# Supplementary material for: Hypoxia treatment and resistance training alters microRNA profiling in rats skeletal muscle
Source: Sci Rep. 2024 Apr 10;14:8388. doi: 10.1038/s41598-024-58996-7 (PMC11006875; doi:10.1038/s41598-024-58996-7)
Supplement: Supplementary file 1 — Supplementary Information 1. [file 41598_2024_58996_MOESM1_ESM.xlsx]

## Sheet: GO_BP
miRNA	PathName	PathFg	PathBg	GenomeFG	GenomeBG	pval	BH
rno-miR-32-5p	regulation of transcription dna dependent	142	671	3388	23933	3.70111e-07	0.000120286
rno-miR-32-5p	transcription dna dependent	130	631	3388	23933	4.83646e-06	0.000785925
rno-miR-32-5p	protein homooligomerization	43	165	3388	23933	3.89105e-05	0.00257077
rno-miR-32-5p	phosphatidylinositol phosphorylation	13	28	3388	23933	4.14678e-05	0.00257077
rno-miR-32-5p	negative regulation of apoptotic process	77	351	3388	23933	4.74604e-05	0.00257077
rno-miR-32-5p	regulation of cell adhesion mediated by integrin	7	9	3388	23933	3.13406e-05	0.00257077
rno-miR-32-5p	microtubule organizing center organization	5	5	3388	23933	5.67062e-05	0.00263279
rno-miR-32-5p	positive regulation of autophagy	8	13	3388	23933	0.000105631	0.00429127
rno-miR-32-5p	neuron migration	28	98	3388	23933	0.000156987	0.00510209
rno-miR-32-5p	neuromuscular process controlling balance	15	39	3388	23933	0.000153661	0.00510209
rno-miR-32-5p	positive regulation of cell proliferation	78	373	3388	23933	0.000219215	0.00633227
rno-miR-32-5p	intracellular protein kinase cascade	23	76	3388	23933	0.000233807	0.00633227
rno-miR-32-5p	microtubule cytoskeleton organization	19	58	3388	23933	0.000258866	0.00647166
rno-miR-32-5p	pulmonary valve morphogenesis	5	6	3388	23933	0.000300151	0.00696779
rno-miR-32-5p	negative regulation of anoikis	6	9	3388	23933	0.000457675	0.00991628
rno-miR-32-5p	protein transport	58	267	3388	23933	0.000495602	0.0100669
rno-miR-32-5p	angiogenesis	37	152	3388	23933	0.000554751	0.0106055
rno-miR-32-5p	cell division	35	142	3388	23933	0.00060437	0.0109122
rno-miR-32-5p	neuron projection development	25	92	3388	23933	0.00078289	0.0133915
rno-miR-32-5p	mitotic anaphase	5	7	3388	23933	0.000927224	0.0136334
rno-miR-32-5p	vasculogenesis	18	59	3388	23933	0.000969105	0.0136334
rno-miR-32-5p	response to calcium ion	21	73	3388	23933	0.000901477	0.0136334
rno-miR-32-5p	protein palmitoylation	6	10	3388	23933	0.00100677	0.0136334
rno-miR-32-5p	microtubule nucleation	5	7	3388	23933	0.000927224	0.0136334
rno-miR-32-5p	sprouting angiogenesis	8	17	3388	23933	0.0011747	0.0152711
rno-miR-32-5p	regulation of cell adhesion	12	33	3388	23933	0.00124255	0.0155319
rno-miR-32-5p	mitosis	28	111	3388	23933	0.00139132	0.0167473
rno-miR-32-5p	regulation of epithelial cell proliferation	7	14	3388	23933	0.0015544	0.0180421
rno-miR-32-5p	endoderm development	12	34	3388	23933	0.00167561	0.0187784
rno-miR-32-5p	developmental growth	11	30	3388	23933	0.00182262	0.0191081
rno-miR-32-5p	cellular response to fluid shear stress	4	5	3388	23933	0.00177808	0.0191081
rno-miR-32-5p	embryonic cranial skeleton morphogenesis	10	26	3388	23933	0.00192826	0.0195839
rno-miR-32-5p	cell adhesion	51	242	3388	23933	0.00207421	0.0204278
rno-miR-32-5p	signal transduction	77	401	3388	23933	0.00299299	0.0278046
rno-miR-32-5p	calcium ion transmembrane transport	15	50	3388	23933	0.00299434	0.0278046
rno-miR-32-5p	protein phosphorylation	69	358	3388	23933	0.00433429	0.0282152
rno-miR-32-5p	negative regulation of cell proliferation	59	294	3388	23933	0.00321613	0.0282152
rno-miR-32-5p	in utero embryonic development	48	231	3388	23933	0.00367569	0.0282152
rno-miR-32-5p	biological_process	240	1447	3388	23933	0.00403472	0.0282152
rno-miR-32-5p	cellular response to nutrient levels	5	9	3388	23933	0.0043408	0.0282152
rno-miR-32-5p	activation of jun kinase activity	9	24	3388	23933	0.00394303	0.0282152
rno-miR-32-5p	negative regulation of transcription from rna polymerase ii promoter	89	476	3388	23933	0.00333106	0.0282152
rno-miR-32-5p	vesicle mediated transport	28	119	3388	23933	0.00411719	0.0282152
rno-miR-32-5p	response to carbohydrate stimulus	7	16	3388	23933	0.00399934	0.0282152
rno-miR-32-5p	hindlimb morphogenesis	6	12	3388	23933	0.00343405	0.0282152
rno-miR-32-5p	actin filament bundle assembly	9	24	3388	23933	0.00394303	0.0282152
rno-miR-32-5p	transforming growth factor beta receptor signaling pathway	16	56	3388	23933	0.00380439	0.0282152
rno-miR-32-5p	establishment of protein localization	8	20	3388	23933	0.00410416	0.0282152
rno-miR-32-5p	histone h3 acetylation	13	42	3388	23933	0.00412205	0.0282152
rno-miR-32-5p	intra golgi vesicle mediated transport	5	9	3388	23933	0.0043408	0.0282152
rno-miR-32-5p	epithelial cell maturation	4	6	3388	23933	0.00473395	0.0289217
rno-miR-32-5p	nodal signaling pathway	4	6	3388	23933	0.00473395	0.0289217
rno-miR-32-5p	cardiac septum morphogenesis	4	6	3388	23933	0.00473395	0.0289217
rno-miR-32-5p	sodium ion transmembrane transport	12	38	3388	23933	0.00480545	0.0289217
rno-miR-32-5p	negative regulation of transcription dna dependent	82	441	3388	23933	0.00542471	0.0295267
rno-miR-32-5p	protein stabilization	17	63	3388	23933	0.00551504	0.0295267
rno-miR-32-5p	brain development	46	224	3388	23933	0.00550929	0.0295267
rno-miR-32-5p	cytokinesis	13	43	3388	23933	0.00515585	0.0295267
rno-miR-32-5p	cell morphogenesis	16	58	3388	23933	0.00554193	0.0295267
rno-miR-32-5p	wnt receptor signaling pathway	25	105	3388	23933	0.00550572	0.0295267
rno-miR-32-5p	endosome to lysosome transport	9	25	3388	23933	0.00539753	0.0295267
rno-miR-32-5p	positive regulation of epithelial to mesenchymal transition	8	21	3388	23933	0.00581721	0.0300094
rno-miR-32-5p	regulation of action potential in neuron	8	21	3388	23933	0.00581721	0.0300094
rno-miR-32-5p	positive regulation of i kappab kinase nf kappab cascade	29	128	3388	23933	0.00625216	0.0312881
rno-miR-32-5p	axon guidance	25	106	3388	23933	0.00625762	0.0312881
rno-miR-32-5p	cell fate commitment	14	49	3388	23933	0.00657098	0.032015
rno-miR-32-5p	protein dephosphorylation	21	85	3388	23933	0.00669853	0.032015
rno-miR-32-5p	blood vessel development	15	54	3388	23933	0.00664222	0.032015
rno-miR-32-5p	ventricular trabecula myocardium morphogenesis	5	10	3388	23933	0.00767484	0.0332576
rno-miR-32-5p	central nervous system projection neuron axonogenesis	5	10	3388	23933	0.00767484	0.0332576
rno-miR-32-5p	response to hypoxia	48	239	3388	23933	0.00718306	0.0332576
rno-miR-32-5p	skin morphogenesis	5	10	3388	23933	0.00767484	0.0332576
rno-miR-32-5p	sertoli cell development	5	10	3388	23933	0.00767484	0.0332576
rno-miR-32-5p	positive regulation of b cell differentiation	5	10	3388	23933	0.00767484	0.0332576
rno-miR-32-5p	golgi to plasma membrane protein transport	5	10	3388	23933	0.00767484	0.0332576
rno-miR-32-5p	fat cell differentiation	14	50	3388	23933	0.00796189	0.0340476
rno-miR-32-5p	positive regulation of cell migration	26	115	3388	23933	0.00952535	0.0346534
rno-miR-32-5p	long term memory	9	27	3388	23933	0.0095122	0.0346534
rno-miR-32-5p	chromatin organization	4	7	3388	23933	0.00980958	0.0346534
rno-miR-32-5p	vesicle fusion	6	14	3388	23933	0.0086672	0.0346534
rno-miR-32-5p	regulation of calcium ion import	4	7	3388	23933	0.00980958	0.0346534
rno-miR-32-5p	osteoblast differentiation	16	61	3388	23933	0.00930073	0.0346534
rno-miR-32-5p	dna repair	31	143	3388	23933	0.00935363	0.0346534
rno-miR-32-5p	sex differentiation	6	14	3388	23933	0.0086672	0.0346534
rno-miR-32-5p	heart development	38	183	3388	23933	0.00906463	0.0346534
rno-miR-32-5p	cardiac ventricle morphogenesis	4	7	3388	23933	0.00980958	0.0346534
rno-miR-32-5p	purinergic nucleotide receptor signaling pathway	4	7	3388	23933	0.00980958	0.0346534
rno-miR-32-5p	regulation of protein phosphorylation	10	31	3388	23933	0.00825541	0.0346534
rno-miR-32-5p	elevation of cytosolic calcium ion concentration	24	104	3388	23933	0.00961424	0.0346534
rno-miR-32-5p	chloride transport	14	51	3388	23933	0.00957597	0.0346534
rno-miR-32-5p	embryonic placenta development	9	27	3388	23933	0.0095122	0.0346534
rno-miR-32-5p	citrate metabolic process	4	7	3388	23933	0.00980958	0.0346534
rno-miR-32-5p	response to drug	84	465	3388	23933	0.0104163	0.0364009
rno-miR-32-5p	synaptic transmission	24	105	3388	23933	0.0108316	0.0374496
rno-miR-32-5p	blood vessel remodeling	11	37	3388	23933	0.0111266	0.0380648
rno-miR-32-5p	protein autophosphorylation	34	163	3388	23933	0.0121679	0.0399049
rno-miR-32-5p	neuron death	5	11	3388	23933	0.0124458	0.0399049
rno-miR-32-5p	positive regulation of dendrite morphogenesis	6	15	3388	23933	0.0127386	0.0399049
rno-miR-32-5p	inositol phosphate dephosphorylation	5	11	3388	23933	0.0124458	0.0399049
rno-miR-32-5p	positive regulation of interleukin 2 production	5	11	3388	23933	0.0124458	0.0399049
rno-miR-32-5p	cell cell junction organization	6	15	3388	23933	0.0127386	0.0399049
rno-miR-32-5p	positive regulation of epithelial cell proliferation	16	63	3388	23933	0.0127696	0.0399049
rno-miR-32-5p	cardiac epithelial to mesenchymal transition	5	11	3388	23933	0.0124458	0.0399049
rno-miR-32-5p	long term synaptic depression	5	11	3388	23933	0.0124458	0.0399049
rno-miR-32-5p	post embryonic development	21	90	3388	23933	0.0130429	0.0403708
rno-miR-32-5p	palate development	15	58	3388	23933	0.0132093	0.0405002
rno-miR-32-5p	gastrulation	8	24	3388	23933	0.0142317	0.042827
rno-miR-32-5p	response to lithium ion	8	24	3388	23933	0.0142317	0.042827
rno-miR-32-5p	transport	23	102	3388	23933	0.0145825	0.0434799
rno-miR-32-5p	neuromuscular process	7	21	3388	23933	0.0214217	0.0444669
rno-miR-32-5p	negative regulation of vascular permeability	5	13	3388	23933	0.0271726	0.0444669
rno-miR-32-5p	negative regulation of dna endoreduplication	3	5	3388	23933	0.0226726	0.0444669
rno-miR-32-5p	positive regulation of dendritic spine morphogenesis	3	5	3388	23933	0.0226726	0.0444669
rno-miR-32-5p	ephrin receptor signaling pathway	8	25	3388	23933	0.018389	0.0444669
rno-miR-32-5p	protein localization to synapse	5	13	3388	23933	0.0271726	0.0444669
rno-miR-32-5p	oxidative demethylation	4	9	3388	23933	0.0279115	0.0444669
rno-miR-32-5p	iron ion transmembrane transport	3	5	3388	23933	0.0226726	0.0444669
rno-miR-32-5p	negative regulation of phosphatidylinositol 3 kinase cascade	4	8	3388	23933	0.0174357	0.0444669
rno-miR-32-5p	regulation of ion transmembrane transport	7	22	3388	23933	0.0276741	0.0444669
rno-miR-32-5p	reduction of cytosolic calcium ion concentration	4	9	3388	23933	0.0279115	0.0444669
rno-miR-32-5p	regulation of release of sequestered calcium ion into cytosol	3	5	3388	23933	0.0226726	0.0444669
rno-miR-32-5p	positive regulation of peptidyl tyrosine phosphorylation	17	74	3388	23933	0.0275183	0.0444669
rno-miR-32-5p	dna replication initiation	4	8	3388	23933	0.0174357	0.0444669
rno-miR-32-5p	glial cell migration	4	9	3388	23933	0.0279115	0.0444669
rno-miR-32-5p	aortic valve morphogenesis	3	5	3388	23933	0.0226726	0.0444669
rno-miR-32-5p	lateral ventricle development	4	9	3388	23933	0.0279115	0.0444669
rno-miR-32-5p	negative regulation of bmp signaling pathway	10	36	3388	23933	0.0244206	0.0444669
rno-miR-32-5p	regulation of inflammatory response	9	30	3388	23933	0.0195952	0.0444669
rno-miR-32-5p	face morphogenesis	8	25	3388	23933	0.018389	0.0444669
rno-miR-32-5p	regulation of mitosis	4	9	3388	23933	0.0279115	0.0444669
rno-miR-32-5p	response to cold	10	36	3388	23933	0.0244206	0.0444669
rno-miR-32-5p	neuroblast proliferation	6	16	3388	23933	0.0179822	0.0444669
rno-miR-32-5p	positive regulation of keratinocyte differentiation	4	8	3388	23933	0.0174357	0.0444669
rno-miR-32-5p	regulation of ventricular cardiac muscle cell membrane repolarization	4	9	3388	23933	0.0279115	0.0444669
rno-miR-32-5p	thyroid hormone metabolic process	5	13	3388	23933	0.0271726	0.0444669
rno-miR-32-5p	neuronal stem cell maintenance	4	9	3388	23933	0.0279115	0.0444669
rno-miR-32-5p	neurofilament cytoskeleton organization	4	9	3388	23933	0.0279115	0.0444669
rno-miR-32-5p	sensory perception of umami taste	3	5	3388	23933	0.0226726	0.0444669
rno-miR-32-5p	melanosome organization	5	12	3388	23933	0.0188827	0.0444669
rno-miR-32-5p	erythrocyte development	6	17	3388	23933	0.0245306	0.0444669
rno-miR-32-5p	response to organic substance	28	137	3388	23933	0.0273429	0.0444669
rno-miR-32-5p	chromatin modification	12	45	3388	23933	0.0198883	0.0444669
rno-miR-32-5p	neuron differentiation	24	111	3388	23933	0.020977	0.0444669
rno-miR-32-5p	organ growth	6	16	3388	23933	0.0179822	0.0444669
rno-miR-32-5p	positive regulation of transmission of nerve impulse	3	5	3388	23933	0.0226726	0.0444669
rno-miR-32-5p	triglyceride metabolic process	9	30	3388	23933	0.0195952	0.0444669
rno-miR-32-5p	positive regulation of cytokine mediated signaling pathway	3	5	3388	23933	0.0226726	0.0444669
rno-miR-32-5p	positive regulation of nitric oxide synthase biosynthetic process	5	12	3388	23933	0.0188827	0.0444669
rno-miR-32-5p	embryonic camera type eye morphogenesis	6	16	3388	23933	0.0179822	0.0444669
rno-miR-32-5p	mesenchymal cell development	3	5	3388	23933	0.0226726	0.0444669
rno-miR-32-5p	response to caffeine	6	16	3388	23933	0.0179822	0.0444669
rno-miR-32-5p	positive regulation of transcription dna dependent	91	518	3388	23933	0.0162333	0.0444669
rno-miR-32-5p	regulation of heart contraction	7	22	3388	23933	0.0276741	0.0444669
rno-miR-32-5p	sphingolipid metabolic process	5	13	3388	23933	0.0271726	0.0444669
rno-miR-32-5p	patterning of blood vessels	10	35	3388	23933	0.0201199	0.0444669
rno-miR-32-5p	epithelial to mesenchymal transition involved in endocardial cushion formation	4	9	3388	23933	0.0279115	0.0444669
rno-miR-32-5p	definitive hemopoiesis	5	13	3388	23933	0.0271726	0.0444669
rno-miR-32-5p	embryonic body morphogenesis	4	8	3388	23933	0.0174357	0.0444669
rno-miR-32-5p	regulation of cell shape	18	76	3388	23933	0.0176941	0.0444669
rno-miR-32-5p	barbed end actin filament capping	3	5	3388	23933	0.0226726	0.0444669
rno-miR-32-5p	synaptic transmission gabaergic	4	9	3388	23933	0.0279115	0.0444669
rno-miR-32-5p	positive regulation of fatty acid beta oxidation	4	8	3388	23933	0.0174357	0.0444669
rno-miR-32-5p	positive regulation of angiogenesis	19	85	3388	23933	0.0269959	0.0444669
rno-miR-32-5p	regulation of ventricular cardiac muscle cell membrane depolarization	3	5	3388	23933	0.0226726	0.0444669
rno-miR-32-5p	n acetylglucosamine metabolic process	5	12	3388	23933	0.0188827	0.0444669
rno-miR-32-5p	cell cycle	30	148	3388	23933	0.0255466	0.0444669
rno-miR-32-5p	embryonic process involved in female pregnancy	4	8	3388	23933	0.0174357	0.0444669
rno-miR-32-5p	protein tetramerization	8	25	3388	23933	0.018389	0.0444669
rno-miR-32-5p	positive regulation of transcription initiation from rna polymerase ii promoter	3	5	3388	23933	0.0226726	0.0444669
rno-miR-32-5p	actin cytoskeleton organization	23	105	3388	23933	0.0203112	0.0444669
rno-miR-32-5p	positive regulation of epidermal growth factor activated receptor activity	4	9	3388	23933	0.0279115	0.0444669
rno-miR-32-5p	cellular calcium ion homeostasis	16	68	3388	23933	0.0258616	0.0444669
rno-miR-32-5p	protein k63 linked deubiquitination	5	12	3388	23933	0.0188827	0.0444669
rno-miR-32-5p	extracellular matrix organization	18	78	3388	23933	0.0228008	0.0444669
rno-miR-32-5p	positive regulation of metalloenzyme activity	3	5	3388	23933	0.0226726	0.0444669
rno-miR-32-5p	response to muramyl dipeptide	4	8	3388	23933	0.0174357	0.0444669
rno-miR-32-5p	calcium ion transport	21	94	3388	23933	0.0209642	0.0444669
rno-miR-32-5p	cell migration	26	123	3388	23933	0.0220665	0.0444669
rno-miR-32-5p	regulation of cell proliferation	29	140	3388	23933	0.0212027	0.0444669
rno-miR-32-5p	axonogenesis	19	83	3388	23933	0.0213646	0.0444669
rno-miR-32-5p	isoprenoid biosynthetic process	7	21	3388	23933	0.0214217	0.0444669
rno-miR-32-5p	protein ubiquitination	33	165	3388	23933	0.0239479	0.0444669
rno-miR-32-5p	multicellular organismal aging	6	17	3388	23933	0.0245306	0.0444669
rno-miR-32-5p	positive regulation of endothelial cell proliferation	14	54	3388	23933	0.0159894	0.0444669
rno-miR-32-5p	regulation of vascular endothelial growth factor receptor signaling pathway	3	5	3388	23933	0.0226726	0.0444669
rno-miR-32-5p	cell fate determination	6	16	3388	23933	0.0179822	0.0444669
rno-miR-32-5p	lipid biosynthetic process	5	12	3388	23933	0.0188827	0.0444669
rno-miR-32-5p	cerebellar purkinje cell layer development	4	9	3388	23933	0.0279115	0.0444669
rno-miR-32-5p	apoptotic process	66	369	3388	23933	0.0255789	0.0444669
rno-miR-32-5p	cellular respiration	5	12	3388	23933	0.0188827	0.0444669
rno-miR-32-5p	positive regulation of erk1 and erk2 cascade	20	88	3388	23933	0.0199982	0.0444669
rno-miR-32-5p	cytoplasmic mrna processing body assembly	4	9	3388	23933	0.0279115	0.0444669
rno-miR-32-5p	phosphatidylinositol dephosphorylation	5	13	3388	23933	0.0271726	0.0444669
rno-miR-32-5p	sister chromatid cohesion	4	9	3388	23933	0.0279115	0.0444669
rno-miR-32-5p	endothelial cell activation	3	5	3388	23933	0.0226726	0.0444669
rno-miR-32-5p	er to golgi vesicle mediated transport	10	36	3388	23933	0.0244206	0.0444669
rno-miR-32-5p	protein heterooligomerization	20	87	3388	23933	0.0177473	0.0444669
rno-miR-32-5p	inner ear morphogenesis	16	68	3388	23933	0.0258616	0.0444669
rno-miR-32-5p	regulation of neurogenesis	5	13	3388	23933	0.0271726	0.0444669
rno-miR-32-5p	long term synaptic potentiation	8	25	3388	23933	0.018389	0.0444669
rno-miR-32-5p	negative regulation of canonical wnt receptor signaling pathway	18	79	3388	23933	0.0257407	0.0444669
rno-miR-32-5p	respiratory system development	3	5	3388	23933	0.0226726	0.0444669
rno-miR-32-5p	growth hormone secretion	3	5	3388	23933	0.0226726	0.0444669
rno-miR-32-5p	positive regulation of axon extension	6	17	3388	23933	0.0245306	0.0444669
rno-miR-32-5p	organ regeneration	20	91	3388	23933	0.0280848	0.0445247
rno-miR-32-5p	positive regulation of peptidyl serine phosphorylation	11	42	3388	23933	0.028642	0.0449693
rno-miR-32-5p	learning	11	42	3388	23933	0.028642	0.0449693
rno-miR-32-5p	lung alveolus development	10	37	3388	23933	0.0293442	0.0455969
rno-miR-32-5p	response to cadmium ion	9	32	3388	23933	0.0296029	0.0455969
rno-miR-32-5p	positive regulation of tumor necrosis factor production	9	32	3388	23933	0.0296029	0.0455969
rno-miR-32-5p	mesoderm formation	9	32	3388	23933	0.0296029	0.0455969
rno-miR-32-5p	protein localization	15	64	3388	23933	0.031328	0.0480264
rno-miR-32-5p	central nervous system neuron development	6	19	3388	23933	0.0419648	0.0483135
rno-miR-32-5p	renal water absorption	3	6	3388	23933	0.0406113	0.0483135
rno-miR-32-5p	spleen development	7	23	3388	23933	0.0350556	0.0483135
rno-miR-32-5p	fatty acid oxidation	5	14	3388	23933	0.0374534	0.0483135
rno-miR-32-5p	regulation of rna biosynthetic process	3	6	3388	23933	0.0406113	0.0483135
rno-miR-32-5p	prostate gland growth	4	10	3388	23933	0.0414027	0.0483135
rno-miR-32-5p	intermediate filament bundle assembly	3	6	3388	23933	0.0406113	0.0483135
rno-miR-32-5p	protein sumoylation	6	19	3388	23933	0.0419648	0.0483135
rno-miR-32-5p	glomerulus development	3	6	3388	23933	0.0406113	0.0483135
rno-miR-32-5p	intracellular protein transport	29	147	3388	23933	0.0383073	0.0483135
rno-miR-32-5p	positive regulation of focal adhesion assembly	4	10	3388	23933	0.0414027	0.0483135
rno-miR-32-5p	long chain fatty acid metabolic process	6	19	3388	23933	0.0419648	0.0483135
rno-miR-32-5p	vesicle transport along microtubule	4	10	3388	23933	0.0414027	0.0483135
rno-miR-32-5p	regulation of innate immune response	3	6	3388	23933	0.0406113	0.0483135
rno-miR-32-5p	cartilage morphogenesis	3	6	3388	23933	0.0406113	0.0483135
rno-miR-32-5p	negative regulation of neural precursor cell proliferation	3	6	3388	23933	0.0406113	0.0483135
rno-miR-32-5p	muscle cell homeostasis	5	14	3388	23933	0.0374534	0.0483135
rno-miR-32-5p	positive regulation of protein serine threonine kinase activity	6	18	3388	23933	0.0324958	0.0483135
rno-miR-32-5p	regulation of fibroblast growth factor receptor signaling pathway	3	6	3388	23933	0.0406113	0.0483135
rno-miR-32-5p	regulation of defense response to virus	3	6	3388	23933	0.0406113	0.0483135
rno-miR-32-5p	positive regulation of action potential	4	10	3388	23933	0.0414027	0.0483135
rno-miR-32-5p	adipose tissue development	6	19	3388	23933	0.0419648	0.0483135
rno-miR-32-5p	positive regulation of positive chemotaxis	4	10	3388	23933	0.0414027	0.0483135
rno-miR-32-5p	response to nutrient	25	123	3388	23933	0.0376898	0.0483135
rno-miR-32-5p	lactation	13	54	3388	23933	0.0353808	0.0483135
rno-miR-32-5p	establishment of cell polarity	6	19	3388	23933	0.0419648	0.0483135
rno-miR-32-5p	type b pancreatic cell proliferation	3	6	3388	23933	0.0406113	0.0483135
rno-miR-32-5p	positive regulation of reactive oxygen species metabolic process	7	23	3388	23933	0.0350556	0.0483135
rno-miR-32-5p	liver development	23	112	3388	23933	0.0403885	0.0483135
rno-miR-32-5p	microtubule anchoring	4	10	3388	23933	0.0414027	0.0483135
rno-miR-32-5p	positive regulation of skeletal muscle tissue development	3	6	3388	23933	0.0406113	0.0483135
rno-miR-32-5p	response to superoxide	3	6	3388	23933	0.0406113	0.0483135
rno-miR-32-5p	positive regulation of gamma aminobutyric acid secretion	3	6	3388	23933	0.0406113	0.0483135
rno-miR-32-5p	autophagy	12	48	3388	23933	0.0322785	0.0483135
rno-miR-32-5p	nuclear migration	3	6	3388	23933	0.0406113	0.0483135
rno-miR-32-5p	enucleate erythrocyte differentiation	3	6	3388	23933	0.0406113	0.0483135
rno-miR-32-5p	cellular chloride ion homeostasis	3	6	3388	23933	0.0406113	0.0483135
rno-miR-32-5p	adult walking behavior	9	33	3388	23933	0.0357491	0.0483135
rno-miR-32-5p	regulation of cardiac muscle contraction by regulation of the release of sequestered calcium ion	3	6	3388	23933	0.0406113	0.0483135
rno-miR-32-5p	carnitine metabolic process	3	6	3388	23933	0.0406113	0.0483135
rno-miR-32-5p	response to glucocorticoid stimulus	27	136	3388	23933	0.0413939	0.0483135
rno-miR-32-5p	response to camp	16	72	3388	23933	0.0420699	0.0483135
rno-miR-32-5p	inositol phosphate mediated signaling	4	10	3388	23933	0.0414027	0.0483135
rno-miR-32-5p	negative regulation of jnk cascade	6	18	3388	23933	0.0324958	0.0483135
rno-miR-32-5p	positive regulation of organ growth	4	10	3388	23933	0.0414027	0.0483135
rno-miR-32-5p	histone acetylation	6	18	3388	23933	0.0324958	0.0483135
rno-miR-32-5p	isocitrate metabolic process	3	6	3388	23933	0.0406113	0.0483135
rno-miR-32-5p	negative regulation of dna damage response signal transduction by p53 class mediator	4	10	3388	23933	0.0414027	0.0483135
rno-miR-32-5p	hindbrain development	7	23	3388	23933	0.0350556	0.0483135
rno-miR-32-5p	pyruvate biosynthetic process	3	6	3388	23933	0.0406113	0.0483135
rno-miR-32-5p	eyelid development in camera type eye	4	10	3388	23933	0.0414027	0.0483135
rno-miR-32-5p	calcium ion dependent exocytosis	6	18	3388	23933	0.0324958	0.0483135
rno-miR-32-5p	skeletal system development	17	77	3388	23933	0.0390705	0.0483135
rno-miR-32-5p	valine metabolic process	3	6	3388	23933	0.0406113	0.0483135
rno-miR-32-5p	negative regulation of microtubule depolymerization	6	19	3388	23933	0.0419648	0.0483135
rno-miR-32-5p	regulation of rho gtpase activity	4	10	3388	23933	0.0414027	0.0483135
rno-miR-32-5p	cardiac muscle hypertrophy	3	6	3388	23933	0.0406113	0.0483135
rno-miR-32-5p	protein adp ribosylation	4	10	3388	23933	0.0414027	0.0483135
rno-miR-32-5p	ubiquitin dependent protein catabolic process	26	128	3388	23933	0.0348437	0.0483135
rno-miR-32-5p	regulation of glycogen catabolic process	3	6	3388	23933	0.0406113	0.0483135
rno-miR-32-5p	positive regulation of synapse maturation	3	6	3388	23933	0.0406113	0.0483135
rno-miR-32-5p	positive regulation of proteasomal ubiquitin dependent protein catabolic process	9	33	3388	23933	0.0357491	0.0483135
rno-miR-32-5p	response to electrical stimulus	9	33	3388	23933	0.0357491	0.0483135
rno-miR-32-5p	regulation of autophagy	4	10	3388	23933	0.0414027	0.0483135
rno-miR-32-5p	heart trabecula formation	5	14	3388	23933	0.0374534	0.0483135
rno-miR-32-5p	regulation of transforming growth factor beta receptor signaling pathway	6	19	3388	23933	0.0419648	0.0483135
rno-miR-32-5p	wound healing spreading of epidermal cells	4	10	3388	23933	0.0414027	0.0483135
rno-miR-32-5p	regulation of lipid metabolic process	6	19	3388	23933	0.0419648	0.0483135
rno-miR-32-5p	positive regulation of phosphatidylinositol 3 kinase cascade	11	43	3388	23933	0.03372	0.0483135
rno-miR-32-5p	left right axis specification	3	6	3388	23933	0.0406113	0.0483135
rno-miR-32-5p	heart looping	11	43	3388	23933	0.03372	0.0483135
rno-miR-32-5p	response to inorganic substance	9	34	3388	23933	0.0427151	0.0488817
rno-miR-32-5p	peptidyl tyrosine phosphorylation	14	61	3388	23933	0.0431312	0.0488959
rno-miR-32-5p	dna dependent transcription initiation	7	24	3388	23933	0.0436302	0.0488959
rno-miR-32-5p	cholesterol biosynthetic process	7	24	3388	23933	0.0436302	0.0488959
rno-miR-32-5p	endochondral ossification	7	24	3388	23933	0.0436302	0.0488959
rno-miR-32-5p	positive regulation of phosphatidylinositol 3 kinase activity	7	24	3388	23933	0.0436302	0.0488959
rno-miR-32-5p	phosphorylation	12	50	3388	23933	0.0431205	0.0488959
rno-miR-32-5p	response to dna damage stimulus	28	143	3388	23933	0.0448085	0.0498725
rno-miR-32-5p	small gtpase mediated signal transduction	38	204	3388	23933	0.044771	0.0498725
rno-miR-32-5p	positive regulation of receptor internalization	5	15	3388	23933	0.0498108	0.0541422
rno-miR-32-5p	positive regulation of canonical wnt receptor signaling pathway	12	51	3388	23933	0.0493917	0.0541422
rno-miR-32-5p	signal transduction by phosphorylation	5	15	3388	23933	0.0498108	0.0541422
rno-miR-32-5p	very long chain fatty acid metabolic process	5	15	3388	23933	0.0498108	0.0541422
rno-miR-32-5p	protein secretion	5	15	3388	23933	0.0498108	0.0541422
rno-miR-32-5p	androgen metabolic process	5	15	3388	23933	0.0498108	0.0541422
rno-miR-32-5p	trophectodermal cell differentiation	5	15	3388	23933	0.0498108	0.0541422
rno-miR-32-5p	learning or memory	11	46	3388	23933	0.0526838	0.0570345
rno-miR-32-5p	regulation of protein kinase activity	6	20	3388	23933	0.0529982	0.0570345
rno-miR-32-5p	regulation of the force of heart contraction	6	20	3388	23933	0.0529982	0.0570345
rno-miR-32-5p	synapse organization	7	25	3388	23933	0.0534462	0.0571382
rno-miR-32-5p	endoplasmic reticulum unfolded protein response	7	25	3388	23933	0.0534462	0.0571382
rno-miR-32-5p	head development	4	11	3388	23933	0.0579495	0.0583083
rno-miR-32-5p	forelimb morphogenesis	4	11	3388	23933	0.0579495	0.0583083
rno-miR-32-5p	positive regulation of cellular component movement	4	11	3388	23933	0.0579495	0.0583083
rno-miR-32-5p	positive regulation of innate immune response	4	11	3388	23933	0.0579495	0.0583083
rno-miR-32-5p	axon extension	4	11	3388	23933	0.0579495	0.0583083
rno-miR-32-5p	bile acid biosynthetic process	4	11	3388	23933	0.0579495	0.0583083
rno-miR-32-5p	protein folding	24	122	3388	23933	0.0569909	0.0583083
rno-miR-32-5p	response to corticosteroid stimulus	4	11	3388	23933	0.0579495	0.0583083
rno-miR-32-5p	regulation of neuron projection development	4	11	3388	23933	0.0579495	0.0583083
rno-miR-32-5p	smooth muscle contraction	4	11	3388	23933	0.0579495	0.0583083
rno-miR-32-5p	cardiac myofibril assembly	4	11	3388	23933	0.0579495	0.0583083
rno-miR-32-5p	bile acid and bile salt transport	4	11	3388	23933	0.0579495	0.0583083
rno-miR-32-5p	negative regulation of organ growth	4	11	3388	23933	0.0579495	0.0583083
rno-miR-32-5p	regulation of circadian rhythm	4	11	3388	23933	0.0579495	0.0583083
rno-miR-32-5p	histone h3 k4 methylation	4	11	3388	23933	0.0579495	0.0583083
rno-miR-32-5p	cell differentiation	47	264	3388	23933	0.0558123	0.0583083
rno-miR-32-5p	response to toxin	20	98	3388	23933	0.0562072	0.0583083
rno-miR-32-5p	luteinization	4	11	3388	23933	0.0579495	0.0583083
rno-miR-32-5p	embryonic skeletal system development	10	41	3388	23933	0.056005	0.0583083
rno-miR-32-5p	nervous system development	31	165	3388	23933	0.058718	0.0588992
rno-miR-32-5p	cellular response to transforming growth factor beta stimulus	9	36	3388	23933	0.0592419	0.0592419
rno-miR-326-3p	positive regulation of transcription dna dependent	164	518	4882	23933	7.28988e-10	3.63765e-07
rno-miR-326-3p	sodium ion transmembrane transport	23	38	4882	23933	7.68979e-08	1.9186e-05
rno-miR-326-3p	regulation of transcription dna dependent	190	671	4882	23933	4.28304e-07	5.34309e-05
rno-miR-326-3p	response to hypoxia	82	239	4882	23933	3.41647e-07	5.34309e-05
rno-miR-326-3p	negative regulation of transcription from rna polymerase ii promoter	141	476	4882	23933	9.06834e-07	9.0502e-05
rno-miR-326-3p	positive regulation of gene expression	63	176	4882	23933	1.49041e-06	0.000123952
rno-miR-326-3p	intracellular signal transduction	76	229	4882	23933	3.74111e-06	0.000266687
rno-miR-326-3p	negative regulation of apoptotic process	107	351	4882	23933	4.42737e-06	0.000276157
rno-miR-326-3p	negative regulation of cell proliferation	92	294	4882	23933	6.29373e-06	0.000348953
rno-miR-326-3p	cell migration	46	123	4882	23933	9.99201e-06	0.000498602
rno-miR-326-3p	regulation of ion transmembrane transport	14	22	4882	23933	1.27032e-05	0.000576261
rno-miR-326-3p	embryonic forelimb morphogenesis	15	25	4882	23933	1.72204e-05	0.00071608
rno-miR-326-3p	small gtpase mediated signal transduction	67	204	4882	23933	1.99156e-05	0.000764451
rno-miR-326-3p	wnt receptor signaling pathway	40	105	4882	23933	2.23888e-05	0.000798
rno-miR-326-3p	transmembrane transport	46	128	4882	23933	3.2555e-05	0.00108299
rno-miR-326-3p	neuron differentiation	41	111	4882	23933	4.1366e-05	0.00116067
rno-miR-326-3p	positive regulation of cell migration	42	115	4882	23933	4.56177e-05	0.00116067
rno-miR-326-3p	protein autophosphorylation	55	163	4882	23933	4.60518e-05	0.00116067
rno-miR-326-3p	positive regulation of cell proliferation	108	373	4882	23933	4.65198e-05	0.00116067
rno-miR-326-3p	in utero embryonic development	73	231	4882	23933	3.7699e-05	0.00116067
rno-miR-326-3p	positive regulation of apoptotic process	75	241	4882	23933	5.2681e-05	0.00124867
rno-miR-326-3p	protein phosphorylation	104	358	4882	23933	5.50517e-05	0.00124867
rno-miR-326-3p	protein homooligomerization	55	165	4882	23933	6.71219e-05	0.00145625
rno-miR-326-3p	palate development	25	58	4882	23933	7.37407e-05	0.00147187
rno-miR-326-3p	receptor catabolic process	6	6	4882	23933	7.18689e-05	0.00147187
rno-miR-326-3p	glomerular filtration	8	10	4882	23933	9.01102e-05	0.00166537
rno-miR-326-3p	eyelid development in camera type eye	8	10	4882	23933	9.01102e-05	0.00166537
rno-miR-326-3p	cellular response to hypoxia	25	59	4882	23933	0.000103332	0.00184152
rno-miR-326-3p	response to oxidative stress	43	123	4882	23933	0.000120095	0.00206646
rno-miR-326-3p	positive regulation of transcription from rna polymerase ii promoter	184	706	4882	23933	0.000134939	0.00219158
rno-miR-326-3p	phosphorylation	22	50	4882	23933	0.00013615	0.00219158
rno-miR-326-3p	sodium ion transport	29	74	4882	23933	0.000161111	0.00251233
rno-miR-326-3p	cell surface receptor signaling pathway	26	64	4882	23933	0.000174411	0.00260008
rno-miR-326-3p	tissue development	15	29	4882	23933	0.00017716	0.00260008
rno-miR-326-3p	axis specification	9	13	4882	23933	0.000193957	0.00276527
rno-miR-326-3p	histone h3 acetylation	19	42	4882	23933	0.000247467	0.00343017
rno-miR-326-3p	calcium ion transport	34	94	4882	23933	0.000286163	0.00366142
rno-miR-326-3p	peptidyl serine phosphorylation	27	69	4882	23933	0.000275163	0.00366142
rno-miR-326-3p	release of sequestered calcium ion into cytosol	14	27	4882	23933	0.000281662	0.00366142
rno-miR-326-3p	myelination	19	43	4882	23933	0.000359155	0.00448046
rno-miR-326-3p	peroxisome organization	11	19	4882	23933	0.000368962	0.00449054
rno-miR-326-3p	angiogenesis	49	152	4882	23933	0.000395571	0.00469976
rno-miR-326-3p	protein dephosphorylation	31	85	4882	23933	0.000440549	0.00508858
rno-miR-326-3p	membrane depolarization	13	25	4882	23933	0.000448693	0.00508858
rno-miR-326-3p	negative regulation of cell growth	38	112	4882	23933	0.000567641	0.00615642
rno-miR-326-3p	cell growth	18	41	4882	23933	0.000560948	0.00615642
rno-miR-326-3p	cellular response to ionizing radiation	10	17	4882	23933	0.000579864	0.00615642
rno-miR-326-3p	wound healing	33	94	4882	23933	0.000645705	0.00671264
rno-miR-326-3p	cell differentiation	76	264	4882	23933	0.000685948	0.00698547
rno-miR-326-3p	phosphatidylinositol mediated signaling	13	26	4882	23933	0.000730519	0.00711759
rno-miR-326-3p	apoptotic process	101	369	4882	23933	0.000735683	0.00711759
rno-miR-326-3p	cell cycle	47	148	4882	23933	0.000741713	0.00711759
rno-miR-326-3p	negative regulation of neuron apoptotic process	36	106	4882	23933	0.000765255	0.00720494
rno-miR-326-3p	learning	18	42	4882	23933	0.000796059	0.00735618
rno-miR-326-3p	neuromuscular process controlling balance	17	39	4882	23933	0.000876137	0.00786323
rno-miR-326-3p	regulation of sequence specific dna binding transcription factor activity	20	49	4882	23933	0.000882446	0.00786323
rno-miR-326-3p	transcription dna dependent	161	631	4882	23933	0.000947196	0.00829212
rno-miR-326-3p	wound healing spreading of epidermal cells	7	10	4882	23933	0.000977321	0.00840833
rno-miR-326-3p	odontogenesis	15	33	4882	23933	0.00103199	0.00858274
rno-miR-326-3p	adult walking behavior	15	33	4882	23933	0.00103199	0.00858274
rno-miR-326-3p	elevation of cytosolic calcium ion concentration involved in phospholipase c activating g protein coupled signaling pathway	10	18	4882	23933	0.0010666	0.00858437
rno-miR-326-3p	calcium ion dependent exocytosis	10	18	4882	23933	0.0010666	0.00858437
rno-miR-326-3p	protein localization in plasma membrane	13	27	4882	23933	0.00114731	0.00880784
rno-miR-326-3p	synaptic transmission glutamatergic	13	27	4882	23933	0.00114731	0.00880784
rno-miR-326-3p	lipopolysaccharide mediated signaling pathway	13	27	4882	23933	0.00114731	0.00880784
rno-miR-326-3p	protein localization	24	64	4882	23933	0.00119628	0.00904463
rno-miR-326-3p	cerebellum development	17	40	4882	23933	0.00123683	0.00907614
rno-miR-326-3p	muscle organ development	17	40	4882	23933	0.00123683	0.00907614
rno-miR-326-3p	positive regulation of i kappab kinase nf kappab cascade	41	128	4882	23933	0.00129369	0.00935581
rno-miR-326-3p	biological_process	341	1447	4882	23933	0.00132323	0.00943272
rno-miR-326-3p	regulation of gtpase activity	8	13	4882	23933	0.00142333	0.00946986
rno-miR-326-3p	negative regulation of epidermal growth factor receptor signaling pathway	6	8	4882	23933	0.00137199	0.00946986
rno-miR-326-3p	midbrain hindbrain boundary development	6	8	4882	23933	0.00137199	0.00946986
rno-miR-326-3p	regulation of synaptic transmission glutamatergic	8	13	4882	23933	0.00142333	0.00946986
rno-miR-326-3p	integrin mediated signaling pathway	21	54	4882	23933	0.00139058	0.00946986
rno-miR-326-3p	negative regulation of transcription dna dependent	116	441	4882	23933	0.00151625	0.00957735
rno-miR-326-3p	embryo development	40	125	4882	23933	0.00150141	0.00957735
rno-miR-326-3p	lipid transport	15	34	4882	23933	0.00150148	0.00957735
rno-miR-326-3p	endoderm development	15	34	4882	23933	0.00150148	0.00957735
rno-miR-326-3p	intracellular protein kinase cascade	27	76	4882	23933	0.00157323	0.00981303
rno-miR-326-3p	nervous system development	50	165	4882	23933	0.00162809	0.0100298
rno-miR-326-3p	regulation of endocytosis	9	16	4882	23933	0.00170401	0.0101907
rno-miR-326-3p	positive regulation of phagocytosis	13	28	4882	23933	0.00174474	0.0101907
rno-miR-326-3p	synaptic vesicle maturation	5	6	4882	23933	0.00175632	0.0101907
rno-miR-326-3p	visual learning	17	41	4882	23933	0.00171558	0.0101907
rno-miR-326-3p	positive regulation of rho gtpase activity	9	16	4882	23933	0.00170401	0.0101907
rno-miR-326-3p	positive regulation of transforming growth factor beta receptor signaling pathway	10	19	4882	23933	0.00184174	0.0103262
rno-miR-326-3p	platelet derived growth factor receptor signaling pathway	12	25	4882	23933	0.00183225	0.0103262
rno-miR-326-3p	synaptic vesicle exocytosis	10	19	4882	23933	0.00184174	0.0103262
rno-miR-326-3p	vesicle mediated transport	38	119	4882	23933	0.00202355	0.0112195
rno-miR-326-3p	response to nicotine	18	45	4882	23933	0.00206268	0.0113108
rno-miR-326-3p	axon extension	7	11	4882	23933	0.00221355	0.011877
rno-miR-326-3p	s adenosylhomocysteine metabolic process	7	11	4882	23933	0.00221355	0.011877
rno-miR-326-3p	liver development	36	112	4882	23933	0.00230532	0.0122378
rno-miR-326-3p	negative regulation of sequence specific dna binding transcription factor activity	21	56	4882	23933	0.00236307	0.0124123
rno-miR-326-3p	response to drug	120	465	4882	23933	0.00260165	0.0133837
rno-miR-326-3p	negative regulation of fat cell differentiation	13	29	4882	23933	0.0025773	0.0133837
rno-miR-326-3p	cellular response to estradiol stimulus	8	14	4882	23933	0.00272849	0.013718
rno-miR-326-3p	cellular process	12	26	4882	23933	0.00277658	0.013718
rno-miR-326-3p	embryonic cranial skeleton morphogenesis	12	26	4882	23933	0.00277658	0.013718
rno-miR-326-3p	positive regulation of gtpase activity	18	46	4882	23933	0.00275092	0.013718
rno-miR-326-3p	protein glycosylation	26	75	4882	23933	0.00281888	0.0137904
rno-miR-326-3p	signal transduction	105	401	4882	23933	0.00285898	0.0138508
rno-miR-326-3p	positive regulation of calcium mediated signaling	11	23	4882	23933	0.00293382	0.0139752
rno-miR-326-3p	regulation of mapk cascade	9	17	4882	23933	0.00296867	0.0139752
rno-miR-326-3p	regulation of angiogenesis	9	17	4882	23933	0.00296867	0.0139752
rno-miR-326-3p	cellular calcium ion homeostasis	24	68	4882	23933	0.00307885	0.0143584
rno-miR-326-3p	sphingolipid biosynthetic process	6	9	4882	23933	0.00340343	0.0153001
rno-miR-326-3p	central nervous system myelination	6	9	4882	23933	0.00340343	0.0153001
rno-miR-326-3p	negative regulation of fibroblast growth factor receptor signaling pathway	6	9	4882	23933	0.00340343	0.0153001
rno-miR-326-3p	negative regulation of catenin import into nucleus	6	9	4882	23933	0.00340343	0.0153001
rno-miR-326-3p	positive regulation of endothelial cell proliferation	20	54	4882	23933	0.00351192	0.0153723
rno-miR-326-3p	metabolic process	67	241	4882	23933	0.00350095	0.0153723
rno-miR-326-3p	positive regulation of mapk cascade	26	76	4882	23933	0.00346662	0.0153723
rno-miR-326-3p	dephosphorylation	18	47	4882	23933	0.00362031	0.015709
rno-miR-326-3p	developmental growth	13	30	4882	23933	0.00370825	0.0159519
rno-miR-326-3p	memory	21	58	4882	23933	0.00385439	0.0161625
rno-miR-326-3p	cell morphogenesis	21	58	4882	23933	0.00385439	0.0161625
rno-miR-326-3p	hippocampus development	21	58	4882	23933	0.00385439	0.0161625
rno-miR-326-3p	canonical wnt receptor signaling pathway	29	88	4882	23933	0.00391351	0.0162737
rno-miR-326-3p	positive regulation of canonical wnt receptor signaling pathway	19	51	4882	23933	0.00406568	0.0166879
rno-miR-326-3p	t cell activation	12	27	4882	23933	0.00408	0.0166879
rno-miR-326-3p	response to cholesterol	7	12	4882	23933	0.00437901	0.0177653
rno-miR-326-3p	positive regulation of phosphatidylinositol 3 kinase activity	11	24	4882	23933	0.00442786	0.0177813
rno-miR-326-3p	mapk cascade	23	66	4882	23933	0.00445424	0.0177813
rno-miR-326-3p	dna damage response signal transduction by p53 class mediator resulting in induction of apoptosis	10	21	4882	23933	0.00471229	0.0181776
rno-miR-326-3p	regulation of cardiac muscle cell contraction	5	7	4882	23933	0.00510909	0.0181776
rno-miR-326-3p	kidney development	35	113	4882	23933	0.0051371	0.0181776
rno-miR-326-3p	establishment or maintenance of epithelial cell apical basal polarity	5	7	4882	23933	0.00510909	0.0181776
rno-miR-326-3p	regulation of tight junction assembly	5	7	4882	23933	0.00510909	0.0181776
rno-miR-326-3p	regulation of action potential in neuron	10	21	4882	23933	0.00471229	0.0181776
rno-miR-326-3p	vasculogenesis	21	59	4882	23933	0.00485314	0.0181776
rno-miR-326-3p	very long chain fatty acid metabolic process	8	15	4882	23933	0.0048069	0.0181776
rno-miR-326-3p	actin cytoskeleton organization	33	105	4882	23933	0.00504869	0.0181776
rno-miR-326-3p	protein kinase c activating g protein coupled receptor signaling pathway	13	31	4882	23933	0.00520921	0.0181776
rno-miR-326-3p	transcription from rna polymerase iii promoter	5	7	4882	23933	0.00510909	0.0181776
rno-miR-326-3p	mesonephric tubule development	5	7	4882	23933	0.00510909	0.0181776
rno-miR-326-3p	regulation of respiratory gaseous exchange	5	7	4882	23933	0.00510909	0.0181776
rno-miR-326-3p	peptidyl threonine phosphorylation	13	31	4882	23933	0.00520921	0.0181776
rno-miR-326-3p	cell cell junction organization	8	15	4882	23933	0.0048069	0.0181776
rno-miR-326-3p	purinergic nucleotide receptor signaling pathway	5	7	4882	23933	0.00510909	0.0181776
rno-miR-326-3p	negative regulation of protein kinase b signaling cascade	9	18	4882	23933	0.00487075	0.0181776
rno-miR-326-3p	response to estradiol stimulus	42	141	4882	23933	0.00511757	0.0181776
rno-miR-326-3p	skeletal system morphogenesis	15	38	4882	23933	0.00548808	0.0190177
rno-miR-326-3p	pattern specification process	29	90	4882	23933	0.00560038	0.019273
rno-miR-326-3p	protein transport	72	267	4882	23933	0.00572662	0.0195725
rno-miR-326-3p	associative learning	12	28	4882	23933	0.00583144	0.0196614
rno-miR-326-3p	telencephalon development	12	28	4882	23933	0.00583144	0.0196614
rno-miR-326-3p	anterior posterior pattern specification	35	114	4882	23933	0.0059866	0.0199682
rno-miR-326-3p	negative regulation of phosphatase activity	18	49	4882	23933	0.00604248	0.0199682
rno-miR-326-3p	cell adhesion	66	242	4882	23933	0.00601052	0.0199682
rno-miR-326-3p	patterning of blood vessels	14	35	4882	23933	0.00627833	0.0204764
rno-miR-326-3p	rho protein signal transduction	14	35	4882	23933	0.00627833	0.0204764
rno-miR-326-3p	endosome to lysosome transport	11	25	4882	23933	0.00646727	0.0209556
rno-miR-326-3p	endocytosis	28	87	4882	23933	0.00652675	0.0210119
rno-miR-326-3p	fatty acid metabolic process	19	53	4882	23933	0.00658435	0.0210615
rno-miR-326-3p	positive regulation of transcription initiation from rna polymerase ii promoter	4	5	4882	23933	0.00723819	0.021122
rno-miR-326-3p	macrophage activation involved in immune response	4	5	4882	23933	0.00723819	0.021122
rno-miR-326-3p	camp mediated signaling	10	22	4882	23933	0.0070781	0.021122
rno-miR-326-3p	bone morphogenesis	10	22	4882	23933	0.0070781	0.021122
rno-miR-326-3p	protein import into peroxisome matrix	6	10	4882	23933	0.0070426	0.021122
rno-miR-326-3p	cerebral cortex cell migration	6	10	4882	23933	0.0070426	0.021122
rno-miR-326-3p	protein palmitoylation	6	10	4882	23933	0.0070426	0.021122
rno-miR-326-3p	positive regulation of myoblast differentiation	6	10	4882	23933	0.0070426	0.021122
rno-miR-326-3p	stem cell differentiation	10	22	4882	23933	0.0070781	0.021122
rno-miR-326-3p	negative regulation of epithelial to mesenchymal transition	6	10	4882	23933	0.0070426	0.021122
rno-miR-326-3p	substrate dependent cell migration	4	5	4882	23933	0.00723819	0.021122
rno-miR-326-3p	positive regulation of sodium ion transport	10	22	4882	23933	0.0070781	0.021122
rno-miR-326-3p	regulation of potassium ion transmembrane transporter activity	4	5	4882	23933	0.00723819	0.021122
rno-miR-326-3p	brain segmentation	4	5	4882	23933	0.00723819	0.021122
rno-miR-326-3p	positive regulation of receptor activity	4	5	4882	23933	0.00723819	0.021122
rno-miR-326-3p	positive regulation of sequence specific dna binding transcription factor activity	26	80	4882	23933	0.00744299	0.0215933
rno-miR-326-3p	hormone metabolic process	8	16	4882	23933	0.00790979	0.0216867
rno-miR-326-3p	cellular response to cholesterol	7	13	4882	23933	0.00782731	0.0216867
rno-miR-326-3p	interleukin 1 mediated signaling pathway	7	13	4882	23933	0.00782731	0.0216867
rno-miR-326-3p	positive regulation of jnk cascade	18	50	4882	23933	0.00767344	0.0216867
rno-miR-326-3p	calcium ion transmembrane transport	18	50	4882	23933	0.00767344	0.0216867
rno-miR-326-3p	neuromuscular synaptic transmission	8	16	4882	23933	0.00790979	0.0216867
rno-miR-326-3p	dna damage response signal transduction by p53 class mediator resulting in transcription of p21 class mediator	7	13	4882	23933	0.00782731	0.0216867
rno-miR-326-3p	definitive hemopoiesis	7	13	4882	23933	0.00782731	0.0216867
rno-miR-326-3p	regulation of lipid metabolic process	9	19	4882	23933	0.00759686	0.0216867
rno-miR-326-3p	protein export from nucleus	9	19	4882	23933	0.00759686	0.0216867
rno-miR-326-3p	branching involved in ureteric bud morphogenesis	16	43	4882	23933	0.00815382	0.0222336
rno-miR-326-3p	inflammatory response	49	174	4882	23933	0.00869847	0.0235899
rno-miR-326-3p	positive regulation of angiogenesis	27	85	4882	23933	0.00902921	0.0243545
rno-miR-326-3p	regulation of transcription from rna polymerase ii promoter	52	187	4882	23933	0.00915327	0.0245415
rno-miR-326-3p	response to wounding	21	62	4882	23933	0.00919692	0.0245415
rno-miR-326-3p	heart development	51	183	4882	23933	0.00934787	0.0248116
rno-miR-326-3p	negative regulation of inflammatory response	18	51	4882	23933	0.0096413	0.0253276
rno-miR-326-3p	amino acid transmembrane transport	13	33	4882	23933	0.00964378	0.0253276
rno-miR-326-3p	response to retinoic acid	23	70	4882	23933	0.00988706	0.0258306
rno-miR-326-3p	regulation of neuronal synaptic plasticity	10	23	4882	23933	0.010266	0.0264059
rno-miR-326-3p	steroid biosynthetic process	10	23	4882	23933	0.010266	0.0264059
rno-miR-326-3p	leukocyte cell cell adhesion	10	23	4882	23933	0.010266	0.0264059
rno-miR-326-3p	chemotaxis	16	44	4882	23933	0.0104329	0.0266976
rno-miR-326-3p	positive regulation of smooth muscle cell proliferation	20	59	4882	23933	0.0107616	0.0273982
rno-miR-326-3p	actin filament polymerization	5	8	4882	23933	0.0113376	0.027484
rno-miR-326-3p	androgen biosynthetic process	5	8	4882	23933	0.0113376	0.027484
rno-miR-326-3p	regulation of excitatory postsynaptic membrane potential	12	30	4882	23933	0.0110753	0.027484
rno-miR-326-3p	regulation of cardiac muscle contraction	5	8	4882	23933	0.0113376	0.027484
rno-miR-326-3p	negative regulation of nitric oxide synthase activity	5	8	4882	23933	0.0113376	0.027484
rno-miR-326-3p	death	5	8	4882	23933	0.0113376	0.027484
rno-miR-326-3p	regulation of the force of heart contraction	9	20	4882	23933	0.0113461	0.027484
rno-miR-326-3p	nuclear export	5	8	4882	23933	0.0113376	0.027484
rno-miR-326-3p	adult locomotory behavior	17	48	4882	23933	0.0112715	0.027484
rno-miR-326-3p	glomerular basement membrane development	5	8	4882	23933	0.0113376	0.027484
rno-miR-326-3p	positive regulation of neuron differentiation	24	75	4882	23933	0.012101	0.0278023
rno-miR-326-3p	prostate gland epithelium morphogenesis	6	11	4882	23933	0.0128375	0.0278023
rno-miR-326-3p	smooth muscle contraction	6	11	4882	23933	0.0128375	0.0278023
rno-miR-326-3p	regulation of apoptotic process	37	127	4882	23933	0.0119215	0.0278023
rno-miR-326-3p	forebrain development	26	83	4882	23933	0.0124228	0.0278023
rno-miR-326-3p	regulation of arf gtpase activity	8	17	4882	23933	0.0123019	0.0278023
rno-miR-326-3p	substrate adhesion dependent cell spreading	11	27	4882	23933	0.0126757	0.0278023
rno-miR-326-3p	histone h4 k16 acetylation	8	17	4882	23933	0.0123019	0.0278023
rno-miR-326-3p	transforming growth factor beta receptor signaling pathway	19	56	4882	23933	0.012603	0.0278023
rno-miR-326-3p	erythrocyte development	8	17	4882	23933	0.0123019	0.0278023
rno-miR-326-3p	ceramide biosynthetic process	8	17	4882	23933	0.0123019	0.0278023
rno-miR-326-3p	positive regulation of notch signaling pathway	8	17	4882	23933	0.0123019	0.0278023
rno-miR-326-3p	mrna stabilization	6	11	4882	23933	0.0128375	0.0278023
rno-miR-326-3p	multicellular organismal aging	8	17	4882	23933	0.0123019	0.0278023
rno-miR-326-3p	receptor mediated endocytosis	13	34	4882	23933	0.0127526	0.0278023
rno-miR-326-3p	regulation of vasoconstriction	7	14	4882	23933	0.0129261	0.0278023
rno-miR-326-3p	histone h4 k8 acetylation	7	14	4882	23933	0.0129261	0.0278023
rno-miR-326-3p	head development	6	11	4882	23933	0.0128375	0.0278023
rno-miR-326-3p	positive regulation of protein import into nucleus	6	11	4882	23933	0.0128375	0.0278023
rno-miR-326-3p	regulation of rho protein signal transduction	19	56	4882	23933	0.012603	0.0278023
rno-miR-326-3p	negative regulation of canonical wnt receptor signaling pathway	25	79	4882	23933	0.012286	0.0278023
rno-miR-326-3p	histone h4 k5 acetylation	7	14	4882	23933	0.0129261	0.0278023
rno-miR-326-3p	regulation of peptidyl tyrosine phosphorylation	7	14	4882	23933	0.0129261	0.0278023
rno-miR-326-3p	brain development	60	224	4882	23933	0.0125317	0.0278023
rno-miR-326-3p	glucose metabolic process	19	56	4882	23933	0.012603	0.0278023
rno-miR-326-3p	embryonic placenta development	11	27	4882	23933	0.0126757	0.0278023
rno-miR-326-3p	cellular protein localization	16	45	4882	23933	0.0131865	0.0282406
rno-miR-326-3p	inner ear morphogenesis	22	68	4882	23933	0.0138746	0.0295873
rno-miR-326-3p	potassium ion transport	17	49	4882	23933	0.0140494	0.0297061
rno-miR-326-3p	positive regulation of protein kinase activity	17	49	4882	23933	0.0140494	0.0297061
rno-miR-326-3p	embryonic pattern specification	10	24	4882	23933	0.0144361	0.030395
rno-miR-326-3p	neuron projection development	28	92	4882	23933	0.0146357	0.030603
rno-miR-326-3p	cellular response to camp	12	31	4882	23933	0.0147802	0.030603
rno-miR-326-3p	positive regulation of bone mineralization	12	31	4882	23933	0.0147802	0.030603
rno-miR-326-3p	embryonic skeletal system morphogenesis	18	53	4882	23933	0.0147729	0.030603
rno-miR-326-3p	actin filament organization	15	42	4882	23933	0.0154385	0.0318338
rno-miR-326-3p	regulation of heart rate	9	21	4882	23933	0.0163214	0.0329732
rno-miR-326-3p	sensory perception of pain	21	65	4882	23933	0.0162409	0.0329732
rno-miR-326-3p	regulation of ph	9	21	4882	23933	0.0163214	0.0329732
rno-miR-326-3p	cellular response to peptide hormone stimulus	9	21	4882	23933	0.0163214	0.0329732
rno-miR-326-3p	cation transport	21	65	4882	23933	0.0162409	0.0329732
rno-miR-326-3p	learning or memory	16	46	4882	23933	0.0164755	0.0330904
rno-miR-326-3p	cytoskeleton organization	22	69	4882	23933	0.0165372	0.0330904
rno-miR-326-3p	t cell differentiation in thymus	13	35	4882	23933	0.0165783	0.0330904
rno-miR-326-3p	cellular response to hydrostatic pressure	4	6	4882	23933	0.0182019	0.0338482
rno-miR-326-3p	positive regulation of protein serine threonine kinase activity	8	18	4882	23933	0.0182468	0.0338482
rno-miR-326-3p	phosphatidylinositol phosphorylation	11	28	4882	23933	0.0171044	0.0338482
rno-miR-326-3p	regulation of sodium ion transport	8	18	4882	23933	0.0182468	0.0338482
rno-miR-326-3p	proteasomal ubiquitin dependent protein catabolic process	18	54	4882	23933	0.0180333	0.0338482
rno-miR-326-3p	platelet activation	11	28	4882	23933	0.0171044	0.0338482
rno-miR-326-3p	c21 steroid hormone biosynthetic process	4	6	4882	23933	0.0182019	0.0338482
rno-miR-326-3p	regulation of cardiac muscle contraction by regulation of the release of sequestered calcium ion	4	6	4882	23933	0.0182019	0.0338482
rno-miR-326-3p	mammary gland branching involved in thelarche	4	6	4882	23933	0.0182019	0.0338482
rno-miR-326-3p	regulation of cardiac muscle cell action potential involved in contraction	4	6	4882	23933	0.0182019	0.0338482
rno-miR-326-3p	regulation of branching involved in mammary gland duct morphogenesis	4	6	4882	23933	0.0182019	0.0338482
rno-miR-326-3p	forebrain anterior posterior pattern specification	4	6	4882	23933	0.0182019	0.0338482
rno-miR-326-3p	response to atp	8	18	4882	23933	0.0182468	0.0338482
rno-miR-326-3p	digestive tract morphogenesis	8	18	4882	23933	0.0182468	0.0338482
rno-miR-326-3p	regulation of axonogenesis	8	18	4882	23933	0.0182468	0.0338482
rno-miR-326-3p	regulation of intracellular ph	4	6	4882	23933	0.0182019	0.0338482
rno-miR-326-3p	glucose 6 phosphate metabolic process	4	6	4882	23933	0.0182019	0.0338482
rno-miR-326-3p	7 methylguanosine mrna capping	4	6	4882	23933	0.0182019	0.0338482
rno-miR-326-3p	pronephros development	4	6	4882	23933	0.0182019	0.0338482
rno-miR-326-3p	negative regulation of anoikis	5	9	4882	23933	0.0212553	0.0342795
rno-miR-326-3p	ephrin receptor signaling pathway	10	25	4882	23933	0.0197487	0.0342795
rno-miR-326-3p	protein k63 linked deubiquitination	6	12	4882	23933	0.0212959	0.0342795
rno-miR-326-3p	trophectodermal cell differentiation	7	15	4882	23933	0.0200305	0.0342795
rno-miR-326-3p	anion transport	6	12	4882	23933	0.0212959	0.0342795
rno-miR-326-3p	response to organic cyclic compound	61	234	4882	23933	0.0209007	0.0342795
rno-miR-326-3p	face morphogenesis	10	25	4882	23933	0.0197487	0.0342795
rno-miR-326-3p	lateral ventricle development	5	9	4882	23933	0.0212553	0.0342795
rno-miR-326-3p	regulation of ventricular cardiac muscle cell membrane repolarization	5	9	4882	23933	0.0212553	0.0342795
rno-miR-326-3p	embryonic hindlimb morphogenesis	12	32	4882	23933	0.0193527	0.0342795
rno-miR-326-3p	negative regulation of dna binding	10	25	4882	23933	0.0197487	0.0342795
rno-miR-326-3p	protein k48 linked deubiquitination	6	12	4882	23933	0.0212959	0.0342795
rno-miR-326-3p	negative regulation of reactive oxygen species metabolic process	5	9	4882	23933	0.0212553	0.0342795
rno-miR-326-3p	regulation of cell cell adhesion	6	12	4882	23933	0.0212959	0.0342795
rno-miR-326-3p	lung development	34	119	4882	23933	0.0206454	0.0342795
rno-miR-326-3p	chloride transport	17	51	4882	23933	0.0211803	0.0342795
rno-miR-326-3p	response to nutrient	35	123	4882	23933	0.0202831	0.0342795
rno-miR-326-3p	histone lysine methylation	6	12	4882	23933	0.0212959	0.0342795
rno-miR-326-3p	germ cell migration	5	9	4882	23933	0.0212553	0.0342795
rno-miR-326-3p	tissue remodeling	5	9	4882	23933	0.0212553	0.0342795
rno-miR-326-3p	positive regulation of glial cell proliferation	5	9	4882	23933	0.0212553	0.0342795
rno-miR-326-3p	cellular response to gonadotropin stimulus	7	15	4882	23933	0.0200305	0.0342795
rno-miR-326-3p	regulation of growth	13	36	4882	23933	0.021214	0.0342795
rno-miR-326-3p	regulation of wnt receptor signaling pathway	6	12	4882	23933	0.0212959	0.0342795
rno-miR-326-3p	positive regulation of fibroblast proliferation	15	43	4882	23933	0.0193409	0.0342795
rno-miR-326-3p	reduction of cytosolic calcium ion concentration	5	9	4882	23933	0.0212553	0.0342795
rno-miR-326-3p	atp biosynthetic process	13	36	4882	23933	0.021214	0.0342795
rno-miR-326-3p	proximal distal pattern formation	10	25	4882	23933	0.0197487	0.0342795
rno-miR-326-3p	protein ubiquitination	45	165	4882	23933	0.0203306	0.0342795
rno-miR-326-3p	cell death	15	43	4882	23933	0.0193409	0.0342795
rno-miR-326-3p	retina layer formation	6	12	4882	23933	0.0212959	0.0342795
rno-miR-326-3p	cardiac muscle contraction	13	36	4882	23933	0.021214	0.0342795
rno-miR-326-3p	synaptic transmission gabaergic	5	9	4882	23933	0.0212553	0.0342795
rno-miR-326-3p	lipid biosynthetic process	6	12	4882	23933	0.0212959	0.0342795
rno-miR-326-3p	response to cadmium ion	12	32	4882	23933	0.0193527	0.0342795
rno-miR-326-3p	positive regulation of cell adhesion mediated by integrin	5	9	4882	23933	0.0212553	0.0342795
rno-miR-326-3p	interleukin 6 mediated signaling pathway	5	9	4882	23933	0.0212553	0.0342795
rno-miR-326-3p	cellular response to nutrient levels	5	9	4882	23933	0.0212553	0.0342795
rno-miR-326-3p	water transport	7	15	4882	23933	0.0200305	0.0342795
rno-miR-326-3p	negative regulation by host of viral transcription	6	12	4882	23933	0.0212959	0.0342795
rno-miR-326-3p	positive regulation of urine volume	6	12	4882	23933	0.0212959	0.0342795
rno-miR-326-3p	induction of apoptosis	46	170	4882	23933	0.0219438	0.0352089
rno-miR-326-3p	regulation of heart contraction	9	22	4882	23933	0.0227206	0.0357819
rno-miR-326-3p	negative regulation of catalytic activity	14	40	4882	23933	0.0227312	0.0357819
rno-miR-326-3p	epidermal growth factor receptor signaling pathway	9	22	4882	23933	0.0227206	0.0357819
rno-miR-326-3p	regulation of exocytosis	9	22	4882	23933	0.0227206	0.0357819
rno-miR-326-3p	receptor internalization	11	29	4882	23933	0.0225897	0.0357819
rno-miR-326-3p	regulation of membrane potential	20	63	4882	23933	0.0226677	0.0357819
rno-miR-326-3p	cellular response to glucose stimulus	12	33	4882	23933	0.0249007	0.0388295
rno-miR-326-3p	metanephros development	12	33	4882	23933	0.0249007	0.0388295
rno-miR-326-3p	neutrophil chemotaxis	12	33	4882	23933	0.0249007	0.0388295
rno-miR-326-3p	ion transmembrane transport	29	100	4882	23933	0.0253797	0.0394531
rno-miR-326-3p	response to cytokine stimulus	28	96	4882	23933	0.0257349	0.0397856
rno-miR-326-3p	cell proliferation	47	176	4882	23933	0.0259857	0.0397856
rno-miR-326-3p	long chain fatty acid metabolic process	8	19	4882	23933	0.0259922	0.0397856
rno-miR-326-3p	response to light stimulus	8	19	4882	23933	0.0259922	0.0397856
rno-miR-326-3p	l amino acid transport	8	19	4882	23933	0.0259922	0.0397856
rno-miR-326-3p	positive regulation of erk1 and erk2 cascade	26	88	4882	23933	0.0263477	0.0399777
rno-miR-326-3p	regulation of insulin secretion	10	26	4882	23933	0.026358	0.0399777
rno-miR-326-3p	lamellipodium assembly	10	26	4882	23933	0.026358	0.0399777
rno-miR-326-3p	response to hydrogen peroxide	20	64	4882	23933	0.0268189	0.040188
rno-miR-326-3p	cellular response to mechanical stimulus	20	64	4882	23933	0.0268189	0.040188
rno-miR-326-3p	neural tube development	13	37	4882	23933	0.0267506	0.040188
rno-miR-326-3p	positive regulation of protein binding	13	37	4882	23933	0.0267506	0.040188
rno-miR-326-3p	response to nutrient levels	21	68	4882	23933	0.0269464	0.0402582
rno-miR-326-3p	ovulation cycle	7	16	4882	23933	0.0294577	0.0432335
rno-miR-326-3p	positive regulation of neutrophil chemotaxis	7	16	4882	23933	0.0294577	0.0432335
rno-miR-326-3p	retinoic acid metabolic process	7	16	4882	23933	0.0294577	0.0432335
rno-miR-326-3p	positive regulation of bmp signaling pathway	11	30	4882	23933	0.029256	0.0432335
rno-miR-326-3p	negative regulation of neuron projection development	11	30	4882	23933	0.029256	0.0432335
rno-miR-326-3p	protein deubiquitination	11	30	4882	23933	0.029256	0.0432335
rno-miR-326-3p	positive regulation of nf kappab transcription factor activity	27	93	4882	23933	0.0297814	0.0435804
rno-miR-326-3p	positive regulation of neuron apoptotic process	16	49	4882	23933	0.0301713	0.0440218
rno-miR-326-3p	regulation of immune response	9	23	4882	23933	0.0307272	0.0444431
rno-miR-326-3p	positive regulation of dna binding	9	23	4882	23933	0.0307272	0.0444431
rno-miR-326-3p	filopodium assembly	9	23	4882	23933	0.0307272	0.0444431
rno-miR-326-3p	negative regulation of immune response	4	7	4882	23933	0.0356591	0.0448301
rno-miR-326-3p	regulation of sodium ion transmembrane transporter activity	4	7	4882	23933	0.0356591	0.0448301
rno-miR-326-3p	dentate gyrus development	6	13	4882	23933	0.0328404	0.0448301
rno-miR-326-3p	central nervous system projection neuron axonogenesis	5	10	4882	23933	0.0354679	0.0448301
rno-miR-326-3p	regulation of potassium ion transport	4	7	4882	23933	0.0356591	0.0448301
rno-miR-326-3p	cell migration involved in gastrulation	6	13	4882	23933	0.0328404	0.0448301
rno-miR-326-3p	respiratory gaseous exchange	8	20	4882	23933	0.0357563	0.0448301
rno-miR-326-3p	cardiac ventricle morphogenesis	4	7	4882	23933	0.0356591	0.0448301
rno-miR-326-3p	positive regulation of cell motility	5	10	4882	23933	0.0354679	0.0448301
rno-miR-326-3p	ceramide metabolic process	6	13	4882	23933	0.0328404	0.0448301
rno-miR-326-3p	negative regulation of cell cell adhesion	6	13	4882	23933	0.0328404	0.0448301
rno-miR-326-3p	activation of mapk activity	20	65	4882	23933	0.0315202	0.0448301
rno-miR-326-3p	sphingolipid metabolic process	6	13	4882	23933	0.0328404	0.0448301
rno-miR-326-3p	megakaryocyte development	4	7	4882	23933	0.0356591	0.0448301
rno-miR-326-3p	negative regulation of peptidyl serine phosphorylation	5	10	4882	23933	0.0354679	0.0448301
rno-miR-326-3p	cardiovascular system development	4	7	4882	23933	0.0356591	0.0448301
rno-miR-326-3p	adaptive immune response	6	13	4882	23933	0.0328404	0.0448301
rno-miR-326-3p	axon guidance	30	106	4882	23933	0.0320475	0.0448301
rno-miR-326-3p	neuronal action potential propagation	4	7	4882	23933	0.0356591	0.0448301
rno-miR-326-3p	positive regulation of gluconeogenesis	4	7	4882	23933	0.0356591	0.0448301
rno-miR-326-3p	locomotory exploration behavior	4	7	4882	23933	0.0356591	0.0448301
rno-miR-326-3p	inositol phosphate mediated signaling	5	10	4882	23933	0.0354679	0.0448301
rno-miR-326-3p	long term memory	10	27	4882	23933	0.0344064	0.0448301
rno-miR-326-3p	protein n linked glycosylation via asparagine	5	10	4882	23933	0.0354679	0.0448301
rno-miR-326-3p	positive regulation of b cell proliferation	13	38	4882	23933	0.0332752	0.0448301
rno-miR-326-3p	positive regulation of cardiac muscle cell differentiation	4	7	4882	23933	0.0356591	0.0448301
rno-miR-326-3p	schwann cell differentiation	4	7	4882	23933	0.0356591	0.0448301
rno-miR-326-3p	cerebral cortex neuron differentiation	4	7	4882	23933	0.0356591	0.0448301
rno-miR-326-3p	response to organic nitrogen	19	61	4882	23933	0.0314218	0.0448301
rno-miR-326-3p	regulation of small gtpase mediated signal transduction	15	46	4882	23933	0.0355492	0.0448301
rno-miR-326-3p	negative regulation of synaptic transmission	5	10	4882	23933	0.0354679	0.0448301
rno-miR-326-3p	estrogen biosynthetic process	5	10	4882	23933	0.0354679	0.0448301
rno-miR-326-3p	g1 phase of mitotic cell cycle	5	10	4882	23933	0.0354679	0.0448301
rno-miR-326-3p	thalamus development	4	7	4882	23933	0.0356591	0.0448301
rno-miR-326-3p	regulation of calcium ion import	4	7	4882	23933	0.0356591	0.0448301
rno-miR-326-3p	negative regulation of cell adhesion	10	27	4882	23933	0.0344064	0.0448301
rno-miR-326-3p	ectoderm development	5	10	4882	23933	0.0354679	0.0448301
rno-miR-326-3p	positive regulation of protein kinase c signaling cascade	4	7	4882	23933	0.0356591	0.0448301
rno-miR-326-3p	copper ion transport	5	10	4882	23933	0.0354679	0.0448301
rno-miR-326-3p	mesonephric duct development	4	7	4882	23933	0.0356591	0.0448301
rno-miR-326-3p	b cell homeostasis	8	20	4882	23933	0.0357563	0.0448301
rno-miR-326-3p	s adenosylmethionine metabolic process	5	10	4882	23933	0.0354679	0.0448301
rno-miR-326-3p	transport	29	102	4882	23933	0.0326811	0.0448301
rno-miR-326-3p	positive regulation of b cell differentiation	5	10	4882	23933	0.0354679	0.0448301
rno-miR-326-3p	chromatin organization	4	7	4882	23933	0.0356591	0.0448301
rno-miR-326-3p	positive regulation of exocytosis	8	20	4882	23933	0.0357563	0.0448301
rno-miR-326-3p	telencephalon cell migration	4	7	4882	23933	0.0356591	0.0448301
rno-miR-326-3p	negative regulation of focal adhesion assembly	4	7	4882	23933	0.0356591	0.0448301
rno-miR-326-3p	regulation of ventricular cardiac muscle cell action potential	6	13	4882	23933	0.0328404	0.0448301
rno-miR-326-3p	branching involved in mammary gland duct morphogenesis	6	13	4882	23933	0.0328404	0.0448301
rno-miR-326-3p	skeletal muscle cell differentiation	4	7	4882	23933	0.0356591	0.0448301
rno-miR-326-3p	insulin receptor signaling pathway	15	46	4882	23933	0.0355492	0.0448301
rno-miR-326-3p	pyrimidine base catabolic process	4	7	4882	23933	0.0356591	0.0448301
rno-miR-326-3p	positive regulation of cell substrate adhesion	11	31	4882	23933	0.0372176	0.0463132
rno-miR-326-3p	ras protein signal transduction	11	31	4882	23933	0.0372176	0.0463132
rno-miR-326-3p	chondrocyte differentiation	11	31	4882	23933	0.0372176	0.0463132
rno-miR-326-3p	organ regeneration	26	91	4882	23933	0.039168	0.0484537
rno-miR-326-3p	collagen fibril organization	12	35	4882	23933	0.0393262	0.0484537
rno-miR-326-3p	insulin secretion	12	35	4882	23933	0.0393262	0.0484537
rno-miR-326-3p	placenta development	12	35	4882	23933	0.0393262	0.0484537
rno-miR-326-3p	cell division	38	142	4882	23933	0.0405266	0.0495657
rno-miR-326-3p	regulation of neuron apoptotic process	9	24	4882	23933	0.0405018	0.0495657
rno-miR-326-3p	gastrulation	9	24	4882	23933	0.0405018	0.0495657
rno-miR-326-3p	receptor clustering	7	17	4882	23933	0.0414667	0.0501014
rno-miR-326-3p	positive regulation of axonogenesis	7	17	4882	23933	0.0414667	0.0501014
rno-miR-326-3p	positive regulation of axon extension	7	17	4882	23933	0.0414667	0.0501014
rno-miR-326-3p	positive regulation of interferon beta production	7	17	4882	23933	0.0414667	0.0501014
rno-miR-326-3p	negative regulation of interleukin 6 production	7	17	4882	23933	0.0414667	0.0501014
rno-miR-326-3p	response to antibiotic	14	43	4882	23933	0.041953	0.0505665
rno-miR-326-3p	response to lipopolysaccharide	54	212	4882	23933	0.042241	0.0507909
rno-miR-326-3p	intracellular protein transport	39	147	4882	23933	0.0433808	0.0520361
rno-miR-326-3p	dendrite morphogenesis	10	28	4882	23933	0.0440186	0.0524232
rno-miR-326-3p	t cell receptor signaling pathway	10	28	4882	23933	0.0440186	0.0524232
rno-miR-326-3p	positive regulation of calcium ion transport	10	28	4882	23933	0.0440186	0.0524232
rno-miR-326-3p	positive regulation of erythrocyte differentiation	6	14	4882	23933	0.0477761	0.0550131
rno-miR-326-3p	regulation of cell shape	22	76	4882	23933	0.047847	0.0550131
rno-miR-326-3p	cochlea development	6	14	4882	23933	0.0477761	0.0550131
rno-miR-326-3p	histone methylation	8	21	4882	23933	0.0477162	0.0550131
rno-miR-326-3p	dopamine metabolic process	6	14	4882	23933	0.0477761	0.0550131
rno-miR-326-3p	cell cycle arrest	23	80	4882	23933	0.047025	0.0550131
rno-miR-326-3p	determination of adult lifespan	6	14	4882	23933	0.0477761	0.0550131
rno-miR-326-3p	fatty acid oxidation	6	14	4882	23933	0.0477761	0.0550131
rno-miR-326-3p	cholesterol efflux	8	21	4882	23933	0.0477162	0.0550131
rno-miR-326-3p	cell chemotaxis	8	21	4882	23933	0.0477162	0.0550131
rno-miR-326-3p	bile acid metabolic process	6	14	4882	23933	0.0477761	0.0550131
rno-miR-326-3p	mesoderm formation	11	32	4882	23933	0.0465755	0.0550131
rno-miR-326-3p	positive regulation of collagen biosynthetic process	8	21	4882	23933	0.0477162	0.0550131
rno-miR-326-3p	sensory perception of sound	28	101	4882	23933	0.0476459	0.0550131
rno-miR-326-3p	heart trabecula formation	6	14	4882	23933	0.0477761	0.0550131
rno-miR-326-3p	cellular response to transforming growth factor beta stimulus	12	36	4882	23933	0.0483823	0.0553733
rno-miR-326-3p	midbrain development	12	36	4882	23933	0.0483823	0.0553733
rno-miR-326-3p	negative regulation of cell migration	20	68	4882	23933	0.0492998	0.0562943
rno-miR-326-3p	electron transport chain	13	40	4882	23933	0.0496007	0.0565086
rno-miR-326-3p	one carbon metabolic process	9	25	4882	23933	0.0521755	0.0593065
rno-miR-326-3p	negative regulation of t cell receptor signaling pathway	5	11	4882	23933	0.0543267	0.0599757
rno-miR-326-3p	synaptonemal complex assembly	5	11	4882	23933	0.0543267	0.0599757
rno-miR-326-3p	cardiac myofibril assembly	5	11	4882	23933	0.0543267	0.0599757
rno-miR-326-3p	regulation of dendrite morphogenesis	5	11	4882	23933	0.0543267	0.0599757
rno-miR-326-3p	luteinization	5	11	4882	23933	0.0543267	0.0599757
rno-miR-326-3p	positive regulation of cellular component movement	5	11	4882	23933	0.0543267	0.0599757
rno-miR-326-3p	ruffle organization	5	11	4882	23933	0.0543267	0.0599757
rno-miR-326-3p	cell motility	5	11	4882	23933	0.0543267	0.0599757
rno-miR-326-3p	lymphangiogenesis	5	11	4882	23933	0.0543267	0.0599757
rno-miR-326-3p	negative regulation of endothelial cell migration	5	11	4882	23933	0.0543267	0.0599757
rno-miR-326-3p	regulation of dendrite development	5	11	4882	23933	0.0543267	0.0599757
rno-miR-326-3p	hemopoietic stem cell proliferation	5	11	4882	23933	0.0543267	0.0599757
rno-miR-326-3p	regulation of synaptic transmission gabaergic	5	11	4882	23933	0.0543267	0.0599757
rno-miR-326-3p	organ development	7	18	4882	23933	0.056243	0.0599806
rno-miR-326-3p	homotypic cell cell adhesion	4	8	4882	23933	0.0599806	0.0599806
rno-miR-326-3p	response to electrical stimulus	11	33	4882	23933	0.0574128	0.0599806
rno-miR-326-3p	response to organic substance	36	137	4882	23933	0.0572734	0.0599806
rno-miR-326-3p	feeding behavior	10	29	4882	23933	0.055297	0.0599806
rno-miR-326-3p	regulation of dendritic spine morphogenesis	4	8	4882	23933	0.0599806	0.0599806
rno-miR-326-3p	embryonic body morphogenesis	4	8	4882	23933	0.0599806	0.0599806
rno-miR-326-3p	positive regulation of insulin receptor signaling pathway	4	8	4882	23933	0.0599806	0.0599806
rno-miR-326-3p	metanephric mesenchyme development	4	8	4882	23933	0.0599806	0.0599806
rno-miR-326-3p	endothelial cell migration	7	18	4882	23933	0.056243	0.0599806
rno-miR-326-3p	chromatin modification	14	45	4882	23933	0.0598505	0.0599806
rno-miR-326-3p	labyrinthine layer blood vessel development	7	18	4882	23933	0.056243	0.0599806
rno-miR-326-3p	wnt receptor signaling pathway calcium modulating pathway	4	8	4882	23933	0.0599806	0.0599806
rno-miR-326-3p	glucose transport	10	29	4882	23933	0.055297	0.0599806
rno-miR-326-3p	positive regulation of protein homooligomerization	4	8	4882	23933	0.0599806	0.0599806
rno-miR-326-3p	regulation of cell growth	15	49	4882	23933	0.0598169	0.0599806
rno-miR-326-3p	positive regulation of intracellular estrogen receptor signaling pathway	4	8	4882	23933	0.0599806	0.0599806
rno-miR-326-3p	negative regulation of phosphorylation	7	18	4882	23933	0.056243	0.0599806
rno-miR-326-3p	embryonic digit morphogenesis	15	49	4882	23933	0.0598169	0.0599806
rno-miR-326-3p	regulation of cholesterol metabolic process	4	8	4882	23933	0.0599806	0.0599806
rno-miR-326-3p	pituitary gland development	11	33	4882	23933	0.0574128	0.0599806
rno-miR-326-3p	embryonic retina morphogenesis in camera type eye	4	8	4882	23933	0.0599806	0.0599806
rno-miR-326-3p	phagocytosis	10	29	4882	23933	0.055297	0.0599806
rno-miR-326-3p	negative regulation of adenylate cyclase activity	4	8	4882	23933	0.0599806	0.0599806
rno-miR-326-3p	positive regulation of tyrosine phosphorylation of stat1 protein	4	8	4882	23933	0.0599806	0.0599806
rno-miR-326-3p	positive regulation of inflammatory response	12	37	4882	23933	0.0587655	0.0599806
rno-miR-326-3p	regulation of heart rate by cardiac conduction	7	18	4882	23933	0.056243	0.0599806
rno-miR-326-3p	tube morphogenesis	4	8	4882	23933	0.0599806	0.0599806
rno-miR-326-3p	peptidyl tyrosine phosphorylation	18	61	4882	23933	0.0583014	0.0599806
rno-miR-326-3p	response to toxin	27	98	4882	23933	0.0547114	0.0599806
rno-miR-326-3p	phagocytosis recognition	4	8	4882	23933	0.0599806	0.0599806
rno-miR-326-3p	pancreatic juice secretion	4	8	4882	23933	0.0599806	0.0599806
rno-miR-326-3p	osteoblast differentiation	18	61	4882	23933	0.0583014	0.0599806
rno-miR-326-3p	negative regulation of nf kappab transcription factor activity	16	53	4882	23933	0.0595099	0.0599806
rno-miR-326-3p	histone h4 k12 acetylation	4	8	4882	23933	0.0599806	0.0599806
rno-miR-326-3p	regulation of body fluid levels	4	8	4882	23933	0.0599806	0.0599806
rno-miR-326-3p	positive regulation of smooth muscle contraction	7	18	4882	23933	0.056243	0.0599806
rno-miR-326-3p	programmed cell death	4	8	4882	23933	0.0599806	0.0599806
rno-miR-326-3p	cellular response to electrical stimulus	4	8	4882	23933	0.0599806	0.0599806
rno-miR-326-3p	positive regulation of histone h3 k4 methylation	4	8	4882	23933	0.0599806	0.0599806
rno-miR-326-3p	myeloid cell homeostasis	4	8	4882	23933	0.0599806	0.0599806
rno-miR-326-3p	negative regulation of smooth muscle cell proliferation	11	33	4882	23933	0.0574128	0.0599806
rno-miR-326-3p	positive regulation of keratinocyte differentiation	4	8	4882	23933	0.0599806	0.0599806
rno-miR-326-3p	glycine transport	4	8	4882	23933	0.0599806	0.0599806
rno-miR-326-3p	regulation of sensory perception of pain	11	33	4882	23933	0.0574128	0.0599806
rno-miR-326-3p	regulation of catalytic activity	17	57	4882	23933	0.0589892	0.0599806
rno-miR-326-3p	negative regulation of stress fiber assembly	4	8	4882	23933	0.0599806	0.0599806
rno-miR-341	spinal cord motor neuron differentiation	3	13	211	23933	0.000181019	0.0174819
rno-miR-341	protein secretion	3	15	211	23933	0.000284259	0.0174819
rno-miR-341	apoptotic process	10	369	211	23933	0.00169482	0.0363543
rno-miR-341	negative regulation of neuron differentiation	4	59	211	23933	0.00182925	0.0363543
rno-miR-341	regulation of transcription from rna polymerase ii promoter	7	187	211	23933	0.00139421	0.0363543
rno-miR-341	peptidyl tyrosine phosphorylation	4	61	211	23933	0.00206895	0.0363543
rno-miR-341	positive regulation of osteoblast differentiation	4	56	211	23933	0.00150685	0.0363543
rno-miR-341	jnk cascade	3	35	211	23933	0.00359176	0.0401625
rno-miR-341	salivary gland morphogenesis	2	10	211	23933	0.00332277	0.0401625
rno-miR-341	receptor mediated endocytosis	3	34	211	23933	0.00330517	0.0401625
rno-miR-341	estrous cycle phase	2	10	211	23933	0.00332277	0.0401625
rno-miR-341	astrocyte differentiation	2	11	211	23933	0.00403765	0.0413859
rno-miR-341	regulation of blood vessel size	2	13	211	23933	0.00566008	0.0439536
rno-miR-341	myelination	3	43	211	23933	0.00643224	0.0439536
rno-miR-341	histone h3 acetylation	3	42	211	23933	0.00602209	0.0439536
rno-miR-341	forebrain development	4	83	211	23933	0.00627085	0.0439536
rno-miR-341	thyroid hormone metabolic process	2	13	211	23933	0.00566008	0.0439536
rno-miR-341	cellular response to ethanol	2	12	211	23933	0.00481715	0.0439536
rno-miR-341	protein dephosphorylation	4	85	211	23933	0.00681632	0.0441267
rno-miR-341	chromatin modification	3	45	211	23933	0.00730146	0.044904
rno-miR-341	regulation of cell migration	3	49	211	23933	0.00923969	0.0462036
rno-miR-341	camp biosynthetic process	2	17	211	23933	0.00964302	0.0462036
rno-miR-341	negative regulation of neurogenesis	2	17	211	23933	0.00964302	0.0462036
rno-miR-341	fat cell differentiation	3	50	211	23933	0.00976661	0.0462036
rno-miR-341	regulation of endocytosis	2	16	211	23933	0.00855788	0.0462036
rno-miR-341	calcium ion transport	4	94	211	23933	0.0096582	0.0462036
rno-miR-341	inactivation of mapk activity	2	18	211	23933	0.0107859	0.0491358
rno-miR-341	negative regulation of apoptotic process	8	351	211	23933	0.0129769	0.0508934
rno-miR-341	digestion	2	20	211	23933	0.0132406	0.0508934
rno-miR-341	positive regulation of synaptic transmission	2	20	211	23933	0.0132406	0.0508934
rno-miR-341	response to biotic stimulus	2	20	211	23933	0.0132406	0.0508934
rno-miR-341	artery morphogenesis	2	20	211	23933	0.0132406	0.0508934
rno-miR-341	oligodendrocyte differentiation	2	22	211	23933	0.0159133	0.0515087
rno-miR-341	protein import into nucleus translocation	2	21	211	23933	0.0145502	0.0515087
rno-miR-341	positive regulation of synaptic transmission glutamatergic	2	22	211	23933	0.0159133	0.0515087
rno-miR-341	retina development in camera type eye	3	59	211	23933	0.0152925	0.0515087
rno-miR-341	cellular response to hypoxia	3	59	211	23933	0.0152925	0.0515087
rno-miR-341	axon guidance	4	106	211	23933	0.0145077	0.0515087
rno-miR-341	negative regulation of transcription dna dependent	9	441	211	23933	0.0167476	0.0528193
rno-miR-341	endosome organization	2	23	211	23933	0.0173288	0.053286
rno-miR-341	peptide metabolic process	1	6	211	23933	0.0517507	0.0553507
rno-miR-341	gamma aminobutyric acid secretion	1	5	211	23933	0.0433145	0.0553507
rno-miR-341	receptor guanylyl cyclase signaling pathway	1	6	211	23933	0.0517507	0.0553507
rno-miR-341	viral entry into host cell	1	5	211	23933	0.0433145	0.0553507
rno-miR-341	pulmonary valve morphogenesis	1	6	211	23933	0.0517507	0.0553507
rno-miR-341	ephrin receptor signaling pathway	2	25	211	23933	0.020313	0.0553507
rno-miR-341	negative regulation of transcription from rna polymerase ii promoter	9	476	211	23933	0.0258646	0.0553507
rno-miR-341	cellular response to copper ion	1	5	211	23933	0.0433145	0.0553507
rno-miR-341	angiogenesis involved in wound healing	1	5	211	23933	0.0433145	0.0553507
rno-miR-341	skeletal muscle thin filament assembly	1	5	211	23933	0.0433145	0.0553507
rno-miR-341	rna processing	2	34	211	23933	0.0360772	0.0553507
rno-miR-341	cellular component movement	2	29	211	23933	0.0268666	0.0553507
rno-miR-341	thymic t cell selection	1	5	211	23933	0.0433145	0.0553507
rno-miR-341	dendrite morphogenesis	2	28	211	23933	0.0251575	0.0553507
rno-miR-341	sensory perception of smell	2	37	211	23933	0.0421034	0.0553507
rno-miR-341	axonogenesis	3	83	211	23933	0.0371113	0.0553507
rno-miR-341	protein hexamerization	1	5	211	23933	0.0433145	0.0553507
rno-miR-341	regulation of transcription involved in g1 s phase of mitotic cell cycle	1	6	211	23933	0.0517507	0.0553507
rno-miR-341	regulation of transcription dna dependent	11	671	211	23933	0.0363111	0.0553507
rno-miR-341	cellular response to fluid shear stress	1	5	211	23933	0.0433145	0.0553507
rno-miR-341	positive regulation of gene expression	5	176	211	23933	0.0201071	0.0553507
rno-miR-341	response to lithium ion	2	24	211	23933	0.0187957	0.0553507
rno-miR-341	cellular chloride ion homeostasis	1	6	211	23933	0.0517507	0.0553507
rno-miR-341	metanephric ascending thin limb development	1	5	211	23933	0.0433145	0.0553507
rno-miR-341	pituitary gland development	2	33	211	23933	0.0341495	0.0553507
rno-miR-341	calcium ion dependent exocytosis of neurotransmitter	1	5	211	23933	0.0433145	0.0553507
rno-miR-341	membrane protein intracellular domain proteolysis	1	6	211	23933	0.0517507	0.0553507
rno-miR-341	spinal cord development	2	26	211	23933	0.0218797	0.0553507
rno-miR-341	female pregnancy	3	85	211	23933	0.0393934	0.0553507
rno-miR-341	adult walking behavior	2	33	211	23933	0.0341495	0.0553507
rno-miR-341	peripheral nervous system development	2	32	211	23933	0.0322636	0.0553507
rno-miR-341	regulation of transcription from rna polymerase ii promoter involved in ventral spinal cord interneuron specification	1	5	211	23933	0.0433145	0.0553507
rno-miR-341	detection of mechanical stimulus	1	5	211	23933	0.0433145	0.0553507
rno-miR-341	regulation of protein processing	1	5	211	23933	0.0433145	0.0553507
rno-miR-341	ciliary neurotrophic factor mediated signaling pathway	1	5	211	23933	0.0433145	0.0553507
rno-miR-341	response to interleukin 1	2	38	211	23933	0.0441902	0.0553507
rno-miR-341	regulation of developmental pigmentation	1	6	211	23933	0.0517507	0.0553507
rno-miR-341	neural tube development	2	37	211	23933	0.0421034	0.0553507
rno-miR-341	dna damage checkpoint	2	25	211	23933	0.020313	0.0553507
rno-miR-341	positive regulation of calcium ion transport	2	28	211	23933	0.0251575	0.0553507
rno-miR-341	axon ensheathment	1	5	211	23933	0.0433145	0.0553507
rno-miR-341	activation of mapkk activity	2	28	211	23933	0.0251575	0.0553507
rno-miR-341	metanephric s shaped body morphogenesis	1	6	211	23933	0.0517507	0.0553507
rno-miR-341	peptidyl proline hydroxylation to 4 hydroxy l proline	1	6	211	23933	0.0517507	0.0553507
rno-miR-341	metanephric ureteric bud development	1	5	211	23933	0.0433145	0.0553507
rno-miR-341	cell differentiation	6	264	211	23933	0.030012	0.0553507
rno-miR-341	regulation of fibroblast growth factor receptor signaling pathway	1	6	211	23933	0.0517507	0.0553507
rno-miR-341	forebrain anterior posterior pattern specification	1	6	211	23933	0.0517507	0.0553507
rno-miR-341	glycerol transport	1	5	211	23933	0.0433145	0.0553507
rno-miR-341	mesenchymal cell development	1	5	211	23933	0.0433145	0.0553507
rno-miR-341	metanephric collecting duct development	1	6	211	23933	0.0517507	0.0553507
rno-miR-341	morphogenesis of a polarized epithelium	1	5	211	23933	0.0433145	0.0553507
rno-miR-341	cornea development in camera type eye	1	6	211	23933	0.0517507	0.0553507
rno-miR-341	triglyceride mobilization	1	5	211	23933	0.0433145	0.0553507
rno-miR-341	adhesion to symbiont	1	5	211	23933	0.0433145	0.0553507
rno-miR-341	neurotransmitter metabolic process	1	5	211	23933	0.0433145	0.0553507
rno-miR-341	hormone secretion	1	5	211	23933	0.0433145	0.0553507
rno-miR-341	histamine secretion	1	5	211	23933	0.0433145	0.0553507
rno-miR-341	forebrain dorsal ventral pattern formation	1	5	211	23933	0.0433145	0.0553507
rno-miR-341	cell maturation	2	36	211	23933	0.040055	0.0553507
rno-miR-341	regulation of camp metabolic process	1	5	211	23933	0.0433145	0.0553507
rno-miR-341	cell growth	2	41	211	23933	0.0506733	0.0553507
rno-miR-341	high density lipoprotein particle clearance	1	5	211	23933	0.0433145	0.0553507
rno-miR-341	transepithelial transport	1	5	211	23933	0.0433145	0.0553507
rno-miR-341	musculoskeletal movement	1	5	211	23933	0.0433145	0.0553507
rno-miR-341	regulation of timing of cell differentiation	1	5	211	23933	0.0433145	0.0553507
rno-miR-341	cardiac muscle hypertrophy in response to stress	1	6	211	23933	0.0517507	0.0553507
rno-miR-341	cobalt ion transport	1	6	211	23933	0.0517507	0.0553507
rno-miR-341	neuromuscular process controlling balance	2	39	211	23933	0.0463146	0.0553507
rno-miR-341	regulation of signaling	1	5	211	23933	0.0433145	0.0553507
rno-miR-341	transmembrane transport	4	128	211	23933	0.026872	0.0553507
rno-miR-341	sodium ion transmembrane transport	2	38	211	23933	0.0441902	0.0553507
rno-miR-341	activation of mapk activity	3	65	211	23933	0.0197761	0.0553507
rno-miR-341	cellular response to hydrostatic pressure	1	6	211	23933	0.0517507	0.0553507
rno-miR-341	positive regulation of transcription from rna polymerase ii promoter	12	706	211	23933	0.0231967	0.0553507
rno-miR-341	positive regulation of fibroblast proliferation	2	43	211	23933	0.0551728	0.0560848
rno-miR-341	positive regulation of phosphatidylinositol 3 kinase cascade	2	43	211	23933	0.0551728	0.0560848
rno-miR-341	transcription dna dependent	10	631	211	23933	0.053841	0.0560848
rno-miR-341	cell death	2	43	211	23933	0.0551728	0.0560848
rno-miR-341	positive regulation of camp biosynthetic process	2	42	211	23933	0.0529058	0.0560848
rno-miR-341	biological_process	19	1447	211	23933	0.0540247	0.0560848
rno-miR-341	keratinocyte differentiation	2	44	211	23933	0.0574735	0.0579446
rno-miR-341	nervous system development	4	165	211	23933	0.0586243	0.0586243
rno-miR-465-5p	positive regulation of transcription dna dependent	113	518	3187	23933	5.39921e-08	1.90592e-05
rno-miR-465-5p	biological_process	255	1447	3187	23933	9.72523e-07	0.00017165
rno-miR-465-5p	positive regulation of transcription from rna polymerase ii promoter	135	706	3187	23933	7.18889e-06	0.000845892
rno-miR-465-5p	regulation of transcription dna dependent	127	671	3187	23933	2.18826e-05	0.00193114
rno-miR-465-5p	ubiquitin dependent protein catabolic process	34	128	3187	23933	4.74448e-05	0.00334961
rno-miR-465-5p	cell morphogenesis	19	58	3187	23933	0.000114629	0.00674401
rno-miR-465-5p	positive regulation of glial cell proliferation	6	9	3187	23933	0.000324811	0.0163798
rno-miR-465-5p	nervous system development	38	165	3187	23933	0.000446972	0.0175312
rno-miR-465-5p	negative regulation of transcription dna dependent	84	441	3187	23933	0.000408774	0.0175312
rno-miR-465-5p	outflow tract morphogenesis	13	38	3187	23933	0.000847276	0.0218663
rno-miR-465-5p	cerebellar granule cell differentiation	5	7	3187	23933	0.000693639	0.0218663
rno-miR-465-5p	endosome to lysosome transport	10	25	3187	23933	0.000836193	0.0218663
rno-miR-465-5p	negative regulation of apoptotic process	68	351	3187	23933	0.00086722	0.0218663
rno-miR-465-5p	positive regulation of b cell proliferation	13	38	3187	23933	0.000847276	0.0218663
rno-miR-465-5p	fat cell differentiation	15	50	3187	23933	0.00162354	0.0224184
rno-miR-465-5p	negative regulation of phosphatidylinositol 3 kinase cascade	5	8	3187	23933	0.00164619	0.0224184
rno-miR-465-5p	negative regulation of transcription from rna polymerase ii promoter	87	476	3187	23933	0.00123347	0.0224184
rno-miR-465-5p	positive regulation of protein phosphorylation	26	106	3187	23933	0.00128388	0.0224184
rno-miR-465-5p	histone h3 k9 methylation	5	8	3187	23933	0.00164619	0.0224184
rno-miR-465-5p	wnt receptor signaling pathway calcium modulating pathway	5	8	3187	23933	0.00164619	0.0224184
rno-miR-465-5p	negative regulation of mature b cell apoptotic process	4	5	3187	23933	0.00140261	0.0224184
rno-miR-465-5p	hindbrain development	9	23	3187	23933	0.00182452	0.0224184
rno-miR-465-5p	endothelial cell migration	8	18	3187	23933	0.00123455	0.0224184
rno-miR-465-5p	cellular response to extracellular stimulus	8	18	3187	23933	0.00123455	0.0224184
rno-miR-465-5p	protein k63 linked ubiquitination	9	23	3187	23933	0.00182452	0.0224184
rno-miR-465-5p	in utero embryonic development	47	231	3187	23933	0.00184174	0.0224184
rno-miR-465-5p	small gtpase mediated signal transduction	43	204	3187	23933	0.0013783	0.0224184
rno-miR-465-5p	embryo development	29	125	3187	23933	0.00177236	0.0224184
rno-miR-465-5p	positive regulation of cell proliferation	71	373	3187	23933	0.00111303	0.0224184
rno-miR-465-5p	transcription dna dependent	108	631	3187	23933	0.00341416	0.0265615
rno-miR-465-5p	paranodal junction assembly	4	6	3187	23933	0.00376226	0.0265615
rno-miR-465-5p	retina layer formation	6	12	3187	23933	0.00249592	0.0265615
rno-miR-465-5p	protein ubiquitination	35	165	3187	23933	0.00326406	0.0265615
rno-miR-465-5p	response to electrical stimulus	11	33	3187	23933	0.00265056	0.0265615
rno-miR-465-5p	pattern specification process	22	90	3187	23933	0.00305028	0.0265615
rno-miR-465-5p	cellular chloride ion homeostasis	4	6	3187	23933	0.00376226	0.0265615
rno-miR-465-5p	protein homooligomerization	35	165	3187	23933	0.00326406	0.0265615
rno-miR-465-5p	organ regeneration	22	91	3187	23933	0.00352684	0.0265615
rno-miR-465-5p	retina morphogenesis in camera type eye	5	9	3187	23933	0.0032979	0.0265615
rno-miR-465-5p	phosphatidylinositol phosphorylation	10	28	3187	23933	0.00230149	0.0265615
rno-miR-465-5p	positive regulation of neuron differentiation	19	75	3187	23933	0.00371835	0.0265615
rno-miR-465-5p	nad metabolic process	4	6	3187	23933	0.00376226	0.0265615
rno-miR-465-5p	positive regulation of mitochondrial depolarization	4	6	3187	23933	0.00376226	0.0265615
rno-miR-465-5p	pronephros development	4	6	3187	23933	0.00376226	0.0265615
rno-miR-465-5p	sodium ion transport	19	74	3187	23933	0.00316381	0.0265615
rno-miR-465-5p	regulation of cardiac muscle contraction by regulation of the release of sequestered calcium ion	4	6	3187	23933	0.00376226	0.0265615
rno-miR-465-5p	positive regulation of cytokine secretion	10	29	3187	23933	0.00309873	0.0265615
rno-miR-465-5p	enucleate erythrocyte differentiation	4	6	3187	23933	0.00376226	0.0265615
rno-miR-465-5p	axon guidance	25	106	3187	23933	0.00279815	0.0265615
rno-miR-465-5p	acetyl coa biosynthetic process from pyruvate	4	6	3187	23933	0.00376226	0.0265615
rno-miR-465-5p	protein monoubiquitination	8	21	3187	23933	0.00396954	0.0274755
rno-miR-465-5p	cell migration involved in gastrulation	6	13	3187	23933	0.00411596	0.0276147
rno-miR-465-5p	response to arsenic containing substance	7	17	3187	23933	0.00422434	0.0276147
rno-miR-465-5p	negative regulation of neurogenesis	7	17	3187	23933	0.00422434	0.0276147
rno-miR-465-5p	response to toxin	23	98	3187	23933	0.00430476	0.0276287
rno-miR-465-5p	lamellipodium assembly	9	26	3187	23933	0.0048064	0.0297659
rno-miR-465-5p	protein transport	51	267	3187	23933	0.00476298	0.0297659
rno-miR-465-5p	positive regulation of dna repair	8	22	3187	23933	0.00551898	0.0319377
rno-miR-465-5p	negative regulation of sequence specific dna binding transcription factor activity	15	56	3187	23933	0.00540654	0.0319377
rno-miR-465-5p	embryonic organ development	8	22	3187	23933	0.00551898	0.0319377
rno-miR-465-5p	positive regulation of protein tyrosine kinase activity	8	22	3187	23933	0.00551898	0.0319377
rno-miR-465-5p	cell cell adhesion	21	89	3187	23933	0.00580177	0.0325083
rno-miR-465-5p	somitogenesis	13	46	3187	23933	0.0057197	0.0325083
rno-miR-465-5p	platelet aggregation	6	14	3187	23933	0.00639844	0.0352914
rno-miR-465-5p	inner ear morphogenesis	17	68	3187	23933	0.00677143	0.0367741
rno-miR-465-5p	positive regulation of protein transport	4	7	3187	23933	0.00785375	0.036965
rno-miR-465-5p	positive regulation of cardiac muscle cell differentiation	4	7	3187	23933	0.00785375	0.036965
rno-miR-465-5p	positive regulation of apoptotic process	46	241	3187	23933	0.00715359	0.036965
rno-miR-465-5p	positive regulation of protein homodimerization activity	4	7	3187	23933	0.00785375	0.036965
rno-miR-465-5p	positive regulation of peptidyl serine phosphorylation	12	42	3187	23933	0.00708833	0.036965
rno-miR-465-5p	anterior posterior pattern specification	25	114	3187	23933	0.00757837	0.036965
rno-miR-465-5p	positive regulation of uterine smooth muscle contraction	4	7	3187	23933	0.00785375	0.036965
rno-miR-465-5p	regulation of cardiac muscle cell contraction	4	7	3187	23933	0.00785375	0.036965
rno-miR-465-5p	mitotic anaphase	4	7	3187	23933	0.00785375	0.036965
rno-miR-465-5p	cellular sodium ion homeostasis	4	7	3187	23933	0.00785375	0.036965
rno-miR-465-5p	negative regulation of organ growth	5	11	3187	23933	0.00960024	0.0372405
rno-miR-465-5p	negative regulation of wnt receptor signaling pathway	13	48	3187	23933	0.00840823	0.0372405
rno-miR-465-5p	negative regulation of translation	9	28	3187	23933	0.00829838	0.0372405
rno-miR-465-5p	negative regulation of neuron differentiation	15	59	3187	23933	0.00902929	0.0372405
rno-miR-465-5p	transmembrane receptor protein tyrosine kinase signaling pathway	10	33	3187	23933	0.00868981	0.0372405
rno-miR-465-5p	mrna processing	25	116	3187	23933	0.00948536	0.0372405
rno-miR-465-5p	rna splicing	22	98	3187	23933	0.00890688	0.0372405
rno-miR-465-5p	positive regulation of cyclin dependent protein kinase activity	5	11	3187	23933	0.00960024	0.0372405
rno-miR-465-5p	calcium mediated signaling	12	43	3187	23933	0.00866531	0.0372405
rno-miR-465-5p	lactation	14	54	3187	23933	0.00957704	0.0372405
rno-miR-465-5p	behavioral response to pain	6	15	3187	23933	0.00947677	0.0372405
rno-miR-465-5p	positive regulation of mitotic cell cycle	9	28	3187	23933	0.00829838	0.0372405
rno-miR-465-5p	positive regulation of receptor internalization	6	15	3187	23933	0.00947677	0.0372405
rno-miR-465-5p	olfactory bulb development	7	19	3187	23933	0.00860134	0.0372405
rno-miR-465-5p	regulation of apoptotic process	27	127	3187	23933	0.00869948	0.0372405
rno-miR-465-5p	positive regulation of gene expression	35	176	3187	23933	0.00932585	0.0372405
rno-miR-465-5p	peyer s patch development	4	8	3187	23933	0.0140613	0.039394
rno-miR-465-5p	negative regulation of epidermal growth factor receptor signaling pathway	4	8	3187	23933	0.0140613	0.039394
rno-miR-465-5p	response to dna damage stimulus	29	143	3187	23933	0.0129534	0.039394
rno-miR-465-5p	mrna transport	10	35	3187	23933	0.0134445	0.039394
rno-miR-465-5p	extracellular matrix organization	18	78	3187	23933	0.0127901	0.039394
rno-miR-465-5p	mammary gland duct morphogenesis	4	8	3187	23933	0.0140613	0.039394
rno-miR-465-5p	interkinetic nuclear migration	4	8	3187	23933	0.0140613	0.039394
rno-miR-465-5p	axonogenesis	19	83	3187	23933	0.0116983	0.039394
rno-miR-465-5p	positive regulation of jnk cascade	13	50	3187	23933	0.0120007	0.039394
rno-miR-465-5p	somatic stem cell maintenance	10	35	3187	23933	0.0134445	0.039394
rno-miR-465-5p	response to organic substance	28	137	3187	23933	0.0130298	0.039394
rno-miR-465-5p	kidney development	24	113	3187	23933	0.0129875	0.039394
rno-miR-465-5p	midbrain hindbrain boundary development	4	8	3187	23933	0.0140613	0.039394
rno-miR-465-5p	positive regulation of acute inflammatory response	4	8	3187	23933	0.0140613	0.039394
rno-miR-465-5p	neuromuscular synaptic transmission	6	16	3187	23933	0.0134802	0.039394
rno-miR-465-5p	brain development	42	224	3187	23933	0.0132088	0.039394
rno-miR-465-5p	positive regulation of cell adhesion	10	34	3187	23933	0.0108717	0.039394
rno-miR-465-5p	negative regulation of b cell proliferation	6	16	3187	23933	0.0134802	0.039394
rno-miR-465-5p	positive regulation of cell cycle	9	29	3187	23933	0.0106382	0.039394
rno-miR-465-5p	liver development	24	112	3187	23933	0.0116627	0.039394
rno-miR-465-5p	negative regulation of neuron apoptotic process	23	106	3187	23933	0.0115105	0.039394
rno-miR-465-5p	positive regulation of keratinocyte differentiation	4	8	3187	23933	0.0140613	0.039394
rno-miR-465-5p	regulation of cytokine production	4	8	3187	23933	0.0140613	0.039394
rno-miR-465-5p	positive regulation of endopeptidase activity	4	8	3187	23933	0.0140613	0.039394
rno-miR-465-5p	protein deubiquitination	9	30	3187	23933	0.0134398	0.039394
rno-miR-465-5p	cell migration	26	123	3187	23933	0.0106603	0.039394
rno-miR-465-5p	response to carbohydrate stimulus	6	16	3187	23933	0.0134802	0.039394
rno-miR-465-5p	endoderm development	10	34	3187	23933	0.0108717	0.039394
rno-miR-465-5p	fatty acid beta oxidation	10	35	3187	23933	0.0134445	0.039394
rno-miR-465-5p	calcium ion transmembrane transport	13	50	3187	23933	0.0120007	0.039394
rno-miR-465-5p	positive regulation of fatty acid beta oxidation	4	8	3187	23933	0.0140613	0.039394
rno-miR-465-5p	response to caffeine	6	16	3187	23933	0.0134802	0.039394
rno-miR-465-5p	negative regulation of synaptic transmission gabaergic	4	8	3187	23933	0.0140613	0.039394
rno-miR-465-5p	embryonic forelimb morphogenesis	8	25	3187	23933	0.0129513	0.039394
rno-miR-465-5p	calcium ion transport	21	94	3187	23933	0.0110312	0.039394
rno-miR-465-5p	transport	22	102	3187	23933	0.0141884	0.0394371
rno-miR-465-5p	hindlimb morphogenesis	5	12	3187	23933	0.0146747	0.0395434
rno-miR-465-5p	cellular response to ethanol	5	12	3187	23933	0.0146747	0.0395434
rno-miR-465-5p	anatomical structure development	5	12	3187	23933	0.0146747	0.0395434
rno-miR-465-5p	positive regulation of neuron projection development	15	62	3187	23933	0.014348	0.0395434
rno-miR-465-5p	chromatin silencing at rdna	3	5	3187	23933	0.0191356	0.0414408
rno-miR-465-5p	regulation of timing of cell differentiation	3	5	3187	23933	0.0191356	0.0414408
rno-miR-465-5p	palate development	14	58	3187	23933	0.0179962	0.0414408
rno-miR-465-5p	negative regulation of bmp signaling pathway	10	36	3187	23933	0.0164476	0.0414408
rno-miR-465-5p	regulation of release of sequestered calcium ion into cytosol	3	5	3187	23933	0.0191356	0.0414408
rno-miR-465-5p	musculoskeletal movement	3	5	3187	23933	0.0191356	0.0414408
rno-miR-465-5p	positive regulation of ras protein signal transduction	6	17	3187	23933	0.0185288	0.0414408
rno-miR-465-5p	positive regulation of germinal center formation	3	5	3187	23933	0.0191356	0.0414408
rno-miR-465-5p	transmembrane transport	26	128	3187	23933	0.0175417	0.0414408
rno-miR-465-5p	response to mechanical stimulus	18	81	3187	23933	0.0186598	0.0414408
rno-miR-465-5p	neuron projection development	20	92	3187	23933	0.0172677	0.0414408
rno-miR-465-5p	myoblast proliferation	3	5	3187	23933	0.0191356	0.0414408
rno-miR-465-5p	regulation of glucose import	3	5	3187	23933	0.0191356	0.0414408
rno-miR-465-5p	microtubule cytoskeleton organization	14	58	3187	23933	0.0179962	0.0414408
rno-miR-465-5p	response to organic cyclic compound	43	234	3187	23933	0.0170971	0.0414408
rno-miR-465-5p	iron ion transmembrane transport	3	5	3187	23933	0.0191356	0.0414408
rno-miR-465-5p	cellular response to fluid shear stress	3	5	3187	23933	0.0191356	0.0414408
rno-miR-465-5p	stem cell division	3	5	3187	23933	0.0191356	0.0414408
rno-miR-465-5p	endodermal cell fate specification	3	5	3187	23933	0.0191356	0.0414408
rno-miR-465-5p	spermatid nucleus differentiation	3	5	3187	23933	0.0191356	0.0414408
rno-miR-465-5p	cellular process	8	26	3187	23933	0.0165712	0.0414408
rno-miR-465-5p	positive regulation of bone mineralization	9	31	3187	23933	0.0167523	0.0414408
rno-miR-465-5p	choline transport	3	5	3187	23933	0.0191356	0.0414408
rno-miR-465-5p	photoreceptor cell maintenance	7	21	3187	23933	0.0156206	0.0414408
rno-miR-465-5p	positive regulation of endothelial cell apoptotic process	3	5	3187	23933	0.0191356	0.0414408
rno-miR-465-5p	ureteric bud development	11	42	3187	23933	0.0189509	0.0414408
rno-miR-465-5p	regulation of cell proliferation	28	140	3187	23933	0.0172266	0.0414408
rno-miR-465-5p	negative regulation of complement activation	3	5	3187	23933	0.0191356	0.0414408
rno-miR-465-5p	protein hexamerization	3	5	3187	23933	0.0191356	0.0414408
rno-miR-465-5p	neuron projection morphogenesis	11	42	3187	23933	0.0189509	0.0414408
rno-miR-465-5p	mammary duct terminal end bud growth	3	5	3187	23933	0.0191356	0.0414408
rno-miR-465-5p	positive regulation of heterotypic cell cell adhesion	3	5	3187	23933	0.0191356	0.0414408
rno-miR-465-5p	positive regulation of nf kappab transcription factor activity	20	93	3187	23933	0.0193244	0.0415946
rno-miR-465-5p	blood coagulation	13	53	3187	23933	0.0194761	0.0416547
rno-miR-465-5p	mitosis	23	111	3187	23933	0.0195883	0.0416547
rno-miR-465-5p	dendritic cell differentiation	4	9	3187	23933	0.022672	0.0419017
rno-miR-465-5p	peptidyl lysine methylation	4	9	3187	23933	0.022672	0.0419017
rno-miR-465-5p	negative regulation of anoikis	4	9	3187	23933	0.022672	0.0419017
rno-miR-465-5p	synaptic transmission gabaergic	4	9	3187	23933	0.022672	0.0419017
rno-miR-465-5p	phagocytosis engulfment	5	13	3187	23933	0.021274	0.0419017
rno-miR-465-5p	hepatocyte differentiation	4	9	3187	23933	0.022672	0.0419017
rno-miR-465-5p	phosphatidylinositol dephosphorylation	5	13	3187	23933	0.021274	0.0419017
rno-miR-465-5p	cellular response to heat	7	22	3187	23933	0.0203346	0.0419017
rno-miR-465-5p	positive regulation of protein ubiquitination	11	43	3187	23933	0.0224866	0.0419017
rno-miR-465-5p	neuronal stem cell maintenance	4	9	3187	23933	0.022672	0.0419017
rno-miR-465-5p	cellular response to insulin stimulus	18	82	3187	23933	0.0210194	0.0419017
rno-miR-465-5p	protein targeting to lysosome	4	9	3187	23933	0.022672	0.0419017
rno-miR-465-5p	positive regulation of smooth muscle cell proliferation	14	59	3187	23933	0.0207859	0.0419017
rno-miR-465-5p	er associated protein catabolic process	9	32	3187	23933	0.0206233	0.0419017
rno-miR-465-5p	regulation of ion transmembrane transport	7	22	3187	23933	0.0203346	0.0419017
rno-miR-465-5p	embryonic hindlimb morphogenesis	9	32	3187	23933	0.0206233	0.0419017
rno-miR-465-5p	cell division	28	142	3187	23933	0.0205753	0.0419017
rno-miR-465-5p	anatomical structure formation involved in morphogenesis	7	22	3187	23933	0.0203346	0.0419017
rno-miR-465-5p	negative regulation of insulin like growth factor receptor signaling pathway	4	9	3187	23933	0.022672	0.0419017
rno-miR-465-5p	negative regulation of protein phosphorylation	11	43	3187	23933	0.0224866	0.0419017
rno-miR-465-5p	stem cell differentiation	7	22	3187	23933	0.0203346	0.0419017
rno-miR-465-5p	negative regulation of heart contraction	4	9	3187	23933	0.022672	0.0419017
rno-miR-465-5p	protein ubiquitination involved in ubiquitin dependent protein catabolic process	11	43	3187	23933	0.0224866	0.0419017
rno-miR-465-5p	vasculogenesis	14	59	3187	23933	0.0207859	0.0419017
rno-miR-465-5p	golgi vesicle transport	4	9	3187	23933	0.022672	0.0419017
rno-miR-465-5p	elevation of cytosolic calcium ion concentration involved in phospholipase c activating g protein coupled signaling pathway	6	18	3187	23933	0.0247297	0.04386
rno-miR-465-5p	mapk cascade	15	66	3187	23933	0.024862	0.04386
rno-miR-465-5p	negative regulation of jnk cascade	6	18	3187	23933	0.0247297	0.04386
rno-miR-465-5p	thymus development	9	33	3187	23933	0.0250984	0.04386
rno-miR-465-5p	positive regulation of cell differentiation	10	38	3187	23933	0.023897	0.04386
rno-miR-465-5p	response to atp	6	18	3187	23933	0.0247297	0.04386
rno-miR-465-5p	pituitary gland development	9	33	3187	23933	0.0250984	0.04386
rno-miR-465-5p	positive regulation of protein serine threonine kinase activity	6	18	3187	23933	0.0247297	0.04386
rno-miR-465-5p	embryonic digit morphogenesis	12	49	3187	23933	0.0245258	0.04386
rno-miR-465-5p	response to drug	77	465	3187	23933	0.0246716	0.04386
rno-miR-465-5p	metanephros development	9	33	3187	23933	0.0250984	0.04386
rno-miR-465-5p	endosome organization	7	23	3187	23933	0.0259544	0.0442604
rno-miR-465-5p	positive regulation of branching involved in ureteric bud morphogenesis	7	23	3187	23933	0.0259544	0.0442604
rno-miR-465-5p	cell development	8	28	3187	23933	0.0258932	0.0442604
rno-miR-465-5p	positive regulation of calcium ion transport	8	28	3187	23933	0.0258932	0.0442604
rno-miR-465-5p	dendrite morphogenesis	8	28	3187	23933	0.0258932	0.0442604
rno-miR-465-5p	response to insulin stimulus	18	84	3187	23933	0.0264154	0.0448299
rno-miR-465-5p	mammary gland epithelial cell proliferation	4	10	3187	23933	0.0338697	0.0459684
rno-miR-465-5p	7 methylguanosine mrna capping	3	6	3187	23933	0.0345088	0.0459684
rno-miR-465-5p	ubiquitin dependent protein catabolic process via the multivesicular body sorting pathway	3	6	3187	23933	0.0345088	0.0459684
rno-miR-465-5p	microtubule depolymerization	3	6	3187	23933	0.0345088	0.0459684
rno-miR-465-5p	positive regulation of gamma aminobutyric acid secretion	3	6	3187	23933	0.0345088	0.0459684
rno-miR-465-5p	negative regulation of protein tyrosine kinase activity	3	6	3187	23933	0.0345088	0.0459684
rno-miR-465-5p	wnt receptor signaling pathway involved in somitogenesis	3	6	3187	23933	0.0345088	0.0459684
rno-miR-465-5p	negative regulation of nitric oxide biosynthetic process	4	10	3187	23933	0.0338697	0.0459684
rno-miR-465-5p	chromatin modification	11	45	3187	23933	0.0309635	0.0459684
rno-miR-465-5p	negative regulation of microtubule depolymerization	6	19	3187	23933	0.0321736	0.0459684
rno-miR-465-5p	positive regulation of astrocyte differentiation	4	10	3187	23933	0.0338697	0.0459684
rno-miR-465-5p	embryonic skeletal joint morphogenesis	4	10	3187	23933	0.0338697	0.0459684
rno-miR-465-5p	tumor necrosis factor mediated signaling pathway	7	24	3187	23933	0.0325465	0.0459684
rno-miR-465-5p	deadenylation dependent decapping of nuclear transcribed mrna	3	6	3187	23933	0.0345088	0.0459684
rno-miR-465-5p	response to inorganic substance	9	34	3187	23933	0.03022	0.0459684
rno-miR-465-5p	response to molecule of bacterial origin	4	10	3187	23933	0.0338697	0.0459684
rno-miR-465-5p	zinc ion transmembrane transport	5	14	3187	23933	0.0295382	0.0459684
rno-miR-465-5p	renal water absorption	3	6	3187	23933	0.0345088	0.0459684
rno-miR-465-5p	receptor mediated endocytosis	9	34	3187	23933	0.03022	0.0459684
rno-miR-465-5p	fibroblast migration	3	6	3187	23933	0.0345088	0.0459684
rno-miR-465-5p	activation of protein kinase b activity	5	14	3187	23933	0.0295382	0.0459684
rno-miR-465-5p	protein k48 linked ubiquitination	10	39	3187	23933	0.0284162	0.0459684
rno-miR-465-5p	phosphorylation	12	50	3187	23933	0.0284811	0.0459684
rno-miR-465-5p	neuron maturation	4	10	3187	23933	0.0338697	0.0459684
rno-miR-465-5p	ruffle assembly	3	6	3187	23933	0.0345088	0.0459684
rno-miR-465-5p	sex differentiation	5	14	3187	23933	0.0295382	0.0459684
rno-miR-465-5p	negative regulation of extrinsic apoptotic signaling pathway	4	10	3187	23933	0.0338697	0.0459684
rno-miR-465-5p	intracellular cholesterol transport	3	6	3187	23933	0.0345088	0.0459684
rno-miR-465-5p	uterus development	4	10	3187	23933	0.0338697	0.0459684
rno-miR-465-5p	protein n linked glycosylation via asparagine	4	10	3187	23933	0.0338697	0.0459684
rno-miR-465-5p	regulation of vasoconstriction	5	14	3187	23933	0.0295382	0.0459684
rno-miR-465-5p	negative regulation of angiogenesis	12	51	3187	23933	0.0328778	0.0459684
rno-miR-465-5p	negative regulation of smooth muscle cell apoptotic process	3	6	3187	23933	0.0345088	0.0459684
rno-miR-465-5p	response to xenobiotic stimulus	3	6	3187	23933	0.0345088	0.0459684
rno-miR-465-5p	ectoderm development	4	10	3187	23933	0.0338697	0.0459684
rno-miR-465-5p	fatty acid biosynthetic process	11	45	3187	23933	0.0309635	0.0459684
rno-miR-465-5p	tissue development	8	29	3187	23933	0.0317046	0.0459684
rno-miR-465-5p	cell differentiation	46	264	3187	23933	0.0331601	0.0459684
rno-miR-465-5p	mesenchymal to epithelial transition involved in metanephros morphogenesis	3	6	3187	23933	0.0345088	0.0459684
rno-miR-465-5p	positive regulation of embryonic development	3	6	3187	23933	0.0345088	0.0459684
rno-miR-465-5p	positive regulation of mammary gland epithelial cell proliferation	3	6	3187	23933	0.0345088	0.0459684
rno-miR-465-5p	positive regulation of gastrulation	3	6	3187	23933	0.0345088	0.0459684
rno-miR-465-5p	lymphocyte differentiation	3	6	3187	23933	0.0345088	0.0459684
rno-miR-465-5p	response to stress	27	141	3187	23933	0.0318905	0.0459684
rno-miR-465-5p	hemoglobin metabolic process	3	6	3187	23933	0.0345088	0.0459684
rno-miR-465-5p	protein dephosphorylation	18	85	3187	23933	0.0294754	0.0459684
rno-miR-465-5p	cellular protein localization	11	45	3187	23933	0.0309635	0.0459684
rno-miR-465-5p	embryonic pattern specification	7	24	3187	23933	0.0325465	0.0459684
rno-miR-465-5p	intracellular protein transport	28	147	3187	23933	0.0311899	0.0459684
rno-miR-465-5p	brain renin angiotensin system	3	6	3187	23933	0.0345088	0.0459684
rno-miR-465-5p	cellular response to estradiol stimulus	5	14	3187	23933	0.0295382	0.0459684
rno-miR-465-5p	positive regulation of myoblast differentiation	4	10	3187	23933	0.0338697	0.0459684
rno-miR-465-5p	endochondral ossification	7	24	3187	23933	0.0325465	0.0459684
rno-miR-465-5p	positive regulation of atpase activity	5	14	3187	23933	0.0295382	0.0459684
rno-miR-465-5p	male genitalia development	6	19	3187	23933	0.0321736	0.0459684
rno-miR-465-5p	receptor catabolic process	3	6	3187	23933	0.0345088	0.0459684
rno-miR-465-5p	positive regulation of skeletal muscle tissue development	3	6	3187	23933	0.0345088	0.0459684
rno-miR-465-5p	positive regulation of epithelial cell proliferation	14	63	3187	23933	0.0352589	0.046791
rno-miR-465-5p	adrenal gland development	8	30	3187	23933	0.0383463	0.0506976
rno-miR-465-5p	protein polyubiquitination	13	58	3187	23933	0.0389806	0.0513439
rno-miR-465-5p	ventricular septum development	5	15	3187	23933	0.0395689	0.0513522
rno-miR-465-5p	protein targeting to mitochondrion	5	15	3187	23933	0.0395689	0.0513522
rno-miR-465-5p	protein secretion	5	15	3187	23933	0.0395689	0.0513522
rno-miR-465-5p	trophectodermal cell differentiation	5	15	3187	23933	0.0395689	0.0513522
rno-miR-465-5p	negative regulation of endothelial cell proliferation	7	25	3187	23933	0.0401668	0.0516038
rno-miR-465-5p	membrane depolarization	7	25	3187	23933	0.0401668	0.0516038
rno-miR-465-5p	regulation of the force of heart contraction	6	20	3187	23933	0.0409322	0.0516038
rno-miR-465-5p	t cell proliferation	6	20	3187	23933	0.0409322	0.0516038
rno-miR-465-5p	negative regulation of cell proliferation	50	294	3187	23933	0.0402242	0.0516038
rno-miR-465-5p	protein homotrimerization	6	20	3187	23933	0.0409322	0.0516038
rno-miR-465-5p	negative regulation of smoothened signaling pathway	6	20	3187	23933	0.0409322	0.0516038
rno-miR-465-5p	ventricular septum morphogenesis	6	20	3187	23933	0.0409322	0.0516038
rno-miR-465-5p	dephosphorylation	11	47	3187	23933	0.0414959	0.0521283
rno-miR-465-5p	double strand break repair via homologous recombination	9	36	3187	23933	0.0425533	0.0532671
rno-miR-465-5p	extrinsic apoptotic signaling pathway via death domain receptors	3	7	3187	23933	0.0545002	0.0552832
rno-miR-465-5p	epithelium development	3	7	3187	23933	0.0545002	0.0552832
rno-miR-465-5p	dna unwinding involved in replication	3	7	3187	23933	0.0545002	0.0552832
rno-miR-465-5p	cerebellar purkinje cell differentiation	4	11	3187	23933	0.047738	0.0552832
rno-miR-465-5p	proteasomal ubiquitin dependent protein catabolic process	12	54	3187	23933	0.0489316	0.0552832
rno-miR-465-5p	positive regulation of glycolysis	3	7	3187	23933	0.0545002	0.0552832
rno-miR-465-5p	positive regulation of t cell mediated cytotoxicity	5	16	3187	23933	0.0514274	0.0552832
rno-miR-465-5p	thalamus development	3	7	3187	23933	0.0545002	0.0552832
rno-miR-465-5p	negative regulation of t cell receptor signaling pathway	4	11	3187	23933	0.047738	0.0552832
rno-miR-465-5p	cholesterol catabolic process	3	7	3187	23933	0.0545002	0.0552832
rno-miR-465-5p	microtubule nucleation	3	7	3187	23933	0.0545002	0.0552832
rno-miR-465-5p	positive regulation of glucose import	8	32	3187	23933	0.0542686	0.0552832
rno-miR-465-5p	response to endoplasmic reticulum stress	6	21	3187	23933	0.0510568	0.0552832
rno-miR-465-5p	axon extension	4	11	3187	23933	0.047738	0.0552832
rno-miR-465-5p	cell morphogenesis involved in neuron differentiation	3	7	3187	23933	0.0545002	0.0552832
rno-miR-465-5p	regulation of i kappab kinase nf kappab cascade	4	11	3187	23933	0.047738	0.0552832
rno-miR-465-5p	regulation of dendrite development	4	11	3187	23933	0.047738	0.0552832
rno-miR-465-5p	stem cell development	3	7	3187	23933	0.0545002	0.0552832
rno-miR-465-5p	positive regulation of programmed cell death	3	7	3187	23933	0.0545002	0.0552832
rno-miR-465-5p	response to temperature stimulus	3	7	3187	23933	0.0545002	0.0552832
rno-miR-465-5p	positive regulation of t cell differentiation in thymus	3	7	3187	23933	0.0545002	0.0552832
rno-miR-465-5p	cochlea morphogenesis	6	21	3187	23933	0.0510568	0.0552832
rno-miR-465-5p	positive regulation of humoral immune response mediated by circulating immunoglobulin	3	7	3187	23933	0.0545002	0.0552832
rno-miR-465-5p	positive regulation of immunoglobulin secretion	3	7	3187	23933	0.0545002	0.0552832
rno-miR-465-5p	regulation of s phase	3	7	3187	23933	0.0545002	0.0552832
rno-miR-465-5p	regulation of ph	6	21	3187	23933	0.0510568	0.0552832
rno-miR-465-5p	adult locomotory behavior	11	48	3187	23933	0.0475928	0.0552832
rno-miR-465-5p	prostate epithelial cord arborization involved in prostate glandular acinus morphogenesis	3	7	3187	23933	0.0545002	0.0552832
rno-miR-465-5p	positive regulation of proteolysis	5	16	3187	23933	0.0514274	0.0552832
rno-miR-465-5p	negative regulation of osteoblast proliferation	3	7	3187	23933	0.0545002	0.0552832
rno-miR-465-5p	positive regulation of cell migration	22	115	3187	23933	0.0494219	0.0552832
rno-miR-465-5p	ubiquitin dependent smad protein catabolic process	3	7	3187	23933	0.0545002	0.0552832
rno-miR-465-5p	lung alveolus development	9	37	3187	23933	0.0498285	0.0552832
rno-miR-465-5p	golgi to endosome transport	3	7	3187	23933	0.0545002	0.0552832
rno-miR-465-5p	very long chain fatty acid catabolic process	3	7	3187	23933	0.0545002	0.0552832
rno-miR-465-5p	cytokinesis	10	43	3187	23933	0.0525249	0.0552832
rno-miR-465-5p	positive regulation of protein kinase activity	11	49	3187	23933	0.0542701	0.0552832
rno-miR-465-5p	myelination	10	43	3187	23933	0.0525249	0.0552832
rno-miR-465-5p	positive regulation of protein export from nucleus	4	11	3187	23933	0.047738	0.0552832
rno-miR-465-5p	phosphatidylinositol mediated signaling	7	26	3187	23933	0.0488599	0.0552832
rno-miR-465-5p	l glutamate transport	4	11	3187	23933	0.047738	0.0552832
rno-miR-465-5p	positive regulation of intracellular protein kinase cascade	3	7	3187	23933	0.0545002	0.0552832
rno-miR-465-5p	histone h3 acetylation	10	42	3187	23933	0.0455392	0.0552832
rno-miR-465-5p	limb development	6	21	3187	23933	0.0510568	0.0552832
rno-miR-465-5p	cation transport	14	65	3187	23933	0.0447303	0.0552832
rno-miR-465-5p	positive regulation of phosphatidylinositol 3 kinase cascade	10	43	3187	23933	0.0525249	0.0552832
rno-miR-465-5p	cellular defense response	3	7	3187	23933	0.0545002	0.0552832
rno-miR-465-5p	response to exogenous dsrna	5	16	3187	23933	0.0514274	0.0552832
rno-miR-465-5p	phospholipase c activating g protein coupled receptor signaling pathway	7	26	3187	23933	0.0488599	0.0552832
rno-miR-465-5p	head development	4	11	3187	23933	0.047738	0.0552832
rno-miR-465-5p	embryonic camera type eye morphogenesis	5	16	3187	23933	0.0514274	0.0552832
rno-miR-465-5p	dorsal ventral axis specification	4	11	3187	23933	0.047738	0.0552832
rno-miR-465-5p	response to peptide hormone stimulus	24	127	3187	23933	0.0470846	0.0552832
rno-miR-465-5p	telencephalon cell migration	3	7	3187	23933	0.0545002	0.0552832
rno-miR-465-5p	positive regulation of smooth muscle cell migration	6	21	3187	23933	0.0510568	0.0552832
rno-miR-465-5p	positive regulation of interleukin 8 biosynthetic process	3	7	3187	23933	0.0545002	0.0552832
rno-miR-465-5p	neural tube development	9	37	3187	23933	0.0498285	0.0552832
rno-miR-465-5p	positive regulation of cell cycle cytokinesis	4	11	3187	23933	0.047738	0.0552832
rno-miR-465-5p	phosphatidylethanolamine biosynthetic process	3	7	3187	23933	0.0545002	0.0552832
rno-miR-465-5p	ameboidal cell migration	3	7	3187	23933	0.0545002	0.0552832
rno-miR-465-5p	neural tube formation	5	16	3187	23933	0.0514274	0.0552832
rno-miR-465-5p	embryonic heart tube development	6	21	3187	23933	0.0510568	0.0552832
rno-miR-465-5p	neuronal action potential propagation	3	7	3187	23933	0.0545002	0.0552832
rno-miR-465-5p	pharyngeal system development	5	16	3187	23933	0.0514274	0.0552832
rno-miR-465-5p	aorta morphogenesis	4	11	3187	23933	0.047738	0.0552832
rno-miR-465-5p	water homeostasis	3	7	3187	23933	0.0545002	0.0552832
rno-miR-465-5p	negative regulation of canonical wnt receptor signaling pathway	16	79	3187	23933	0.0551114	0.055743
rno-miR-465-5p	skeletal system morphogenesis	9	38	3187	23933	0.0578762	0.058206
rno-miR-465-5p	sodium ion transmembrane transport	9	38	3187	23933	0.0578762	0.058206
rno-miR-465-5p	regulation of actin cytoskeleton organization	7	27	3187	23933	0.0586578	0.0586578
rno-miR-465-5p	protein localization in plasma membrane	7	27	3187	23933	0.0586578	0.0586578
rno-miR-499-5p	regulation of neuronal synaptic plasticity	12	23	3194	23933	1.00976e-05	0.00141872
rno-miR-499-5p	regulation of transcription dna dependent	130	671	3194	23933	6.03239e-06	0.00141872
rno-miR-499-5p	dephosphorylation	18	47	3194	23933	1.63981e-05	0.00153595
rno-miR-499-5p	in utero embryonic development	54	231	3194	23933	2.2322e-05	0.00156812
rno-miR-499-5p	sodium ion transmembrane transport	15	38	3194	23933	5.45762e-05	0.0028229
rno-miR-499-5p	sodium ion transport	23	74	3194	23933	6.02755e-05	0.0028229
rno-miR-499-5p	negative regulation of cell proliferation	63	294	3194	23933	8.2354e-05	0.00330592
rno-miR-499-5p	cell adhesion	53	242	3194	23933	0.000163132	0.00573003
rno-miR-499-5p	cellular response to calcium ion	11	26	3194	23933	0.000262577	0.00819823
rno-miR-499-5p	neuromuscular process controlling balance	14	39	3194	23933	0.000313736	0.00881597
rno-miR-499-5p	l amino acid transport	9	19	3194	23933	0.000345821	0.00883417
rno-miR-499-5p	induction of apoptosis	39	170	3194	23933	0.000430099	0.00908375
rno-miR-499-5p	activation of cysteine type endopeptidase activity involved in apoptotic process	20	68	3194	23933	0.000404788	0.00908375
rno-miR-499-5p	positive regulation of cell proliferation	73	373	3194	23933	0.000452571	0.00908375
rno-miR-499-5p	protein dephosphorylation	23	85	3194	23933	0.000583494	0.0102476
rno-miR-499-5p	negative regulation of transcription from rna polymerase ii promoter	89	476	3194	23933	0.000563193	0.0102476
rno-miR-499-5p	cellular response to steroid hormone stimulus	5	7	3194	23933	0.000700912	0.0115857
rno-miR-499-5p	protein oligomerization	14	42	3194	23933	0.000744878	0.0116284
rno-miR-499-5p	histone h4 k16 acetylation	8	17	3194	23933	0.000787744	0.0116503
rno-miR-499-5p	response to calcium ion	20	73	3194	23933	0.0010944	0.0139784
rno-miR-499-5p	histone h4 k8 acetylation	7	14	3194	23933	0.00108711	0.0139784
rno-miR-499-5p	histone h4 k5 acetylation	7	14	3194	23933	0.00108711	0.0139784
rno-miR-499-5p	endothelial cell migration	8	18	3194	23933	0.0012528	0.0141966
rno-miR-499-5p	av node cell to bundle of his cell communication	4	5	3194	23933	0.00141461	0.0141966
rno-miR-499-5p	cell migration	29	123	3194	23933	0.00140923	0.0141966
rno-miR-499-5p	regulation of ventricular cardiac muscle cell membrane depolarization	4	5	3194	23933	0.00141461	0.0141966
rno-miR-499-5p	histone h3 k36 demethylation	4	5	3194	23933	0.00141461	0.0141966
rno-miR-499-5p	regulation of ion transmembrane transport	9	22	3194	23933	0.00127827	0.0141966
rno-miR-499-5p	mitotic cell cycle arrest	5	8	3194	23933	0.001663	0.0146032
rno-miR-499-5p	leukocyte migration involved in inflammatory response	5	8	3194	23933	0.001663	0.0146032
rno-miR-499-5p	regulation of atrial cardiac muscle cell membrane depolarization	5	8	3194	23933	0.001663	0.0146032
rno-miR-499-5p	negative regulation of histone acetylation	5	8	3194	23933	0.001663	0.0146032
rno-miR-499-5p	positive regulation of mapk cascade	20	76	3194	23933	0.0018692	0.0155645
rno-miR-499-5p	cell cycle	33	148	3194	23933	0.00188325	0.0155645
rno-miR-499-5p	regulation of apoptotic process	29	127	3194	23933	0.00236183	0.0189621
rno-miR-499-5p	positive regulation of apoptotic process	48	241	3194	23933	0.00272556	0.0212745
rno-miR-499-5p	regulation of transcription from rna polymerase ii promoter	39	187	3194	23933	0.00283115	0.0215014
rno-miR-499-5p	cytoplasmic mrna processing body assembly	5	9	3194	23933	0.00333069	0.0221046
rno-miR-499-5p	cell morphogenesis	16	58	3194	23933	0.00307378	0.0221046
rno-miR-499-5p	positive regulation of mitochondrial depolarization	4	6	3194	23933	0.00379346	0.0221046
rno-miR-499-5p	intracellular cholesterol transport	4	6	3194	23933	0.00379346	0.0221046
rno-miR-499-5p	enucleate erythrocyte differentiation	4	6	3194	23933	0.00379346	0.0221046
rno-miR-499-5p	negative regulation of rho protein signal transduction	5	9	3194	23933	0.00333069	0.0221046
rno-miR-499-5p	cardiac conduction	4	6	3194	23933	0.00379346	0.0221046
rno-miR-499-5p	histone h3 deacetylation	5	9	3194	23933	0.00333069	0.0221046
rno-miR-499-5p	sphingolipid biosynthetic process	5	9	3194	23933	0.00333069	0.0221046
rno-miR-499-5p	deadenylation dependent decapping of nuclear transcribed mrna	4	6	3194	23933	0.00379346	0.0221046
rno-miR-499-5p	positive regulation of natural killer cell mediated cytotoxicity directed against tumor cell target	4	6	3194	23933	0.00379346	0.0221046
rno-miR-499-5p	negative regulation of phosphatase activity	14	49	3194	23933	0.00385454	0.0221046
rno-miR-499-5p	positive regulation of interferon beta production	7	17	3194	23933	0.00427766	0.0240404
rno-miR-499-5p	transforming growth factor beta receptor signaling pathway	15	56	3194	23933	0.00551891	0.0298233
rno-miR-499-5p	neurotransmitter secretion	10	31	3194	23933	0.00542788	0.0298233
rno-miR-499-5p	positive regulation of b cell differentiation	5	10	3194	23933	0.00593241	0.0303985
rno-miR-499-5p	protein targeting to golgi	5	10	3194	23933	0.00593241	0.0303985
rno-miR-499-5p	cell cell adhesion	21	89	3194	23933	0.00594989	0.0303985
rno-miR-499-5p	cellular response to extracellular stimulus	7	18	3194	23933	0.00620257	0.0311236
rno-miR-499-5p	endosome organization	8	23	3194	23933	0.00758949	0.0353117
rno-miR-499-5p	glutamate secretion	4	7	3194	23933	0.00791686	0.0353117
rno-miR-499-5p	synaptic vesicle transport	4	7	3194	23933	0.00791686	0.0353117
rno-miR-499-5p	negative regulation of calcium ion dependent exocytosis	4	7	3194	23933	0.00791686	0.0353117
rno-miR-499-5p	positive regulation of humoral immune response mediated by circulating immunoglobulin	4	7	3194	23933	0.00791686	0.0353117
rno-miR-499-5p	positive regulation of gluconeogenesis	4	7	3194	23933	0.00791686	0.0353117
rno-miR-499-5p	fatty acid elongation saturated fatty acid	4	7	3194	23933	0.00791686	0.0353117
rno-miR-499-5p	biological_process	224	1447	3194	23933	0.00854326	0.0369332
rno-miR-499-5p	positive regulation of calcium ion transport	9	28	3194	23933	0.00841768	0.0369332
rno-miR-499-5p	calcium mediated signaling	12	43	3194	23933	0.00881543	0.0370055
rno-miR-499-5p	amino acid transmembrane transport	10	33	3194	23933	0.00882337	0.0370055
rno-miR-499-5p	sensory perception of pain	16	65	3194	23933	0.010074	0.0377491
rno-miR-499-5p	bile acid biosynthetic process	5	11	3194	23933	0.00969057	0.0377491
rno-miR-499-5p	actin filament bundle assembly	8	24	3194	23933	0.0100754	0.0377491
rno-miR-499-5p	cell cell junction organization	6	15	3194	23933	0.00957865	0.0377491
rno-miR-499-5p	regulation of cell cycle	18	76	3194	23933	0.00998046	0.0377491
rno-miR-499-5p	negative regulation of androgen receptor signaling pathway	5	11	3194	23933	0.00969057	0.0377491
rno-miR-499-5p	regulation of circadian rhythm	5	11	3194	23933	0.00969057	0.0377491
rno-miR-499-5p	l glutamate transport	5	11	3194	23933	0.00969057	0.0377491
rno-miR-499-5p	wnt receptor signaling pathway	23	105	3194	23933	0.0105375	0.0389609
rno-miR-499-5p	positive regulation of epithelial cell proliferation involved in lung morphogenesis	4	8	3194	23933	0.0141707	0.0475011
rno-miR-499-5p	protein localization	15	64	3194	23933	0.0194112	0.0475011
rno-miR-499-5p	regulation of systemic arterial blood pressure	3	5	3194	23933	0.0192526	0.0475011
rno-miR-499-5p	regulation of t cell receptor signaling pathway	3	5	3194	23933	0.0192526	0.0475011
rno-miR-499-5p	secretion of lysosomal enzymes	3	5	3194	23933	0.0192526	0.0475011
rno-miR-499-5p	vesicle organization	4	9	3194	23933	0.0228427	0.0475011
rno-miR-499-5p	male meiosis i	5	13	3194	23933	0.0214631	0.0475011
rno-miR-499-5p	b cell differentiation	10	35	3194	23933	0.0136436	0.0475011
rno-miR-499-5p	angiogenesis involved in wound healing	3	5	3194	23933	0.0192526	0.0475011
rno-miR-499-5p	regulation of cell shape	17	76	3194	23933	0.020948	0.0475011
rno-miR-499-5p	positive regulation of natural killer cell mediated cytotoxicity	6	17	3194	23933	0.0187181	0.0475011
rno-miR-499-5p	regulation of ventricular cardiac muscle cell membrane repolarization	4	9	3194	23933	0.0228427	0.0475011
rno-miR-499-5p	sphingolipid metabolic process	5	13	3194	23933	0.0214631	0.0475011
rno-miR-499-5p	positive regulation vascular endothelial growth factor production	6	16	3194	23933	0.0136215	0.0475011
rno-miR-499-5p	chloride transport	13	51	3194	23933	0.014439	0.0475011
rno-miR-499-5p	barbed end actin filament capping	3	5	3194	23933	0.0192526	0.0475011
rno-miR-499-5p	lung alveolus development	10	37	3194	23933	0.0202032	0.0475011
rno-miR-499-5p	positive regulation of gene expression	34	176	3194	23933	0.0161954	0.0475011
rno-miR-499-5p	glutamate biosynthetic process	3	5	3194	23933	0.0192526	0.0475011
rno-miR-499-5p	metanephric mesenchyme development	4	8	3194	23933	0.0141707	0.0475011
rno-miR-499-5p	retina morphogenesis in camera type eye	4	9	3194	23933	0.0228427	0.0475011
rno-miR-499-5p	cell projection assembly	4	9	3194	23933	0.0228427	0.0475011
rno-miR-499-5p	clathrin coat assembly	4	9	3194	23933	0.0228427	0.0475011
rno-miR-499-5p	negative regulation of insulin like growth factor receptor signaling pathway	4	9	3194	23933	0.0228427	0.0475011
rno-miR-499-5p	ciliary neurotrophic factor mediated signaling pathway	3	5	3194	23933	0.0192526	0.0475011
rno-miR-499-5p	regulation of vascular endothelial growth factor receptor signaling pathway	3	5	3194	23933	0.0192526	0.0475011
rno-miR-499-5p	positive regulation of protein catabolic process	9	32	3194	23933	0.0208969	0.0475011
rno-miR-499-5p	growth	8	27	3194	23933	0.0211221	0.0475011
rno-miR-499-5p	glucocorticoid receptor signaling pathway	3	5	3194	23933	0.0192526	0.0475011
rno-miR-499-5p	protein hexamerization	3	5	3194	23933	0.0192526	0.0475011
rno-miR-499-5p	cellular calcium ion homeostasis	16	68	3194	23933	0.01553	0.0475011
rno-miR-499-5p	cell migration involved in gastrulation	5	13	3194	23933	0.0214631	0.0475011
rno-miR-499-5p	fatty acid elongation polyunsaturated fatty acid	3	5	3194	23933	0.0192526	0.0475011
rno-miR-499-5p	response to mechanical stimulus	18	81	3194	23933	0.0190458	0.0475011
rno-miR-499-5p	atrioventricular valve morphogenesis	4	8	3194	23933	0.0141707	0.0475011
rno-miR-499-5p	positive regulation of angiogenesis	19	85	3194	23933	0.0153543	0.0475011
rno-miR-499-5p	positive regulation of phosphatidylinositol 3 kinase cascade	11	43	3194	23933	0.0228227	0.0475011
rno-miR-499-5p	l alanine transport	3	5	3194	23933	0.0192526	0.0475011
rno-miR-499-5p	negative regulation of neuron apoptotic process	22	106	3194	23933	0.0221899	0.0475011
rno-miR-499-5p	cerebellar purkinje cell layer development	4	9	3194	23933	0.0228427	0.0475011
rno-miR-499-5p	positive regulation of epidermal growth factor activated receptor activity	4	9	3194	23933	0.0228427	0.0475011
rno-miR-499-5p	choline transport	3	5	3194	23933	0.0192526	0.0475011
rno-miR-499-5p	response to drug	78	465	3194	23933	0.0189469	0.0475011
rno-miR-499-5p	positive regulation of membrane protein ectodomain proteolysis	5	13	3194	23933	0.0214631	0.0475011
rno-miR-499-5p	phosphatidylinositol dephosphorylation	5	13	3194	23933	0.0214631	0.0475011
rno-miR-499-5p	positive regulation of cell migration involved in sprouting angiogenesis	3	5	3194	23933	0.0192526	0.0475011
rno-miR-499-5p	positive regulation of microtubule polymerization	5	13	3194	23933	0.0214631	0.0475011
rno-miR-499-5p	regulation of ventricular cardiac muscle cell action potential	5	13	3194	23933	0.0214631	0.0475011
rno-miR-499-5p	regulation of cell proliferation	28	140	3194	23933	0.0176947	0.0475011
rno-miR-499-5p	glial cell migration	4	9	3194	23933	0.0228427	0.0475011
rno-miR-499-5p	trna splicing via endonucleolytic cleavage and ligation	3	5	3194	23933	0.0192526	0.0475011
rno-miR-499-5p	triglyceride metabolic process	9	30	3194	23933	0.0136256	0.0475011
rno-miR-499-5p	response to peptide hormone stimulus	26	127	3194	23933	0.0163595	0.0475011
rno-miR-499-5p	positive regulation of cell adhesion mediated by integrin	4	9	3194	23933	0.0228427	0.0475011
rno-miR-499-5p	metanephric epithelium development	3	5	3194	23933	0.0192526	0.0475011
rno-miR-499-5p	autophagy	12	48	3194	23933	0.021322	0.0475011
rno-miR-499-5p	positive regulation of endothelial cell proliferation	13	54	3194	23933	0.0229898	0.0475011
rno-miR-499-5p	negative regulation of anoikis	4	9	3194	23933	0.0228427	0.0475011
rno-miR-499-5p	interleukin 4 secretion	3	5	3194	23933	0.0192526	0.0475011
rno-miR-499-5p	lipid particle organization	3	5	3194	23933	0.0192526	0.0475011
rno-miR-499-5p	cellular response to stress	6	18	3194	23933	0.0249758	0.0495128
rno-miR-499-5p	gastrulation	7	24	3194	23933	0.0328954	0.0495128
rno-miR-499-5p	sulfation	3	6	3194	23933	0.0347118	0.0495128
rno-miR-499-5p	peptidyl tyrosine dephosphorylation	9	33	3194	23933	0.0254245	0.0495128
rno-miR-499-5p	embryonic digestive tract development	5	14	3194	23933	0.0297931	0.0495128
rno-miR-499-5p	brain development	40	224	3194	23933	0.0326182	0.0495128
rno-miR-499-5p	very long chain fatty acid biosynthetic process	4	10	3194	23933	0.0341163	0.0495128
rno-miR-499-5p	positive regulation of vasodilation	7	23	3194	23933	0.0262396	0.0495128
rno-miR-499-5p	ammonium transport	3	6	3194	23933	0.0347118	0.0495128
rno-miR-499-5p	regulation of epithelial cell proliferation	5	14	3194	23933	0.0297931	0.0495128
rno-miR-499-5p	cellular component movement	8	29	3194	23933	0.0320765	0.0495128
rno-miR-499-5p	negative regulation of peptidyl serine phosphorylation	4	10	3194	23933	0.0341163	0.0495128
rno-miR-499-5p	regulation of lipid metabolic process	6	19	3194	23933	0.0324854	0.0495128
rno-miR-499-5p	estrous cycle phase	4	10	3194	23933	0.0341163	0.0495128
rno-miR-499-5p	cholesterol biosynthetic process	7	24	3194	23933	0.0328954	0.0495128
rno-miR-499-5p	negative regulation of camp biosynthetic process	5	14	3194	23933	0.0297931	0.0495128
rno-miR-499-5p	g2 m transition of mitotic cell cycle	8	29	3194	23933	0.0320765	0.0495128
rno-miR-499-5p	positive regulation of mammary gland epithelial cell proliferation	3	6	3194	23933	0.0347118	0.0495128
rno-miR-499-5p	mammary gland alveolus development	6	19	3194	23933	0.0324854	0.0495128
rno-miR-499-5p	chaperone mediated protein folding	3	6	3194	23933	0.0347118	0.0495128
rno-miR-499-5p	regulation of cardiac muscle cell action potential involved in contraction	3	6	3194	23933	0.0347118	0.0495128
rno-miR-499-5p	positive regulation of transcription from rna polymerase ii promoter	112	706	3194	23933	0.0281568	0.0495128
rno-miR-499-5p	regulation of glycogen catabolic process	3	6	3194	23933	0.0347118	0.0495128
rno-miR-499-5p	pulmonary valve morphogenesis	3	6	3194	23933	0.0347118	0.0495128
rno-miR-499-5p	positive regulation of endothelial cell differentiation	4	10	3194	23933	0.0341163	0.0495128
rno-miR-499-5p	rna splicing	20	98	3194	23933	0.0332439	0.0495128
rno-miR-499-5p	protection from non homologous end joining at telomere	3	6	3194	23933	0.0347118	0.0495128
rno-miR-499-5p	central nervous system projection neuron axonogenesis	4	10	3194	23933	0.0341163	0.0495128
rno-miR-499-5p	positive regulation of jak stat cascade	6	18	3194	23933	0.0249758	0.0495128
rno-miR-499-5p	extrinsic apoptotic signaling pathway	3	6	3194	23933	0.0347118	0.0495128
rno-miR-499-5p	epithelial cell maturation	3	6	3194	23933	0.0347118	0.0495128
rno-miR-499-5p	l glutamate import	3	6	3194	23933	0.0347118	0.0495128
rno-miR-499-5p	carnitine metabolic process	3	6	3194	23933	0.0347118	0.0495128
rno-miR-499-5p	regulation of neuron apoptotic process	7	24	3194	23933	0.0328954	0.0495128
rno-miR-499-5p	negative regulation of epithelial cell differentiation	3	6	3194	23933	0.0347118	0.0495128
rno-miR-499-5p	natural killer cell activation	3	6	3194	23933	0.0347118	0.0495128
rno-miR-499-5p	blood vessel morphogenesis	8	29	3194	23933	0.0320765	0.0495128
rno-miR-499-5p	negative regulation of i kappab kinase nf kappab cascade	6	19	3194	23933	0.0324854	0.0495128
rno-miR-499-5p	negative regulation of norepinephrine secretion	3	6	3194	23933	0.0347118	0.0495128
rno-miR-499-5p	trna modification	3	6	3194	23933	0.0347118	0.0495128
rno-miR-499-5p	labyrinthine layer blood vessel development	6	18	3194	23933	0.0249758	0.0495128
rno-miR-499-5p	cellular response to nicotine	3	6	3194	23933	0.0347118	0.0495128
rno-miR-499-5p	long chain fatty acid metabolic process	6	19	3194	23933	0.0324854	0.0495128
rno-miR-499-5p	gpi anchor biosynthetic process	8	28	3194	23933	0.0262039	0.0495128
rno-miR-499-5p	tissue development	8	29	3194	23933	0.0320765	0.0495128
rno-miR-499-5p	negative regulation of myotube differentiation	4	10	3194	23933	0.0341163	0.0495128
rno-miR-499-5p	outer ear morphogenesis	3	6	3194	23933	0.0347118	0.0495128
rno-miR-499-5p	cell fate commitment	12	49	3194	23933	0.0249091	0.0495128
rno-miR-499-5p	response to light stimulus	6	19	3194	23933	0.0324854	0.0495128
rno-miR-499-5p	regulated secretory pathway	3	6	3194	23933	0.0347118	0.0495128
rno-miR-499-5p	positive regulation of action potential	4	10	3194	23933	0.0341163	0.0495128
rno-miR-499-5p	regulation of translational initiation	4	10	3194	23933	0.0341163	0.0495128
rno-miR-499-5p	heart development	34	183	3194	23933	0.0276611	0.0495128
rno-miR-499-5p	synaptic vesicle endocytosis	5	14	3194	23933	0.0297931	0.0495128
rno-miR-499-5p	cytoskeletal anchoring at plasma membrane	3	6	3194	23933	0.0347118	0.0495128
rno-miR-499-5p	metanephric s shaped body morphogenesis	3	6	3194	23933	0.0347118	0.0495128
rno-miR-499-5p	induction of apoptosis by extracellular signals	7	24	3194	23933	0.0328954	0.0495128
rno-miR-499-5p	cytoplasmic microtubule organization	4	10	3194	23933	0.0341163	0.0495128
rno-miR-499-5p	release of sequestered calcium ion into cytosol by sarcoplasmic reticulum	3	6	3194	23933	0.0347118	0.0495128
rno-miR-499-5p	dendrite morphogenesis	8	28	3194	23933	0.0262039	0.0495128
rno-miR-499-5p	calcium dependent cell cell adhesion	4	10	3194	23933	0.0341163	0.0495128
rno-miR-499-5p	positive regulation of epithelial cell proliferation	14	63	3194	23933	0.0358374	0.0505445
rno-miR-499-5p	rho protein signal transduction	9	35	3194	23933	0.0364755	0.0505445
rno-miR-499-5p	learning or memory	11	46	3194	23933	0.0364679	0.0505445
rno-miR-499-5p	response to corticosterone stimulus	9	35	3194	23933	0.0364755	0.0505445
rno-miR-499-5p	actin cytoskeleton organization	21	105	3194	23933	0.0362249	0.0505445
rno-miR-499-5p	cytoskeleton organization	15	69	3194	23933	0.0365143	0.0505445
rno-miR-499-5p	atp catabolic process	19	94	3194	23933	0.0406682	0.0534007
rno-miR-499-5p	transmission of nerve impulse	5	15	3194	23933	0.0399004	0.0534007
rno-miR-499-5p	positive regulation of signal transduction	5	15	3194	23933	0.0399004	0.0534007
rno-miR-499-5p	protein tetramerization	7	25	3194	23933	0.0405869	0.0534007
rno-miR-499-5p	heterophilic cell cell adhesion	7	25	3194	23933	0.0405869	0.0534007
rno-miR-499-5p	response to hydrogen peroxide	14	64	3194	23933	0.0404367	0.0534007
rno-miR-499-5p	endoplasmic reticulum unfolded protein response	7	25	3194	23933	0.0405869	0.0534007
rno-miR-499-5p	signal transduction by phosphorylation	5	15	3194	23933	0.0399004	0.0534007
rno-miR-499-5p	negative regulation of endothelial cell proliferation	7	25	3194	23933	0.0405869	0.0534007
rno-miR-499-5p	aging	34	188	3194	23933	0.0391341	0.0534007
rno-miR-499-5p	very long chain fatty acid metabolic process	5	15	3194	23933	0.0399004	0.0534007
rno-miR-499-5p	ventricular septum morphogenesis	6	20	3194	23933	0.0413183	0.054002
rno-miR-499-5p	kidney development	22	113	3194	23933	0.0426328	0.0554621
rno-miR-499-5p	positive regulation of transcription dna dependent	83	518	3194	23933	0.0428876	0.0555365
rno-miR-499-5p	negative regulation of epithelial cell proliferation involved in prostate gland development	3	7	3194	23933	0.0548081	0.0556545
rno-miR-499-5p	positive regulation of innate immune response	4	11	3194	23933	0.0480738	0.0556545
rno-miR-499-5p	angiogenesis	28	152	3194	23933	0.0466189	0.0556545
rno-miR-499-5p	regulation of canonical wnt receptor signaling pathway	3	7	3194	23933	0.0548081	0.0556545
rno-miR-499-5p	ubiquitin dependent protein catabolic process	24	128	3194	23933	0.0519887	0.0556545
rno-miR-499-5p	small gtpase mediated signal transduction	36	204	3194	23933	0.047454	0.0556545
rno-miR-499-5p	epithelial cell proliferation involved in salivary gland morphogenesis	3	7	3194	23933	0.0548081	0.0556545
rno-miR-499-5p	fatty acid transport	5	16	3194	23933	0.0518453	0.0556545
rno-miR-499-5p	regulation of cell morphogenesis	5	16	3194	23933	0.0518453	0.0556545
rno-miR-499-5p	muscle cell differentiation	5	16	3194	23933	0.0518453	0.0556545
rno-miR-499-5p	nervous system development	30	165	3194	23933	0.0471845	0.0556545
rno-miR-499-5p	positive regulation of catalytic activity	9	37	3194	23933	0.0504225	0.0556545
rno-miR-499-5p	g1 s transition of mitotic cell cycle	11	48	3194	23933	0.0482391	0.0556545
rno-miR-499-5p	cardiac epithelial to mesenchymal transition	4	11	3194	23933	0.0480738	0.0556545
rno-miR-499-5p	ameboidal cell migration	3	7	3194	23933	0.0548081	0.0556545
rno-miR-499-5p	negative regulation of cytokine mediated signaling pathway	3	7	3194	23933	0.0548081	0.0556545
rno-miR-499-5p	protein homooligomerization	30	165	3194	23933	0.0471845	0.0556545
rno-miR-499-5p	reproductive structure development	4	11	3194	23933	0.0480738	0.0556545
rno-miR-499-5p	positive regulation of chemotaxis	3	7	3194	23933	0.0548081	0.0556545
rno-miR-499-5p	negative regulation of endocytosis	3	7	3194	23933	0.0548081	0.0556545
rno-miR-499-5p	positive regulation of gamma delta t cell differentiation	3	7	3194	23933	0.0548081	0.0556545
rno-miR-499-5p	glucocorticoid metabolic process	3	7	3194	23933	0.0548081	0.0556545
rno-miR-499-5p	pyrimidine base catabolic process	3	7	3194	23933	0.0548081	0.0556545
rno-miR-499-5p	activation of mapk activity	14	65	3194	23933	0.0454395	0.0556545
rno-miR-499-5p	regulation of neurotransmitter secretion	6	21	3194	23933	0.0515254	0.0556545
rno-miR-499-5p	positive regulation of fever generation	3	7	3194	23933	0.0548081	0.0556545
rno-miR-499-5p	anterior posterior axis specification	5	16	3194	23933	0.0518453	0.0556545
rno-miR-499-5p	positive regulation of programmed cell death	3	7	3194	23933	0.0548081	0.0556545
rno-miR-499-5p	positive regulation of bone mineralization	8	31	3194	23933	0.0463709	0.0556545
rno-miR-499-5p	cholesterol catabolic process	3	7	3194	23933	0.0548081	0.0556545
rno-miR-499-5p	metal ion transport	3	7	3194	23933	0.0548081	0.0556545
rno-miR-499-5p	mesoderm formation	8	32	3194	23933	0.0548623	0.0556545
rno-miR-499-5p	mechanoreceptor differentiation	3	7	3194	23933	0.0548081	0.0556545
rno-miR-499-5p	sphingosine biosynthetic process	3	7	3194	23933	0.0548081	0.0556545
rno-miR-499-5p	intrinsic apoptotic signaling pathway	3	7	3194	23933	0.0548081	0.0556545
rno-miR-499-5p	post embryonic development	18	90	3194	23933	0.0497276	0.0556545
rno-miR-499-5p	positive regulation of natural killer cell activation	3	7	3194	23933	0.0548081	0.0556545
rno-miR-499-5p	cerebellar granule cell differentiation	3	7	3194	23933	0.0548081	0.0556545
rno-miR-499-5p	regulation of s phase	3	7	3194	23933	0.0548081	0.0556545
rno-miR-499-5p	mitotic cell cycle	6	21	3194	23933	0.0515254	0.0556545
rno-miR-499-5p	lipid storage	5	16	3194	23933	0.0518453	0.0556545
rno-miR-499-5p	neuron death	4	11	3194	23933	0.0480738	0.0556545
rno-miR-499-5p	fatty acid metabolic process	12	53	3194	23933	0.0437093	0.0556545
rno-miR-499-5p	membranous septum morphogenesis	3	7	3194	23933	0.0548081	0.0556545
rno-miR-499-5p	negative regulation of intracellular estrogen receptor signaling pathway	3	7	3194	23933	0.0548081	0.0556545
rno-miR-499-5p	cgmp catabolic process	3	7	3194	23933	0.0548081	0.0556545
rno-miR-499-5p	negative regulation of transcription by competitive promoter binding	3	7	3194	23933	0.0548081	0.0556545
rno-miR-499-5p	positive regulation of long term neuronal synaptic plasticity	3	7	3194	23933	0.0548081	0.0556545
rno-miR-499-5p	spermatid development	14	66	3194	23933	0.0508598	0.0556545
rno-miR-499-5p	cellular sodium ion homeostasis	3	7	3194	23933	0.0548081	0.0556545
rno-miR-499-5p	protein phosphorylation	59	358	3194	23933	0.049562	0.0556545
rno-miR-499-5p	fear response	3	7	3194	23933	0.0548081	0.0556545
rno-miR-499-5p	cell motility	4	11	3194	23933	0.0480738	0.0556545
rno-miR-499-5p	cerebellar purkinje cell differentiation	4	11	3194	23933	0.0480738	0.0556545
rno-miR-499-5p	cellular response to hypoxia	13	59	3194	23933	0.0447931	0.0556545
rno-miR-499-5p	negative regulation of wnt receptor signaling pathway	11	48	3194	23933	0.0482391	0.0556545
rno-miR-499-5p	response to fungus	3	7	3194	23933	0.0548081	0.0556545
rno-miR-499-5p	positive regulation of heart contraction	3	7	3194	23933	0.0548081	0.0556545
rno-miR-499-5p	cell morphogenesis involved in neuron differentiation	3	7	3194	23933	0.0548081	0.0556545
rno-miR-499-5p	mitotic anaphase	3	7	3194	23933	0.0548081	0.0556545
rno-miR-499-5p	negative regulation of canonical wnt receptor signaling pathway	16	79	3194	23933	0.0560263	0.0566309
rno-miR-499-5p	response to organic nitrogen	13	61	3194	23933	0.0566024	0.0570081
rno-miR-499-5p	cell division	26	142	3194	23933	0.0569955	0.0571991
rno-miR-499-5p	protein transport	45	267	3194	23933	0.0576254	0.0576254
rno-miR-760-3p	positive regulation of cell migration	53	115	4790	23933	2.45078e-10	1.23274e-07
rno-miR-760-3p	positive regulation of transcription dna dependent	156	518	4790	23933	2.14083e-08	5.38418e-06
rno-miR-760-3p	positive regulation of transcription from rna polymerase ii promoter	198	706	4790	23933	1.25761e-07	1.58144e-05
rno-miR-760-3p	negative regulation of cell proliferation	97	294	4790	23933	9.9593e-08	1.58144e-05
rno-miR-760-3p	regulation of transcription dna dependent	188	671	4790	23933	2.80024e-07	2.81704e-05
rno-miR-760-3p	protein homooligomerization	60	165	4790	23933	7.48601e-07	6.27577e-05
rno-miR-760-3p	negative regulation of apoptotic process	108	351	4790	23933	9.86969e-07	7.09207e-05
rno-miR-760-3p	small gtpase mediated signal transduction	70	204	4790	23933	1.15924e-06	7.28871e-05
rno-miR-760-3p	brain development	74	224	4790	23933	2.9323e-06	0.000163883
rno-miR-760-3p	intracellular protein transport	53	147	4790	23933	4.30813e-06	0.000216699
rno-miR-760-3p	myelination	22	43	4790	23933	5.18266e-06	0.000236989
rno-miR-760-3p	intracellular signal transduction	73	229	4790	23933	1.39823e-05	0.00058609
rno-miR-760-3p	response to organic cyclic compound	74	234	4790	23933	1.66938e-05	0.000612335
rno-miR-760-3p	negative regulation of transcription from rna polymerase ii promoter	133	476	4790	23933	1.70431e-05	0.000612335
rno-miR-760-3p	protein transport	82	267	4790	23933	2.02162e-05	0.000677917
rno-miR-760-3p	protein phosphorylation	104	358	4790	23933	2.46743e-05	0.000775698
rno-miR-760-3p	tissue development	16	29	4790	23933	2.99262e-05	0.000885463
rno-miR-760-3p	in utero embryonic development	72	231	4790	23933	3.67463e-05	0.00102685
rno-miR-760-3p	embryo development	44	125	4790	23933	5.25628e-05	0.00139153
rno-miR-760-3p	ephrin receptor signaling pathway	14	25	4790	23933	7.61685e-05	0.00182442
rno-miR-760-3p	cell differentiation	79	264	4790	23933	7.56625e-05	0.00182442
rno-miR-760-3p	protein autophosphorylation	53	163	4790	23933	0.000111462	0.00254842
rno-miR-760-3p	sodium ion transmembrane transport	18	38	4790	23933	0.000135673	0.00296711
rno-miR-760-3p	vesicle mediated transport	41	119	4790	23933	0.000159254	0.00333771
rno-miR-760-3p	activation of mapk activity	26	65	4790	23933	0.000170402	0.00342848
rno-miR-760-3p	transcription dna dependent	163	631	4790	23933	0.000194035	0.00366433
rno-miR-760-3p	regulation of cell shape	29	76	4790	23933	0.000196694	0.00366433
rno-miR-760-3p	positive regulation of protein kinase activity	21	49	4790	23933	0.000227647	0.00369375
rno-miR-760-3p	positive regulation of smooth muscle cell proliferation	24	59	4790	23933	0.000221027	0.00369375
rno-miR-760-3p	embryonic pattern specification	13	24	4790	23933	0.000216674	0.00369375
rno-miR-760-3p	positive regulation of i kappab kinase nf kappab cascade	43	128	4790	23933	0.000212508	0.00369375
rno-miR-760-3p	positive regulation of glial cell proliferation	7	9	4790	23933	0.000314374	0.00479182
rno-miR-760-3p	positive regulation of angiogenesis	31	85	4790	23933	0.000311345	0.00479182
rno-miR-760-3p	membrane depolarization	13	25	4790	23933	0.000368888	0.00545737
rno-miR-760-3p	positive regulation of apoptotic process	70	241	4790	23933	0.000483735	0.00695196
rno-miR-760-3p	positive regulation of protein phosphorylation	36	106	4790	23933	0.000529073	0.00739232
rno-miR-760-3p	nervous system development	51	165	4790	23933	0.000577839	0.00770531
rno-miR-760-3p	regulation of wnt receptor signaling pathway	8	12	4790	23933	0.000582111	0.00770531
rno-miR-760-3p	cellular process	13	26	4790	23933	0.00060312	0.0077787
rno-miR-760-3p	learning	18	42	4790	23933	0.000627794	0.00789451
rno-miR-760-3p	induction of apoptosis	52	170	4790	23933	0.000673075	0.00806087
rno-miR-760-3p	neuron differentiation	37	111	4790	23933	0.000668674	0.00806087
rno-miR-760-3p	regulation of rho protein signal transduction	22	56	4790	23933	0.000704712	0.00824349
rno-miR-760-3p	sodium ion transport	27	74	4790	23933	0.000733236	0.00838222
rno-miR-760-3p	negative regulation of transcription dna dependent	116	441	4790	23933	0.00075027	0.00838635
rno-miR-760-3p	water transport	9	15	4790	23933	0.000785996	0.00859469
rno-miR-760-3p	odontogenesis	15	33	4790	23933	0.00083854	0.00897416
rno-miR-760-3p	central nervous system projection neuron axonogenesis	7	10	4790	23933	0.000865854	0.00907343
rno-miR-760-3p	elevation of cytosolic calcium ion concentration involved in phospholipase c activating g protein coupled signaling pathway	10	18	4790	23933	0.000911834	0.00917305
rno-miR-760-3p	microtubule bundle formation	10	18	4790	23933	0.000911834	0.00917305
rno-miR-760-3p	response to hypoxia	68	239	4790	23933	0.0010577	0.0095004
rno-miR-760-3p	wound healing	32	94	4790	23933	0.00100221	0.0095004
rno-miR-760-3p	activation of cysteine type endopeptidase activity involved in apoptotic process	25	68	4790	23933	0.000998915	0.0095004
rno-miR-760-3p	signal transduction	106	401	4790	23933	0.00102927	0.0095004
rno-miR-760-3p	peptidyl tyrosine phosphorylation	23	61	4790	23933	0.00105209	0.0095004
rno-miR-760-3p	positive regulation of phosphatidylinositol 3 kinase activity	12	24	4790	23933	0.000978349	0.0095004
rno-miR-760-3p	integrin mediated signaling pathway	21	54	4790	23933	0.00107842	0.00951658
rno-miR-760-3p	wnt receptor signaling pathway calcium modulating pathway	6	8	4790	23933	0.00123366	0.0100086
rno-miR-760-3p	cell morphogenesis	22	58	4790	23933	0.00122252	0.0100086
rno-miR-760-3p	positive regulation of mapk cascade	27	76	4790	23933	0.00117079	0.0100086
rno-miR-760-3p	positive regulation of fatty acid beta oxidation	6	8	4790	23933	0.00123366	0.0100086
rno-miR-760-3p	palate development	22	58	4790	23933	0.00122252	0.0100086
rno-miR-760-3p	regulation of protein phosphorylation	14	31	4790	23933	0.00134341	0.010726
rno-miR-760-3p	cell growth	17	41	4790	23933	0.00137805	0.0108306
rno-miR-760-3p	neuron projection development	31	92	4790	23933	0.00143924	0.010905
rno-miR-760-3p	regulation of calcium ion transport	13	28	4790	23933	0.00145255	0.010905
rno-miR-760-3p	associative learning	13	28	4790	23933	0.00145255	0.010905
rno-miR-760-3p	regulation of endocytosis	9	16	4790	23933	0.00147802	0.010933
rno-miR-760-3p	regulation of heart contraction	11	22	4790	23933	0.00159163	0.010967
rno-miR-760-3p	negative regulation of dna binding	12	25	4790	23933	0.00154093	0.010967
rno-miR-760-3p	protein tetramerization	12	25	4790	23933	0.00154093	0.010967
rno-miR-760-3p	cellular response to hypoxia	22	59	4790	23933	0.00158559	0.010967
rno-miR-760-3p	negative regulation of microtubule depolymerization	10	19	4790	23933	0.00158098	0.010967
rno-miR-760-3p	response to nicotine	18	45	4790	23933	0.00164749	0.0111985
rno-miR-760-3p	angiogenesis	46	152	4790	23933	0.00168878	0.0113261
rno-miR-760-3p	jnk cascade	15	35	4790	23933	0.00175108	0.0115894
rno-miR-760-3p	regulation of sequence specific dna binding transcription factor activity	19	49	4790	23933	0.00190737	0.0121444
rno-miR-760-3p	positive regulation of cell proliferation	98	373	4790	23933	0.00190416	0.0121444
rno-miR-760-3p	wnt receptor signaling pathway	34	105	4790	23933	0.00188743	0.0121444
rno-miR-760-3p	axon extension	7	11	4790	23933	0.00196891	0.0123795
rno-miR-760-3p	glucose homeostasis	25	71	4790	23933	0.00201705	0.0125257
rno-miR-760-3p	calcium ion transport	31	94	4790	23933	0.00211967	0.0130024
rno-miR-760-3p	positive regulation of gtpase activity	18	46	4790	23933	0.00220645	0.0133716
rno-miR-760-3p	phosphatidylinositol mediated signaling	12	26	4790	23933	0.00234477	0.0138831
rno-miR-760-3p	histone h4 k8 acetylation	8	14	4790	23933	0.00240125	0.0138831
rno-miR-760-3p	positive regulation of erythrocyte differentiation	8	14	4790	23933	0.00240125	0.0138831
rno-miR-760-3p	histone h4 k5 acetylation	8	14	4790	23933	0.00240125	0.0138831
rno-miR-760-3p	regulation of mapk cascade	9	17	4790	23933	0.00258539	0.0142907
rno-miR-760-3p	regulation of neuronal synaptic plasticity	11	23	4790	23933	0.0025029	0.0142907
rno-miR-760-3p	positive regulation of glycogen biosynthetic process	9	17	4790	23933	0.00258539	0.0142907
rno-miR-760-3p	histone h4 k16 acetylation	9	17	4790	23933	0.00258539	0.0142907
rno-miR-760-3p	cell migration	38	123	4790	23933	0.00273282	0.0148832
rno-miR-760-3p	positive regulation of gene expression	51	176	4790	23933	0.00275176	0.0148832
rno-miR-760-3p	cell communication	20	54	4790	23933	0.00278543	0.014905
rno-miR-760-3p	muscle organ development	16	40	4790	23933	0.00293488	0.0155394
rno-miR-760-3p	regulation of cell adhesion mediated by integrin	6	9	4790	23933	0.00307224	0.0159313
rno-miR-760-3p	response to cytokine stimulus	31	96	4790	23933	0.00305964	0.0159313
rno-miR-760-3p	response to glucocorticoid stimulus	41	136	4790	23933	0.00314405	0.0161373
rno-miR-760-3p	transmembrane transport	39	128	4790	23933	0.00318212	0.0161677
rno-miR-760-3p	neural tube development	15	37	4790	23933	0.0033709	0.0169556
rno-miR-760-3p	response to morphine	12	27	4790	23933	0.00345962	0.0172296
rno-miR-760-3p	endoderm development	14	34	4790	23933	0.00385688	0.0190197
rno-miR-760-3p	cellular response to ethanol	7	12	4790	23933	0.00391042	0.0190965
rno-miR-760-3p	cellular response to insulin stimulus	27	82	4790	23933	0.00406032	0.0193515
rno-miR-760-3p	b cell activation	10	21	4790	23933	0.00407805	0.0193515
rno-miR-760-3p	cellular response to peptide hormone stimulus	10	21	4790	23933	0.00407805	0.0193515
rno-miR-760-3p	regulation of axonogenesis	9	18	4790	23933	0.00425895	0.020021
rno-miR-760-3p	cellular response to glucocorticoid stimulus	13	31	4790	23933	0.00439076	0.020262
rno-miR-760-3p	axon guidance	33	106	4790	23933	0.00438026	0.020262
rno-miR-760-3p	establishment or maintenance of epithelial cell apical basal polarity	5	7	4790	23933	0.00468099	0.0202977
rno-miR-760-3p	cellular response to nutrient	5	7	4790	23933	0.00468099	0.0202977
rno-miR-760-3p	regulation of respiratory gaseous exchange	5	7	4790	23933	0.00468099	0.0202977
rno-miR-760-3p	water homeostasis	5	7	4790	23933	0.00468099	0.0202977
rno-miR-760-3p	cellular sodium ion homeostasis	5	7	4790	23933	0.00468099	0.0202977
rno-miR-760-3p	positive regulation of cardiac muscle cell differentiation	5	7	4790	23933	0.00468099	0.0202977
rno-miR-760-3p	mesonephric tubule development	5	7	4790	23933	0.00468099	0.0202977
rno-miR-760-3p	negative regulation of canonical wnt receptor signaling pathway	26	79	4790	23933	0.00478253	0.0205608
rno-miR-760-3p	phosphatidylinositol phosphorylation	12	28	4790	23933	0.00496492	0.0210377
rno-miR-760-3p	protein heterooligomerization	28	87	4790	23933	0.00497711	0.0210377
rno-miR-760-3p	organ regeneration	29	91	4790	23933	0.00504313	0.0211391
rno-miR-760-3p	rho protein signal transduction	14	35	4790	23933	0.00526074	0.021869
rno-miR-760-3p	cellular response to copper ion	4	5	4790	23933	0.00673231	0.0225381
rno-miR-760-3p	wound healing spreading of epidermal cells	6	10	4790	23933	0.00638181	0.0225381
rno-miR-760-3p	peroxisome organization	9	19	4790	23933	0.00666912	0.0225381
rno-miR-760-3p	regulation of autophagy	6	10	4790	23933	0.00638181	0.0225381
rno-miR-760-3p	blood vessel development	19	54	4790	23933	0.00669227	0.0225381
rno-miR-760-3p	cytoplasmic microtubule organization	6	10	4790	23933	0.00638181	0.0225381
rno-miR-760-3p	substrate dependent cell migration	4	5	4790	23933	0.00673231	0.0225381
rno-miR-760-3p	carbon dioxide transport	4	5	4790	23933	0.00673231	0.0225381
rno-miR-760-3p	liver development	34	112	4790	23933	0.00597641	0.0225381
rno-miR-760-3p	optic nerve morphogenesis	4	5	4790	23933	0.00673231	0.0225381
rno-miR-760-3p	head morphogenesis	4	5	4790	23933	0.00673231	0.0225381
rno-miR-760-3p	regulation of norepinephrine secretion	4	5	4790	23933	0.00673231	0.0225381
rno-miR-760-3p	phagocytosis	12	29	4790	23933	0.00694869	0.0225381
rno-miR-760-3p	canonical wnt receptor signaling pathway	28	88	4790	23933	0.00593193	0.0225381
rno-miR-760-3p	insulin receptor signaling pathway	17	46	4790	23933	0.0057572	0.0225381
rno-miR-760-3p	inositol phosphate mediated signaling	6	10	4790	23933	0.00638181	0.0225381
rno-miR-760-3p	endosome to lysosome transport	11	25	4790	23933	0.0055623	0.0225381
rno-miR-760-3p	positive regulation of ras gtpase activity	7	13	4790	23933	0.00701704	0.0225381
rno-miR-760-3p	calcium ion dependent exocytosis of neurotransmitter	4	5	4790	23933	0.00673231	0.0225381
rno-miR-760-3p	negative regulation of fat cell differentiation	12	29	4790	23933	0.00694869	0.0225381
rno-miR-760-3p	chromatin silencing at rdna	4	5	4790	23933	0.00673231	0.0225381
rno-miR-760-3p	regulation of fatty acid beta oxidation	4	5	4790	23933	0.00673231	0.0225381
rno-miR-760-3p	positive regulation of cell matrix adhesion	8	16	4790	23933	0.0070165	0.0225381
rno-miR-760-3p	regulation of ion transmembrane transport	10	22	4790	23933	0.00615008	0.0225381
rno-miR-760-3p	dna methylation on cytosine within a cg sequence	4	5	4790	23933	0.00673231	0.0225381
rno-miR-760-3p	actin cytoskeleton organization	32	105	4790	23933	0.00703475	0.0225381
rno-miR-760-3p	positive regulation of transforming growth factor beta receptor signaling pathway	9	19	4790	23933	0.00666912	0.0225381
rno-miR-760-3p	positive regulation of actin filament polymerization	12	29	4790	23933	0.00694869	0.0225381
rno-miR-760-3p	response to camp	24	72	4790	23933	0.00548214	0.0225381
rno-miR-760-3p	jun phosphorylation	4	5	4790	23933	0.00673231	0.0225381
rno-miR-760-3p	positive regulation of cell motility	6	10	4790	23933	0.00638181	0.0225381
rno-miR-760-3p	negative regulation of protein import into nucleus	4	5	4790	23933	0.00673231	0.0225381
rno-miR-760-3p	response to organic nitrogen	21	61	4790	23933	0.00598525	0.0225381
rno-miR-760-3p	protein hexamerization	4	5	4790	23933	0.00673231	0.0225381
rno-miR-760-3p	positive regulation of glucose import	13	32	4790	23933	0.00605908	0.0225381
rno-miR-760-3p	drinking behavior	7	13	4790	23933	0.00701704	0.0225381
rno-miR-760-3p	dephosphorylation	17	47	4790	23933	0.00736725	0.023454
rno-miR-760-3p	mapk cascade	22	66	4790	23933	0.00763422	0.024151
rno-miR-760-3p	regulation of insulin secretion	11	26	4790	23933	0.00792183	0.0249042
rno-miR-760-3p	positive regulation of jun kinase activity	13	33	4790	23933	0.00819489	0.0256027
rno-miR-760-3p	pattern specification process	28	90	4790	23933	0.00830068	0.0257731
rno-miR-760-3p	regulation of apoptotic process	37	127	4790	23933	0.00881878	0.0272138
rno-miR-760-3p	cell cycle	42	148	4790	23933	0.00904372	0.0274035
rno-miR-760-3p	response to oxidative stress	36	123	4790	23933	0.00896976	0.0274035
rno-miR-760-3p	protein stabilization	21	63	4790	23933	0.00901882	0.0274035
rno-miR-760-3p	positive regulation of mitosis	12	30	4790	23933	0.00950592	0.0282928
rno-miR-760-3p	regulation of cell proliferation	40	140	4790	23933	0.00945907	0.0282928
rno-miR-760-3p	positive regulation of bmp signaling pathway	12	30	4790	23933	0.00950592	0.0282928
rno-miR-760-3p	homeostasis of number of cells within a tissue	9	20	4790	23933	0.00999985	0.0292438
rno-miR-760-3p	glial cell differentiation	9	20	4790	23933	0.00999985	0.0292438
rno-miR-760-3p	regulation of protein kinase activity	9	20	4790	23933	0.00999985	0.0292438
rno-miR-760-3p	regulation of cytokine production	5	8	4790	23933	0.0104265	0.0294638
rno-miR-760-3p	nuclear export	5	8	4790	23933	0.0104265	0.0294638
rno-miR-760-3p	negative regulation of sequence specific dna binding transcription factor activity	19	56	4790	23933	0.0103048	0.0294638
rno-miR-760-3p	negative regulation of epidermal growth factor receptor signaling pathway	5	8	4790	23933	0.0104265	0.0294638
rno-miR-760-3p	positive regulation of insulin receptor signaling pathway	5	8	4790	23933	0.0104265	0.0294638
rno-miR-760-3p	cellular response to electrical stimulus	5	8	4790	23933	0.0104265	0.0294638
rno-miR-760-3p	ion transport	13	34	4790	23933	0.0108803	0.029516
rno-miR-760-3p	regulation of angiogenesis	8	17	4790	23933	0.0109553	0.029516
rno-miR-760-3p	cellular protein localization	16	45	4790	23933	0.0110111	0.029516
rno-miR-760-3p	zinc ion transmembrane transport	7	14	4790	23933	0.0116328	0.029516
rno-miR-760-3p	sprouting angiogenesis	8	17	4790	23933	0.0109553	0.029516
rno-miR-760-3p	s adenosylhomocysteine metabolic process	6	11	4790	23933	0.0116773	0.029516
rno-miR-760-3p	regulation of peptidyl tyrosine phosphorylation	7	14	4790	23933	0.0116328	0.029516
rno-miR-760-3p	cell surface receptor signaling pathway	21	64	4790	23933	0.0109449	0.029516
rno-miR-760-3p	cell motility	6	11	4790	23933	0.0116773	0.029516
rno-miR-760-3p	ruffle organization	6	11	4790	23933	0.0116773	0.029516
rno-miR-760-3p	protein localization in plasma membrane	11	27	4790	23933	0.0109896	0.029516
rno-miR-760-3p	regulation of circadian rhythm	6	11	4790	23933	0.0116773	0.029516
rno-miR-760-3p	cell cycle arrest	25	80	4790	23933	0.0114627	0.029516
rno-miR-760-3p	positive regulation of chondrocyte differentiation	7	14	4790	23933	0.0116328	0.029516
rno-miR-760-3p	positive regulation of cellular component movement	6	11	4790	23933	0.0116773	0.029516
rno-miR-760-3p	intracellular protein kinase cascade	24	76	4790	23933	0.0114101	0.029516
rno-miR-760-3p	lymphangiogenesis	6	11	4790	23933	0.0116773	0.029516
rno-miR-760-3p	response to estradiol stimulus	40	141	4790	23933	0.0107088	0.029516
rno-miR-760-3p	inner ear morphogenesis	22	68	4790	23933	0.011158	0.029516
rno-miR-760-3p	fatty acid oxidation	7	14	4790	23933	0.0116328	0.029516
rno-miR-760-3p	negative regulation of androgen receptor signaling pathway	6	11	4790	23933	0.0116773	0.029516
rno-miR-760-3p	apoptotic process	92	369	4790	23933	0.0117611	0.0295792
rno-miR-760-3p	positive regulation of b cell proliferation	14	38	4790	23933	0.0120468	0.0301469
rno-miR-760-3p	activation of jun kinase activity	10	24	4790	23933	0.0126432	0.0311743
rno-miR-760-3p	response to growth factor stimulus	10	24	4790	23933	0.0126432	0.0311743
rno-miR-760-3p	gastrulation	10	24	4790	23933	0.0126432	0.0311743
rno-miR-760-3p	cell adhesion	63	242	4790	23933	0.0134061	0.0325376
rno-miR-760-3p	positive regulation of nf kappab transcription factor activity	28	93	4790	23933	0.0132619	0.0325376
rno-miR-760-3p	protein dephosphorylation	26	85	4790	23933	0.0134549	0.0325376
rno-miR-760-3p	cytoskeleton organization	22	69	4790	23933	0.0133538	0.0325376
rno-miR-760-3p	response to dna damage stimulus	40	143	4790	23933	0.013617	0.0327719
rno-miR-760-3p	patterning of blood vessels	13	35	4790	23933	0.014201	0.0336938
rno-miR-760-3p	insulin secretion	13	35	4790	23933	0.014201	0.0336938
rno-miR-760-3p	b cell differentiation	13	35	4790	23933	0.014201	0.0336938
rno-miR-760-3p	positive regulation of jnk cascade	17	50	4790	23933	0.0144503	0.0341245
rno-miR-760-3p	positive regulation of calcium ion transport	11	28	4790	23933	0.0148879	0.0348308
rno-miR-760-3p	positive regulation of phagocytosis	11	28	4790	23933	0.0148879	0.0348308
rno-miR-760-3p	memory	19	58	4790	23933	0.0153258	0.0355247
rno-miR-760-3p	positive regulation of protein kinase b signaling cascade	19	58	4790	23933	0.0153258	0.0355247
rno-miR-760-3p	response to drug	112	465	4790	23933	0.0169848	0.0359092
rno-miR-760-3p	mesoderm formation	12	32	4790	23933	0.016743	0.0359092
rno-miR-760-3p	enzyme linked receptor protein signaling pathway	4	6	4790	23933	0.0169908	0.0359092
rno-miR-760-3p	paranodal junction assembly	4	6	4790	23933	0.0169908	0.0359092
rno-miR-760-3p	positive regulation of phosphatidylinositol 3 kinase cascade	15	43	4790	23933	0.0163746	0.0359092
rno-miR-760-3p	c21 steroid hormone biosynthetic process	4	6	4790	23933	0.0169908	0.0359092
rno-miR-760-3p	positive regulation of gamma aminobutyric acid secretion	4	6	4790	23933	0.0169908	0.0359092
rno-miR-760-3p	nodal signaling pathway	4	6	4790	23933	0.0169908	0.0359092
rno-miR-760-3p	synaptic vesicle maturation	4	6	4790	23933	0.0169908	0.0359092
rno-miR-760-3p	positive regulation of chemokine secretion	4	6	4790	23933	0.0169908	0.0359092
rno-miR-760-3p	regulation of cardiac muscle cell action potential involved in contraction	4	6	4790	23933	0.0169908	0.0359092
rno-miR-760-3p	positive regulation of protein serine threonine kinase activity	8	18	4790	23933	0.0163123	0.0359092
rno-miR-760-3p	organ development	8	18	4790	23933	0.0163123	0.0359092
rno-miR-760-3p	zinc ion transport	8	18	4790	23933	0.0163123	0.0359092
rno-miR-760-3p	endothelial cell migration	8	18	4790	23933	0.0163123	0.0359092
rno-miR-760-3p	renal water absorption	4	6	4790	23933	0.0169908	0.0359092
rno-miR-760-3p	protein targeting to plasma membrane	8	18	4790	23933	0.0163123	0.0359092
rno-miR-760-3p	positive regulation of peptidyl tyrosine phosphorylation	23	74	4790	23933	0.0159136	0.0359092
rno-miR-760-3p	cellular response to macrophage colony stimulating factor stimulus	4	6	4790	23933	0.0169908	0.0359092
rno-miR-760-3p	wnt receptor signaling pathway involved in somitogenesis	4	6	4790	23933	0.0169908	0.0359092
rno-miR-760-3p	regulation of intracellular ph	4	6	4790	23933	0.0169908	0.0359092
rno-miR-760-3p	negative regulation of protein kinase activity	16	47	4790	23933	0.0171401	0.0360731
rno-miR-760-3p	platelet derived growth factor receptor signaling pathway	10	25	4790	23933	0.0173639	0.0363918
rno-miR-760-3p	calcium ion import	7	15	4790	23933	0.0180952	0.0373028
rno-miR-760-3p	protein targeting to mitochondrion	7	15	4790	23933	0.0180952	0.0373028
rno-miR-760-3p	signal transduction by phosphorylation	7	15	4790	23933	0.0180952	0.0373028
rno-miR-760-3p	circadian regulation of gene expression	7	15	4790	23933	0.0180952	0.0373028
rno-miR-760-3p	intestinal absorption	5	9	4790	23933	0.0196194	0.0373809
rno-miR-760-3p	protein k63 linked deubiquitination	6	12	4790	23933	0.0194442	0.0373809
rno-miR-760-3p	phosphate ion transport	5	9	4790	23933	0.0196194	0.0373809
rno-miR-760-3p	neurofilament cytoskeleton organization	5	9	4790	23933	0.0196194	0.0373809
rno-miR-760-3p	glycosaminoglycan biosynthetic process	5	9	4790	23933	0.0196194	0.0373809
rno-miR-760-3p	exocrine pancreas development	5	9	4790	23933	0.0196194	0.0373809
rno-miR-760-3p	negative regulation of anoikis	5	9	4790	23933	0.0196194	0.0373809
rno-miR-760-3p	cellular response to nutrient levels	5	9	4790	23933	0.0196194	0.0373809
rno-miR-760-3p	reduction of cytosolic calcium ion concentration	5	9	4790	23933	0.0196194	0.0373809
rno-miR-760-3p	regulation of ventricular cardiac muscle cell membrane repolarization	5	9	4790	23933	0.0196194	0.0373809
rno-miR-760-3p	neural tube closure	21	67	4790	23933	0.0187527	0.0373809
rno-miR-760-3p	negative regulation of protein autophosphorylation	5	9	4790	23933	0.0196194	0.0373809
rno-miR-760-3p	pericardium development	5	9	4790	23933	0.0196194	0.0373809
rno-miR-760-3p	negative regulation of catenin import into nucleus	5	9	4790	23933	0.0196194	0.0373809
rno-miR-760-3p	neuron remodeling	5	9	4790	23933	0.0196194	0.0373809
rno-miR-760-3p	s phase of mitotic cell cycle	5	9	4790	23933	0.0196194	0.0373809
rno-miR-760-3p	midbrain development	13	36	4790	23933	0.0182441	0.0373809
rno-miR-760-3p	activin receptor signaling pathway	5	9	4790	23933	0.0196194	0.0373809
rno-miR-760-3p	protein k48 linked deubiquitination	6	12	4790	23933	0.0194442	0.0373809
rno-miR-760-3p	histone lysine methylation	6	12	4790	23933	0.0194442	0.0373809
rno-miR-760-3p	cytokine production	9	22	4790	23933	0.0201812	0.0378774
rno-miR-760-3p	activation of protein kinase activity	9	22	4790	23933	0.0201812	0.0378774
rno-miR-760-3p	ion transmembrane transport	29	100	4790	23933	0.0199827	0.0378774
rno-miR-760-3p	positive regulation of sodium ion transport	9	22	4790	23933	0.0201812	0.0378774
rno-miR-760-3p	negative regulation of wnt receptor signaling pathway	16	48	4790	23933	0.0210499	0.0392151
rno-miR-760-3p	cholesterol homeostasis	16	48	4790	23933	0.0210499	0.0392151
rno-miR-760-3p	response to electrical stimulus	12	33	4790	23933	0.0216277	0.0399953
rno-miR-760-3p	amino acid transmembrane transport	12	33	4790	23933	0.0216277	0.0399953
rno-miR-760-3p	dna repair	39	143	4790	23933	0.0220235	0.0402451
rno-miR-760-3p	cellular response to mechanical stimulus	20	64	4790	23933	0.0221628	0.0402451
rno-miR-760-3p	response to hydrogen peroxide	20	64	4790	23933	0.0221628	0.0402451
rno-miR-760-3p	central nervous system development	23	76	4790	23933	0.0218808	0.0402451
rno-miR-760-3p	inner ear development	20	64	4790	23933	0.0221628	0.0402451
rno-miR-760-3p	embryonic cranial skeleton morphogenesis	10	26	4790	23933	0.0232652	0.0414585
rno-miR-760-3p	positive regulation of inflammatory response	13	37	4790	23933	0.0230964	0.0414585
rno-miR-760-3p	iron ion homeostasis	8	19	4790	23933	0.0233256	0.0414585
rno-miR-760-3p	protein targeting	13	37	4790	23933	0.0230964	0.0414585
rno-miR-760-3p	epidermis development	10	26	4790	23933	0.0232652	0.0414585
rno-miR-760-3p	synaptic vesicle exocytosis	8	19	4790	23933	0.0233256	0.0414585
rno-miR-760-3p	response to mechanical stimulus	24	81	4790	23933	0.0250919	0.044441
rno-miR-760-3p	developmental growth	11	30	4790	23933	0.0256645	0.0451362
rno-miR-760-3p	negative regulation of neuron projection development	11	30	4790	23933	0.0256645	0.0451362
rno-miR-760-3p	response to calcium ion	22	73	4790	23933	0.0257537	0.0451362
rno-miR-760-3p	cation transport	20	65	4790	23933	0.0261522	0.0456756
rno-miR-760-3p	organ growth	7	16	4790	23933	0.026712	0.0460141
rno-miR-760-3p	neuromuscular synaptic transmission	7	16	4790	23933	0.026712	0.0460141
rno-miR-760-3p	cell fate determination	7	16	4790	23933	0.026712	0.0460141
rno-miR-760-3p	hormone metabolic process	7	16	4790	23933	0.026712	0.0460141
rno-miR-760-3p	positive regulation of protein ubiquitination involved in ubiquitin dependent protein catabolic process	5	10	4790	23933	0.032857	0.0465434
rno-miR-760-3p	extracellular matrix organization	23	78	4790	23933	0.0294471	0.0465434
rno-miR-760-3p	positive regulation of cholesterol biosynthetic process	4	7	4790	23933	0.0334039	0.0465434
rno-miR-760-3p	eyelid development in camera type eye	5	10	4790	23933	0.032857	0.0465434
rno-miR-760-3p	negative regulation of interleukin 2 production	5	10	4790	23933	0.032857	0.0465434
rno-miR-760-3p	regulation of cardiac muscle cell contraction	4	7	4790	23933	0.0334039	0.0465434
rno-miR-760-3p	negative regulation of myotube differentiation	5	10	4790	23933	0.032857	0.0465434
rno-miR-760-3p	purinergic nucleotide receptor signaling pathway	4	7	4790	23933	0.0334039	0.0465434
rno-miR-760-3p	camera type eye morphogenesis	8	20	4790	23933	0.0322094	0.0465434
rno-miR-760-3p	regulation of synaptic transmission glutamatergic	6	13	4790	23933	0.030096	0.0465434
rno-miR-760-3p	forebrain development	24	83	4790	23933	0.0331989	0.0465434
rno-miR-760-3p	release of cytochrome c from mitochondria	9	23	4790	23933	0.0273977	0.0465434
rno-miR-760-3p	regulation of rac gtpase activity	6	13	4790	23933	0.030096	0.0465434
rno-miR-760-3p	cellular response to cholesterol	6	13	4790	23933	0.030096	0.0465434
rno-miR-760-3p	stress fiber assembly	5	10	4790	23933	0.032857	0.0465434
rno-miR-760-3p	negative regulation of protein complex assembly	5	10	4790	23933	0.032857	0.0465434
rno-miR-760-3p	response to stress	38	141	4790	23933	0.0281375	0.0465434
rno-miR-760-3p	interleukin 1 mediated signaling pathway	6	13	4790	23933	0.030096	0.0465434
rno-miR-760-3p	protein targeting to golgi	5	10	4790	23933	0.032857	0.0465434
rno-miR-760-3p	cellular response to follicle stimulating hormone stimulus	6	13	4790	23933	0.030096	0.0465434
rno-miR-760-3p	proteasomal ubiquitin dependent protein catabolic process	17	54	4790	23933	0.0310278	0.0465434
rno-miR-760-3p	regulation of synapse assembly	4	7	4790	23933	0.0334039	0.0465434
rno-miR-760-3p	ventricular trabecula myocardium morphogenesis	5	10	4790	23933	0.032857	0.0465434
rno-miR-760-3p	regulation of calcium ion import	4	7	4790	23933	0.0334039	0.0465434
rno-miR-760-3p	positive regulation of action potential	5	10	4790	23933	0.032857	0.0465434
rno-miR-760-3p	histone h3 acetylation	14	42	4790	23933	0.0298072	0.0465434
rno-miR-760-3p	endocytosis	25	87	4790	23933	0.0324664	0.0465434
rno-miR-760-3p	extrinsic apoptotic signaling pathway via death domain receptors	4	7	4790	23933	0.0334039	0.0465434
rno-miR-760-3p	synaptic transmission cholinergic	5	10	4790	23933	0.032857	0.0465434
rno-miR-760-3p	negative regulation of cell cell adhesion	6	13	4790	23933	0.030096	0.0465434
rno-miR-760-3p	negative regulation of cell size	5	10	4790	23933	0.032857	0.0465434
rno-miR-760-3p	negative regulation of synaptic transmission	5	10	4790	23933	0.032857	0.0465434
rno-miR-760-3p	cardiac ventricle morphogenesis	4	7	4790	23933	0.0334039	0.0465434
rno-miR-760-3p	regulation of sodium ion transmembrane transporter activity	4	7	4790	23933	0.0334039	0.0465434
rno-miR-760-3p	mesonephric duct development	4	7	4790	23933	0.0334039	0.0465434
rno-miR-760-3p	positive regulation of immunoglobulin production	4	7	4790	23933	0.0334039	0.0465434
rno-miR-760-3p	ventricular cardiac muscle cell differentiation	4	7	4790	23933	0.0334039	0.0465434
rno-miR-760-3p	protein n linked glycosylation via asparagine	5	10	4790	23933	0.032857	0.0465434
rno-miR-760-3p	desensitization of g protein coupled receptor protein signaling pathway	4	7	4790	23933	0.0334039	0.0465434
rno-miR-760-3p	regulation of potassium ion transport	4	7	4790	23933	0.0334039	0.0465434
rno-miR-760-3p	actin filament organization	14	42	4790	23933	0.0298072	0.0465434
rno-miR-760-3p	positive regulation of cell differentiation	13	38	4790	23933	0.0288422	0.0465434
rno-miR-760-3p	schwann cell differentiation	4	7	4790	23933	0.0334039	0.0465434
rno-miR-760-3p	learning or memory	15	46	4790	23933	0.0304561	0.0465434
rno-miR-760-3p	release of sequestered calcium ion into cytosol	10	27	4790	23933	0.0304861	0.0465434
rno-miR-760-3p	chaperone mediated protein folding requiring cofactor	6	13	4790	23933	0.030096	0.0465434
rno-miR-760-3p	lipopolysaccharide mediated signaling pathway	10	27	4790	23933	0.0304861	0.0465434
rno-miR-760-3p	axonogenesis	24	83	4790	23933	0.0331989	0.0465434
rno-miR-760-3p	excretion	6	13	4790	23933	0.030096	0.0465434
rno-miR-760-3p	ventricular cardiac muscle cell development	5	10	4790	23933	0.032857	0.0465434
rno-miR-760-3p	apoptotic cell clearance	5	10	4790	23933	0.032857	0.0465434
rno-miR-760-3p	thalamus development	4	7	4790	23933	0.0334039	0.0465434
rno-miR-760-3p	phosphorylation	16	50	4790	23933	0.0308472	0.0465434
rno-miR-760-3p	regulation of inhibitory postsynaptic membrane potential	5	10	4790	23933	0.032857	0.0465434
rno-miR-760-3p	dna methylation	6	13	4790	23933	0.030096	0.0465434
rno-miR-760-3p	convergent extension	4	7	4790	23933	0.0334039	0.0465434
rno-miR-760-3p	long term memory	10	27	4790	23933	0.0304861	0.0465434
rno-miR-760-3p	microtubule cytoskeleton organization	18	58	4790	23933	0.0310371	0.0465434
rno-miR-760-3p	intrinsic apoptotic signaling pathway in response to endoplasmic reticulum stress	5	10	4790	23933	0.032857	0.0465434
rno-miR-760-3p	body fluid secretion	4	7	4790	23933	0.0334039	0.0465434
rno-miR-760-3p	positive regulation of glycolysis	4	7	4790	23933	0.0334039	0.0465434
rno-miR-760-3p	sphingolipid metabolic process	6	13	4790	23933	0.030096	0.0465434
rno-miR-760-3p	receptor mediated endocytosis	12	34	4790	23933	0.0274899	0.0465434
rno-miR-760-3p	positive regulation of receptor biosynthetic process	4	7	4790	23933	0.0334039	0.0465434
rno-miR-760-3p	cell migration involved in gastrulation	6	13	4790	23933	0.030096	0.0465434
rno-miR-760-3p	b cell homeostasis	8	20	4790	23933	0.0322094	0.0465434
rno-miR-760-3p	protein neddylation	4	7	4790	23933	0.0334039	0.0465434
rno-miR-760-3p	positive regulation of ion transport	4	7	4790	23933	0.0334039	0.0465434
rno-miR-760-3p	fat cell differentiation	16	50	4790	23933	0.0308472	0.0465434
rno-miR-760-3p	positive regulation of cell death	12	35	4790	23933	0.0344232	0.0476994
rno-miR-760-3p	placenta development	12	35	4790	23933	0.0344232	0.0476994
rno-miR-760-3p	circadian rhythm	19	63	4790	23933	0.0361963	0.0497408
rno-miR-760-3p	induction of apoptosis by extracellular signals	9	24	4790	23933	0.0362503	0.0497408
rno-miR-760-3p	actin filament bundle assembly	9	24	4790	23933	0.0362503	0.0497408
rno-miR-760-3p	negative regulation of protein phosphorylation	14	43	4790	23933	0.036292	0.0497408
rno-miR-760-3p	cell matrix adhesion	15	47	4790	23933	0.036698	0.0501606
rno-miR-760-3p	erythrocyte development	7	17	4790	23933	0.0377417	0.0507595
rno-miR-760-3p	regulation of arf gtpase activity	7	17	4790	23933	0.0377417	0.0507595
rno-miR-760-3p	smooth muscle tissue development	7	17	4790	23933	0.0377417	0.0507595
rno-miR-760-3p	response to salt stress	7	17	4790	23933	0.0377417	0.0507595
rno-miR-760-3p	negative regulation of ras protein signal transduction	7	17	4790	23933	0.0377417	0.0507595
rno-miR-760-3p	multicellular organismal aging	7	17	4790	23933	0.0377417	0.0507595
rno-miR-760-3p	positive regulation of sequence specific dna binding transcription factor activity	23	80	4790	23933	0.0388439	0.0521026
rno-miR-760-3p	dendrite morphogenesis	10	28	4790	23933	0.0391517	0.0522369
rno-miR-760-3p	protein kinase b signaling cascade	10	28	4790	23933	0.0391517	0.0522369
rno-miR-760-3p	embryonic hindlimb morphogenesis	11	32	4790	23933	0.0411724	0.0546431
rno-miR-760-3p	response to starvation	11	32	4790	23933	0.0411724	0.0546431
rno-miR-760-3p	cellular calcium ion homeostasis	20	68	4790	23933	0.0413913	0.054789
rno-miR-760-3p	negative regulation of neuron apoptotic process	29	106	4790	23933	0.0418788	0.0552888
rno-miR-760-3p	cell proliferation	45	176	4790	23933	0.0426936	0.0562169
rno-miR-760-3p	activation of protein kinase b activity	6	14	4790	23933	0.0439434	0.056243
rno-miR-760-3p	insulin like growth factor receptor signaling pathway	6	14	4790	23933	0.0439434	0.056243
rno-miR-760-3p	positive regulation of atpase activity	6	14	4790	23933	0.0439434	0.056243
rno-miR-760-3p	sulfur compound metabolic process	6	14	4790	23933	0.0439434	0.056243
rno-miR-760-3p	transport	28	102	4790	23933	0.0432221	0.056243
rno-miR-760-3p	wnt receptor signaling pathway planar cell polarity pathway	6	14	4790	23933	0.0439434	0.056243
rno-miR-760-3p	activation of nf kappab inducing kinase activity	6	14	4790	23933	0.0439434	0.056243
rno-miR-760-3p	regulation of epithelial cell proliferation	6	14	4790	23933	0.0439434	0.056243
rno-miR-760-3p	keratinocyte differentiation	14	44	4790	23933	0.0437286	0.056243
rno-miR-760-3p	cell chemotaxis	8	21	4790	23933	0.0431437	0.056243
rno-miR-760-3p	regulation of receptor activity	6	14	4790	23933	0.0439434	0.056243
rno-miR-760-3p	response to toxin	27	98	4790	23933	0.044593	0.0567855
rno-miR-760-3p	neuron migration	27	98	4790	23933	0.044593	0.0567855
rno-miR-760-3p	response to organic substance	36	137	4790	23933	0.0450958	0.0572807
rno-miR-760-3p	cerebral cortex gabaergic interneuron migration	3	5	4790	23933	0.0580099	0.0584749
rno-miR-760-3p	neurotransmitter biosynthetic process	3	5	4790	23933	0.0580099	0.0584749
rno-miR-760-3p	response to pyrethroid	3	5	4790	23933	0.0580099	0.0584749
rno-miR-760-3p	response to wounding	18	62	4790	23933	0.0573667	0.0584749
rno-miR-760-3p	cellular response to extracellular stimulus	7	18	4790	23933	0.0513786	0.0584749
rno-miR-760-3p	negative regulation of adenylate cyclase activity	4	8	4790	23933	0.0563813	0.0584749
rno-miR-760-3p	keratinization	5	11	4790	23933	0.0505068	0.0584749
rno-miR-760-3p	regulation of release of sequestered calcium ion into cytosol	3	5	4790	23933	0.0580099	0.0584749
rno-miR-760-3p	protein desumoylation	3	5	4790	23933	0.0580099	0.0584749
rno-miR-760-3p	response to purine containing compound	3	5	4790	23933	0.0580099	0.0584749
rno-miR-760-3p	chromatin modification	14	45	4790	23933	0.0521735	0.0584749
rno-miR-760-3p	b cell receptor signaling pathway	10	29	4790	23933	0.0493686	0.0584749
rno-miR-760-3p	leukocyte migration involved in inflammatory response	4	8	4790	23933	0.0563813	0.0584749
rno-miR-760-3p	positive regulation of protein tyrosine kinase activity	8	22	4790	23933	0.0562651	0.0584749
rno-miR-760-3p	receptor internalization	10	29	4790	23933	0.0493686	0.0584749
rno-miR-760-3p	cell substrate adhesion	5	11	4790	23933	0.0505068	0.0584749
rno-miR-760-3p	face morphogenesis	9	25	4790	23933	0.046874	0.0584749
rno-miR-760-3p	inositol phosphate dephosphorylation	5	11	4790	23933	0.0505068	0.0584749
rno-miR-760-3p	fatty acid metabolic process	16	53	4790	23933	0.0512863	0.0584749
rno-miR-760-3p	muscle cell development	3	5	4790	23933	0.0580099	0.0584749
rno-miR-760-3p	programmed cell death	4	8	4790	23933	0.0563813	0.0584749
rno-miR-760-3p	regulation of catalytic activity	17	57	4790	23933	0.0505521	0.0584749
[truncated: 85 more rows]

## Sheet: GO_MF
miRNA	PathName	PathFg	PathBg	GenomeFG	GenomeBG	pval	BH
rno-miR-32-5p	protein binding	247	1135	3388	23933	7.93809e-13	8.25562e-11
rno-miR-32-5p	zinc ion binding	269	1420	3388	23933	1.67798e-07	8.72547e-06
rno-miR-32-5p	ubiquitin protein ligase binding	42	144	3388	23933	2.32967e-06	8.07618e-05
rno-miR-32-5p	atp binding	234	1297	3388	23933	3.67594e-05	0.000955746
rno-miR-32-5p	microtubule binding	28	96	3388	23933	0.000106243	0.00220986
rno-miR-32-5p	protein serine threonine kinase activity	73	345	3388	23933	0.000237219	0.0041118
rno-miR-32-5p	ubiquitin conjugating enzyme binding	7	12	3388	23933	0.000465387	0.00510916
rno-miR-32-5p	small molecule binding	7	12	3388	23933	0.000465387	0.00510916
rno-miR-32-5p	dna binding	172	960	3388	23933	0.000540392	0.00510916
rno-miR-32-5p	ubiquitin thiolesterase activity	19	61	3388	23933	0.000532049	0.00510916
rno-miR-32-5p	pheromone binding	6	9	3388	23933	0.000457675	0.00510916
rno-miR-32-5p	hmg box domain binding	9	20	3388	23933	0.000862205	0.00597796
rno-miR-32-5p	sequence specific dna binding transcription factor activity	129	697	3388	23933	0.000729719	0.00597796
rno-miR-32-5p	ubiquitin protein ligase activity	50	226	3388	23933	0.000758393	0.00597796
rno-miR-32-5p	phosphatidylinositol binding	19	63	3388	23933	0.000829353	0.00597796
rno-miR-32-5p	palmitoyltransferase activity	6	10	3388	23933	0.00100677	0.00654402
rno-miR-32-5p	rna polymerase ii binding in positive regulation of transcription	19	65	3388	23933	0.00125899	0.00770206
rno-miR-32-5p	core promoter proximal region sequence specific dna binding	7	14	3388	23933	0.0015544	0.00898097
rno-miR-32-5p	co smad binding	6	11	3388	23933	0.00194972	0.00965574
rno-miR-32-5p	nuclear hormone receptor binding	6	11	3388	23933	0.00194972	0.00965574
rno-miR-32-5p	rna polymerase ii core promoter sequence specific dna binding	10	26	3388	23933	0.00192826	0.00965574
rno-miR-32-5p	sumo binding	5	8	3388	23933	0.00218351	0.010322
rno-miR-32-5p	protein tyrosine phosphatase activity	22	84	3388	23933	0.00261351	0.0118176
rno-miR-32-5p	neurotransmitter:sodium symporter activity	8	19	3388	23933	0.00280738	0.0121653
rno-miR-32-5p	phosphotransferase activity alcohol group as acceptor	8	20	3388	23933	0.00410416	0.0164166
rno-miR-32-5p	r smad binding	8	20	3388	23933	0.00410416	0.0164166
rno-miR-32-5p	sodium ion binding	5	9	3388	23933	0.0043408	0.0167201
rno-miR-32-5p	mannosyltransferase activity	4	6	3388	23933	0.00473395	0.0172333
rno-miR-32-5p	ubiquitin specific protease activity	12	38	3388	23933	0.00480545	0.0172333
rno-miR-32-5p	ion channel activity	14	48	3388	23933	0.00538098	0.0186541
rno-miR-32-5p	iron sulfur cluster binding	6	13	3388	23933	0.00561886	0.0188504
rno-miR-32-5p	identical protein binding	66	345	3388	23933	0.00615603	0.0200071
rno-miR-32-5p	nucleic acid binding	111	627	3388	23933	0.00693204	0.0213299
rno-miR-32-5p	protein n terminus binding	23	96	3388	23933	0.00697325	0.0213299
rno-miR-32-5p	protein serine threonine tyrosine kinase activity	5	10	3388	23933	0.00767484	0.0221717
rno-miR-32-5p	protein kinase a catalytic subunit binding	5	10	3388	23933	0.00767484	0.0221717
rno-miR-32-5p	protein kinase activity	44	217	3388	23933	0.00820458	0.0230615
rno-miR-32-5p	transcription factor binding	51	261	3388	23933	0.00981057	0.0231886
rno-miR-32-5p	calmodulin binding	27	120	3388	23933	0.00892351	0.0231886
rno-miR-32-5p	core promoter binding	7	18	3388	23933	0.00860035	0.0231886
rno-miR-32-5p	death receptor binding	4	7	3388	23933	0.00980958	0.0231886
rno-miR-32-5p	phosphatidylinositol 4 5 bisphosphate 5 phosphatase activity	4	7	3388	23933	0.00980958	0.0231886
rno-miR-32-5p	extracellular atp gated cation channel activity	4	7	3388	23933	0.00980958	0.0231886
rno-miR-32-5p	acetyltransferase activity	4	7	3388	23933	0.00980958	0.0231886
rno-miR-32-5p	sequence specific dna binding	96	543	3388	23933	0.0117723	0.027207
rno-miR-32-5p	voltage gated sodium channel activity	6	15	3388	23933	0.0127386	0.0281875
rno-miR-32-5p	molecular_function	284	1776	3388	23933	0.0124864	0.0281875
rno-miR-32-5p	voltage gated calcium channel activity	9	29	3388	23933	0.0156332	0.0338719
rno-miR-32-5p	purinergic nucleotide receptor activity	4	8	3388	23933	0.0174357	0.0355551
rno-miR-32-5p	g protein beta subunit binding	4	8	3388	23933	0.0174357	0.0355551
rno-miR-32-5p	rna polymerase ii core promoter sequence specific dna binding transcription factor activity	4	8	3388	23933	0.0174357	0.0355551
rno-miR-32-5p	transforming growth factor beta receptor binding	5	12	3388	23933	0.0188827	0.0377389
rno-miR-32-5p	ephrin receptor binding	9	30	3388	23933	0.0195952	0.0377389
rno-miR-32-5p	phospholipid binding	51	271	3388	23933	0.0194749	0.0377389
rno-miR-32-5p	high voltage gated calcium channel activity	3	5	3388	23933	0.0226726	0.0386543
rno-miR-32-5p	methylated histone residue binding	10	36	3388	23933	0.0244206	0.0386543
rno-miR-32-5p	cytoskeletal protein binding	12	46	3388	23933	0.0235393	0.0386543
rno-miR-32-5p	gpi linked ephrin receptor activity	3	5	3388	23933	0.0226726	0.0386543
rno-miR-32-5p	phospholipase binding	6	17	3388	23933	0.0245306	0.0386543
rno-miR-32-5p	snare binding	7	21	3388	23933	0.0214217	0.0386543
rno-miR-32-5p	non membrane spanning protein tyrosine phosphatase activity	3	5	3388	23933	0.0226726	0.0386543
rno-miR-32-5p	sphingosine 1 phosphate receptor activity	3	5	3388	23933	0.0226726	0.0386543
rno-miR-32-5p	histone acetyltransferase activity	11	41	3388	23933	0.0241362	0.0386543
rno-miR-32-5p	ran gtpase binding	3	5	3388	23933	0.0226726	0.0386543
rno-miR-32-5p	14 3 3 protein binding	6	17	3388	23933	0.0245306	0.0386543
rno-miR-32-5p	calcium channel regulator activity	7	21	3388	23933	0.0214217	0.0386543
rno-miR-32-5p	alpha mannosidase activity	4	9	3388	23933	0.0279115	0.0394706
rno-miR-32-5p	magnesium ion transmembrane transporter activity	5	13	3388	23933	0.0271726	0.0394706
rno-miR-32-5p	long chain fatty acid coa ligase activity	4	9	3388	23933	0.0279115	0.0394706
rno-miR-32-5p	omega peptidase activity	4	9	3388	23933	0.0279115	0.0394706
rno-miR-32-5p	activating transcription factor binding	7	22	3388	23933	0.0276741	0.0394706
rno-miR-32-5p	kinase activity	20	91	3388	23933	0.0280848	0.0394706
rno-miR-32-5p	protein kinase a regulatory subunit binding	5	13	3388	23933	0.0271726	0.0394706
rno-miR-32-5p	actin binding	43	227	3388	23933	0.0270158	0.0394706
rno-miR-32-5p	smad binding	11	42	3388	23933	0.028642	0.0397169
rno-miR-32-5p	voltage gated potassium channel activity	14	58	3388	23933	0.0290924	0.0398107
rno-miR-32-5p	magnesium ion binding	34	174	3388	23933	0.0303164	0.0409468
rno-miR-32-5p	metal ion binding	101	598	3388	23933	0.0320642	0.0427522
rno-miR-32-5p	non membrane spanning protein tyrosine kinase activity	9	33	3388	23933	0.0357491	0.0470621
rno-miR-32-5p	sodium channel regulator activity	5	14	3388	23933	0.0374534	0.0473173
rno-miR-32-5p	microtubule plus end binding	4	10	3388	23933	0.0414027	0.0473173
rno-miR-32-5p	growth hormone receptor binding	3	6	3388	23933	0.0406113	0.0473173
rno-miR-32-5p	calcium release channel activity	3	6	3388	23933	0.0406113	0.0473173
rno-miR-32-5p	interleukin 6 receptor binding	3	6	3388	23933	0.0406113	0.0473173
rno-miR-32-5p	protein kinase binding	56	314	3388	23933	0.0389386	0.0473173
rno-miR-32-5p	bile acid transmembrane transporter activity	3	6	3388	23933	0.0406113	0.0473173
rno-miR-32-5p	signal transducer activity	31	160	3388	23933	0.04121	0.0473173
rno-miR-32-5p	glycine transmembrane transporter activity	3	6	3388	23933	0.0406113	0.0473173
rno-miR-32-5p	gtp dependent protein binding	4	10	3388	23933	0.0414027	0.0473173
rno-miR-32-5p	chromatin binding	53	294	3388	23933	0.0366366	0.0473173
rno-miR-32-5p	transmembrane transporter activity	4	10	3388	23933	0.0414027	0.0473173
rno-miR-32-5p	chromatin dna binding	7	24	3388	23933	0.0436302	0.0493211
rno-miR-32-5p	gtpase activator activity	18	84	3388	23933	0.0448661	0.0501729
rno-miR-32-5p	1 phosphatidylinositol binding	5	15	3388	23933	0.0498108	0.0534054
rno-miR-32-5p	2 iron 2 sulfur cluster binding	5	15	3388	23933	0.0498108	0.0534054
rno-miR-32-5p	histone acetyltransferase binding	5	15	3388	23933	0.0498108	0.0534054
rno-miR-32-5p	kinase binding	12	51	3388	23933	0.0493917	0.0534054
rno-miR-32-5p	cysteine type peptidase activity	15	68	3388	23933	0.0507816	0.0538907
rno-miR-32-5p	helicase activity	8	30	3388	23933	0.0524018	0.0544979
rno-miR-32-5p	protein tyrosine serine threonine phosphatase activity	8	30	3388	23933	0.0524018	0.0544979
rno-miR-32-5p	polyubiquitin binding	7	25	3388	23933	0.0534462	0.0550337
rno-miR-32-5p	ras gtpase binding	4	11	3388	23933	0.0579495	0.0585121
rno-miR-32-5p	notch binding	4	11	3388	23933	0.0579495	0.0585121
rno-miR-32-5p	ligand dependent nuclear receptor transcription coactivator activity	9	36	3388	23933	0.0592419	0.0592419
rno-miR-326-3p	zinc ion binding	380	1420	4882	23933	1.6645e-09	2.62992e-07
rno-miR-326-3p	rna polymerase ii distal enhancer sequence specific dna binding transcription factor activity	40	99	4882	23933	4.23957e-06	0.000334926
rno-miR-326-3p	dna binding	247	960	4882	23933	2.71574e-05	0.000858175
rno-miR-326-3p	molecular_function	431	1776	4882	23933	2.08425e-05	0.000858175
rno-miR-326-3p	atp binding	324	1297	4882	23933	2.22122e-05	0.000858175
rno-miR-326-3p	sequence specific dna binding	149	543	4882	23933	4.24514e-05	0.00111789
rno-miR-326-3p	amino acid transmembrane transporter activity	12	19	4882	23933	6.06721e-05	0.00136946
rno-miR-326-3p	protein homodimerization activity	161	601	4882	23933	8.21188e-05	0.00162185
rno-miR-326-3p	protein kinase binding	92	314	4882	23933	0.000102362	0.00179702
rno-miR-326-3p	sequence specific dna binding transcription factor activity	181	697	4882	23933	0.000186061	0.00293977
rno-miR-326-3p	galactosyltransferase activity	10	16	4882	23933	0.000292216	0.00419728
rno-miR-326-3p	high voltage gated calcium channel activity	5	5	4882	23933	0.00035261	0.0046427
rno-miR-326-3p	extracellular atp gated cation channel activity	6	7	4882	23933	0.000415207	0.00495413
rno-miR-326-3p	protein heterodimerization activity	119	440	4882	23933	0.000438974	0.00495413
rno-miR-326-3p	rna polymerase ii binding in positive regulation of transcription	25	65	4882	23933	0.000618578	0.00651569
rno-miR-326-3p	transcription factor binding	75	261	4882	23933	0.000783624	0.00772084
rno-miR-326-3p	phospholipid binding	77	271	4882	23933	0.000959975	0.00772084
rno-miR-326-3p	bh domain binding	7	10	4882	23933	0.000977321	0.00772084
rno-miR-326-3p	histone acetyltransferase binding	9	15	4882	23933	0.000909876	0.00772084
rno-miR-326-3p	protein kinase activity	64	217	4882	23933	0.00088661	0.00772084
rno-miR-326-3p	phosphotyrosine binding	10	18	4882	23933	0.0010666	0.00802486
rno-miR-326-3p	integrin binding	22	57	4882	23933	0.00121504	0.00872619
rno-miR-326-3p	purinergic nucleotide receptor activity	6	8	4882	23933	0.00137199	0.00925851
rno-miR-326-3p	signal transducer activity	49	160	4882	23933	0.00140636	0.00925851
rno-miR-326-3p	voltage gated potassium channel activity	22	58	4882	23933	0.00158511	0.0100179
rno-miR-326-3p	actin filament binding	26	73	4882	23933	0.00182595	0.0105709
rno-miR-326-3p	protein tyrosine phosphatase activity	29	84	4882	23933	0.00179003	0.0105709
rno-miR-326-3p	activating transcription factor binding	11	22	4882	23933	0.00187332	0.0105709
rno-miR-326-3p	rho guanyl nucleotide exchange factor activity	22	59	4882	23933	0.00204714	0.0111534
rno-miR-326-3p	sodium channel regulator activity	8	14	4882	23933	0.00272849	0.0134719
rno-miR-326-3p	g protein coupled receptor binding	20	53	4882	23933	0.00272624	0.0134719
rno-miR-326-3p	core promoter proximal region sequence specific dna binding	8	14	4882	23933	0.00272849	0.0134719
rno-miR-326-3p	ankyrin binding	10	20	4882	23933	0.00301447	0.0135203
rno-miR-326-3p	protein complex binding	68	244	4882	23933	0.00308057	0.0135203
rno-miR-326-3p	phosphotransferase activity alcohol group as acceptor	10	20	4882	23933	0.00301447	0.0135203
rno-miR-326-3p	metal ion binding	150	598	4882	23933	0.00282471	0.0135203
rno-miR-326-3p	sodium:hydrogen antiporter activity	6	9	4882	23933	0.00340343	0.0145336
rno-miR-326-3p	protein serine threonine kinase activity	91	345	4882	23933	0.00418115	0.016939
rno-miR-326-3p	transcription regulatory region dna binding	51	176	4882	23933	0.00411679	0.016939
rno-miR-326-3p	ligand gated sodium channel activity	5	7	4882	23933	0.00510909	0.0175486
rno-miR-326-3p	lim domain binding	5	7	4882	23933	0.00510909	0.0175486
rno-miR-326-3p	acetyltransferase activity	5	7	4882	23933	0.00510909	0.0175486
rno-miR-326-3p	3 beta hydroxy delta5 steroid dehydrogenase activity	5	7	4882	23933	0.00510909	0.0175486
rno-miR-326-3p	voltage gated sodium channel activity	8	15	4882	23933	0.0048069	0.0175486
rno-miR-326-3p	chemokine receptor activity	5	7	4882	23933	0.00510909	0.0175486
rno-miR-326-3p	intermediate filament binding	5	7	4882	23933	0.00510909	0.0175486
rno-miR-326-3p	rna polymerase ii core promoter proximal region sequence specific dna binding	12	28	4882	23933	0.00583144	0.0196035
rno-miR-326-3p	water channel activity	6	10	4882	23933	0.0070426	0.02071
rno-miR-326-3p	cytoskeletal protein binding	17	46	4882	23933	0.00701959	0.02071
rno-miR-326-3p	transmembrane transporter activity	6	10	4882	23933	0.0070426	0.02071
rno-miR-326-3p	antiporter activity	6	10	4882	23933	0.0070426	0.02071
rno-miR-326-3p	transcription corepressor activity	32	103	4882	23933	0.00688107	0.02071
rno-miR-326-3p	palmitoyltransferase activity	6	10	4882	23933	0.0070426	0.02071
rno-miR-326-3p	histone lysine n methyltransferase activity	10	22	4882	23933	0.0070781	0.02071
rno-miR-326-3p	phospholipase d activity	4	5	4882	23933	0.00723819	0.0207934
rno-miR-326-3p	calcium dependent cysteine type endopeptidase activity	7	13	4882	23933	0.00782731	0.0220842
rno-miR-326-3p	phosphatase binding	15	40	4882	23933	0.00946918	0.0253581
rno-miR-326-3p	dna directed rna polymerase activity	11	26	4882	23933	0.00917377	0.0253581
rno-miR-326-3p	chromatin binding	77	294	4882	23933	0.00943219	0.0253581
rno-miR-326-3p	r smad binding	9	20	4882	23933	0.0113461	0.0259809
rno-miR-326-3p	actin binding	61	227	4882	23933	0.0111017	0.0259809
rno-miR-326-3p	rna polymerase ii core promoter sequence specific dna binding transcription factor activity	5	8	4882	23933	0.0113376	0.0259809
rno-miR-326-3p	ephrin receptor binding	12	30	4882	23933	0.0110753	0.0259809
rno-miR-326-3p	hmg box domain binding	9	20	4882	23933	0.0113461	0.0259809
rno-miR-326-3p	phosphatidylinositol binding	21	63	4882	23933	0.0111991	0.0259809
rno-miR-326-3p	lamin binding	5	8	4882	23933	0.0113376	0.0259809
rno-miR-326-3p	ras guanyl nucleotide exchange factor activity	5	8	4882	23933	0.0113376	0.0259809
rno-miR-326-3p	sequence specific dna binding rna polymerase ii transcription factor activity	14	37	4882	23933	0.0109924	0.0259809
rno-miR-326-3p	protein tyrosine serine threonine phosphatase activity	12	30	4882	23933	0.0110753	0.0259809
rno-miR-326-3p	notch binding	6	11	4882	23933	0.0128375	0.027599
rno-miR-326-3p	i smad binding	6	11	4882	23933	0.0128375	0.027599
rno-miR-326-3p	diacylglycerol kinase activity	7	14	4882	23933	0.0129261	0.027599
rno-miR-326-3p	tau protein kinase activity	6	11	4882	23933	0.0128375	0.027599
rno-miR-326-3p	apolipoprotein binding	7	14	4882	23933	0.0129261	0.027599
rno-miR-326-3p	protein n terminus binding	29	96	4882	23933	0.0146082	0.0307746
rno-miR-326-3p	smad binding	15	42	4882	23933	0.0154385	0.0320957
rno-miR-326-3p	ubiquitin thiolesterase activity	20	61	4882	23933	0.0158559	0.0325355
rno-miR-326-3p	rab gtpase activator activity	13	35	4882	23933	0.0165783	0.0327422
rno-miR-326-3p	cation channel activity	13	35	4882	23933	0.0165783	0.0327422
rno-miR-326-3p	gtp binding	85	336	4882	23933	0.0164749	0.0327422
rno-miR-326-3p	nucleoside diphosphatase activity	4	6	4882	23933	0.0182019	0.0327613
rno-miR-326-3p	epidermal growth factor receptor binding	11	28	4882	23933	0.0171044	0.0327613
rno-miR-326-3p	protein domain specific binding	64	245	4882	23933	0.0175985	0.0327613
rno-miR-326-3p	inositol 1 4 5 trisphosphate 3 kinase activity	4	6	4882	23933	0.0182019	0.0327613
rno-miR-326-3p	hydrolase activity acting on carbon nitrogen but not peptide bonds in cyclic amides	4	6	4882	23933	0.0182019	0.0327613
rno-miR-326-3p	enzyme binding	65	249	4882	23933	0.0171012	0.0327613
rno-miR-326-3p	dna binding bending	18	54	4882	23933	0.0180333	0.0327613
rno-miR-326-3p	potassium channel regulator activity	8	18	4882	23933	0.0182468	0.0327613
rno-miR-326-3p	isomerase activity	7	15	4882	23933	0.0200305	0.0343342
rno-miR-326-3p	rna polymerase ii transcription corepressor activity	7	15	4882	23933	0.0200305	0.0343342
rno-miR-326-3p	symporter activity	13	36	4882	23933	0.021214	0.0343342
rno-miR-326-3p	transforming growth factor beta activated receptor activity	6	12	4882	23933	0.0212959	0.0343342
rno-miR-326-3p	omega peptidase activity	5	9	4882	23933	0.0212553	0.0343342
rno-miR-326-3p	sodium:dicarboxylate symporter activity	5	9	4882	23933	0.0212553	0.0343342
rno-miR-326-3p	transforming growth factor beta binding	6	12	4882	23933	0.0212959	0.0343342
rno-miR-326-3p	ion channel binding	16	47	4882	23933	0.0203618	0.0343342
rno-miR-326-3p	atp dependent protein binding	5	9	4882	23933	0.0212553	0.0343342
rno-miR-326-3p	actin monomer binding	6	12	4882	23933	0.0212959	0.0343342
rno-miR-326-3p	kinase activity	27	91	4882	23933	0.022707	0.0358986
rno-miR-326-3p	arf gtpase activator activity	9	22	4882	23933	0.0227206	0.0358986
rno-miR-326-3p	guanyl nucleotide exchange factor activity	25	83	4882	23933	0.0230171	0.0360069
rno-miR-326-3p	wnt activated receptor activity	8	19	4882	23933	0.0259922	0.0394882
rno-miR-326-3p	protein kinase activator activity	8	19	4882	23933	0.0259922	0.0394882
rno-miR-326-3p	microtubule binding	28	96	4882	23933	0.0257349	0.0394882
rno-miR-326-3p	gtpase activator activity	25	84	4882	23933	0.026592	0.0400146
rno-miR-326-3p	calcium ion binding	136	575	4882	23933	0.0298148	0.0444409
rno-miR-326-3p	protein dimerization activity	47	178	4882	23933	0.0313394	0.0444842
rno-miR-326-3p	toxin transporter activity	4	7	4882	23933	0.0356591	0.0444842
rno-miR-326-3p	retinal binding	4	7	4882	23933	0.0356591	0.0444842
rno-miR-326-3p	sphingosine n acyltransferase activity	4	7	4882	23933	0.0356591	0.0444842
rno-miR-326-3p	sumo ligase activity	5	10	4882	23933	0.0354679	0.0444842
rno-miR-326-3p	rna polymerase ii activating transcription factor binding	9	23	4882	23933	0.0307272	0.0444842
rno-miR-326-3p	magnesium ion binding	46	174	4882	23933	0.0322544	0.0444842
rno-miR-326-3p	cyclin dependent protein kinase activity	9	23	4882	23933	0.0307272	0.0444842
rno-miR-326-3p	glycosaminoglycan binding	8	20	4882	23933	0.0357563	0.0444842
rno-miR-326-3p	rac gtpase activator activity	6	13	4882	23933	0.0328404	0.0444842
rno-miR-326-3p	protein glutamine gamma glutamyltransferase activity	5	10	4882	23933	0.0354679	0.0444842
rno-miR-326-3p	ubiquitin protein ligase binding	39	144	4882	23933	0.032267	0.0444842
rno-miR-326-3p	protein serine threonine kinase activator activity	5	10	4882	23933	0.0354679	0.0444842
rno-miR-326-3p	phosphatidylinositol 3 phosphatase activity	4	7	4882	23933	0.0356591	0.0444842
rno-miR-326-3p	anion:anion antiporter activity	4	7	4882	23933	0.0356591	0.0444842
rno-miR-326-3p	poly u rna binding	4	7	4882	23933	0.0356591	0.0444842
rno-miR-326-3p	histone acetyl lysine binding	5	10	4882	23933	0.0354679	0.0444842
rno-miR-326-3p	sodium:potassium exchanging atpase activity	5	10	4882	23933	0.0354679	0.0444842
rno-miR-326-3p	sh3 domain binding	29	102	4882	23933	0.0326811	0.0444842
rno-miR-326-3p	very long chain fatty acid coa ligase activity	4	7	4882	23933	0.0356591	0.0444842
rno-miR-326-3p	unmethylated cpg binding	4	7	4882	23933	0.0356591	0.0444842
rno-miR-326-3p	protein transporter activity	18	58	4882	23933	0.0368486	0.0451936
rno-miR-326-3p	beta catenin binding	19	62	4882	23933	0.0368986	0.0451936
rno-miR-326-3p	calmodulin binding	33	120	4882	23933	0.0376651	0.0457776
rno-miR-326-3p	receptor activity	36	133	4882	23933	0.0387317	0.0467145
rno-miR-326-3p	14 3 3 protein binding	7	17	4882	23933	0.0414667	0.0492612
rno-miR-326-3p	receptor binding	62	247	4882	23933	0.0413232	0.0492612
rno-miR-326-3p	ubiquitin protein ligase activity	57	226	4882	23933	0.0448685	0.0529046
rno-miR-326-3p	protein complex scaffold	11	32	4882	23933	0.0465755	0.0545105
rno-miR-326-3p	histone deacetylase activity	6	14	4882	23933	0.0477761	0.0550995
rno-miR-326-3p	mitogen activated protein kinase binding	6	14	4882	23933	0.0477761	0.0550995
rno-miR-326-3p	transferase activity	12	36	4882	23933	0.0483823	0.0553942
rno-miR-326-3p	copper ion binding	15	48	4882	23933	0.0507417	0.0572656
rno-miR-326-3p	double stranded dna binding	37	140	4882	23933	0.0505961	0.0572656
rno-miR-326-3p	coreceptor activity	5	11	4882	23933	0.0543267	0.0596084
rno-miR-326-3p	peptide antigen binding	5	11	4882	23933	0.0543267	0.0596084
rno-miR-326-3p	phosphatidylinositol 3 5 bisphosphate binding	5	11	4882	23933	0.0543267	0.0596084
rno-miR-326-3p	transferase activity transferring phosphorus containing groups	5	11	4882	23933	0.0543267	0.0596084
rno-miR-326-3p	calcium dependent phospholipid binding	10	29	4882	23933	0.055297	0.0596402
rno-miR-326-3p	protein c terminus binding	45	176	4882	23933	0.0560536	0.0596402
rno-miR-326-3p	voltage gated calcium channel activity	10	29	4882	23933	0.055297	0.0596402
rno-miR-326-3p	rho gtpase activator activity	7	18	4882	23933	0.056243	0.0596402
rno-miR-326-3p	mitogen activated protein kinase kinase kinase binding	7	18	4882	23933	0.056243	0.0596402
rno-miR-326-3p	insulin receptor binding	11	33	4882	23933	0.0574128	0.0596791
rno-miR-326-3p	ligase activity	11	33	4882	23933	0.0574128	0.0596791
rno-miR-326-3p	non membrane spanning protein tyrosine kinase activity	11	33	4882	23933	0.0574128	0.0596791
rno-miR-326-3p	small gtpase binding	4	8	4882	23933	0.0599806	0.0599806
rno-miR-326-3p	histone acetyltransferase activity h4 k16 specific	4	8	4882	23933	0.0599806	0.0599806
rno-miR-326-3p	histone acetyltransferase activity h4 k5 specific	4	8	4882	23933	0.0599806	0.0599806
rno-miR-326-3p	collagen binding	12	37	4882	23933	0.0587655	0.0599806
rno-miR-326-3p	histone acetyltransferase activity h4 k8 specific	4	8	4882	23933	0.0599806	0.0599806
rno-miR-326-3p	phosphoprotein phosphatase activity	12	37	4882	23933	0.0587655	0.0599806
rno-miR-341	protein binding	24	1135	211	23933	6.84906e-05	0.00342801
rno-miR-341	protein tyrosine serine threonine phosphatase activity	4	30	211	23933	0.000134432	0.00342801
rno-miR-341	phosphatidylinositol binding	4	63	211	23933	0.0023295	0.0237609
rno-miR-341	voltage gated calcium channel activity	3	29	211	23933	0.00208453	0.0237609
rno-miR-341	rna polymerase ii core promoter sequence specific dna binding	3	26	211	23933	0.00151234	0.0237609
rno-miR-341	map kinase kinase activity	2	12	211	23933	0.00481715	0.0307093
rno-miR-341	c2h2 zinc finger domain binding	2	12	211	23933	0.00481715	0.0307093
rno-miR-341	adenylate cyclase activity	2	12	211	23933	0.00481715	0.0307093
rno-miR-341	cell adhesion molecule binding	3	42	211	23933	0.00602209	0.0341252
rno-miR-341	sequence specific dna binding transcription factor activity	13	697	211	23933	0.00918531	0.0425864
rno-miR-341	transcription factor binding	7	261	211	23933	0.00864527	0.0425864
rno-miR-341	rho gtpase activator activity	2	18	211	23933	0.0107859	0.0458401
rno-miR-341	hmg box domain binding	2	20	211	23933	0.0132406	0.0482335
rno-miR-341	r smad binding	2	20	211	23933	0.0132406	0.0482335
rno-miR-341	protein heterodimerization activity	9	440	211	23933	0.0165278	0.0490982
rno-miR-341	fibroblast growth factor binding	2	22	211	23933	0.0159133	0.0490982
rno-miR-341	g protein alpha subunit binding	2	23	211	23933	0.0173288	0.0490982
rno-miR-341	ionotropic glutamate receptor binding	2	22	211	23933	0.0159133	0.0490982
rno-miR-341	protease binding	3	66	211	23933	0.0205863	0.0527601
rno-miR-341	sequence specific dna binding	10	543	211	23933	0.0227609	0.0527601
rno-miR-341	nucleic acid binding	11	627	211	23933	0.0237938	0.0527601
rno-miR-341	calmodulin binding	4	120	211	23933	0.0218325	0.0527601
rno-miR-341	dna binding	15	960	211	23933	0.0234329	0.0527601
rno-miR-341	sirna binding	1	6	211	23933	0.0517507	0.0527857
rno-miR-341	copper ion transmembrane transporter activity	1	5	211	23933	0.0433145	0.0527857
rno-miR-341	translation repressor activity nucleic acid binding	1	5	211	23933	0.0433145	0.0527857
rno-miR-341	rage receptor binding	1	5	211	23933	0.0433145	0.0527857
rno-miR-341	interleukin 6 receptor binding	1	6	211	23933	0.0517507	0.0527857
rno-miR-341	transferase activity	2	36	211	23933	0.040055	0.0527857
rno-miR-341	ephrin receptor binding	2	30	211	23933	0.0286213	0.0527857
rno-miR-341	manganese ion transmembrane transporter activity	1	5	211	23933	0.0433145	0.0527857
rno-miR-341	histone acetyltransferase activity	2	41	211	23933	0.0506733	0.0527857
rno-miR-341	hemoglobin binding	1	5	211	23933	0.0433145	0.0527857
rno-miR-341	beta 2 adrenergic receptor binding	1	5	211	23933	0.0433145	0.0527857
rno-miR-341	rna polymerase ii transcription factor binding transcription factor activity involved in negative regulation of transcription	1	6	211	23933	0.0517507	0.0527857
rno-miR-341	tumor necrosis factor activated receptor activity	1	6	211	23933	0.0517507	0.0527857
rno-miR-341	g protein coupled acetylcholine receptor activity	1	5	211	23933	0.0433145	0.0527857
rno-miR-341	phosphoric diester hydrolase activity	1	6	211	23933	0.0517507	0.0527857
rno-miR-341	calcium and calmodulin responsive adenylate cyclase activity	1	6	211	23933	0.0517507	0.0527857
rno-miR-341	methyl cpg binding	1	5	211	23933	0.0433145	0.0527857
rno-miR-341	calcium release channel activity	1	6	211	23933	0.0517507	0.0527857
rno-miR-341	cobalt ion binding	1	5	211	23933	0.0433145	0.0527857
rno-miR-341	ciliary neurotrophic factor receptor binding	1	6	211	23933	0.0517507	0.0527857
rno-miR-341	corticotropin releasing hormone receptor 1 binding	1	5	211	23933	0.0433145	0.0527857
rno-miR-341	high voltage gated calcium channel activity	1	5	211	23933	0.0433145	0.0527857
rno-miR-341	at dna binding	1	6	211	23933	0.0517507	0.0527857
rno-miR-341	protein tyrosine kinase activity	3	77	211	23933	0.0306884	0.0527857
rno-miR-341	manganese ion binding	2	36	211	23933	0.040055	0.0527857
rno-miR-341	gpi linked ephrin receptor activity	1	5	211	23933	0.0433145	0.0527857
rno-miR-341	protein homodimerization activity	10	601	211	23933	0.041148	0.0527857
rno-miR-341	potassium channel activity	2	43	211	23933	0.0551728	0.0551728
rno-miR-465-5p	zinc ion binding	259	1420	3187	23933	4.07248e-08	3.82813e-06
rno-miR-465-5p	molecular_function	309	1776	3187	23933	2.19276e-07	1.0306e-05
rno-miR-465-5p	ubiquitin protein ligase activity	57	226	3187	23933	1.02813e-06	3.22147e-05
rno-miR-465-5p	protein binding	206	1135	3187	23933	1.49005e-06	3.50161e-05
rno-miR-465-5p	glucuronosyltransferase activity	11	18	3187	23933	2.95933e-06	5.56355e-05
rno-miR-465-5p	high voltage gated calcium channel activity	5	5	3187	23933	4.17583e-05	0.000654213
rno-miR-465-5p	kinase binding	18	51	3187	23933	5.72469e-05	0.000768744
rno-miR-465-5p	ubiquitin binding	15	39	3187	23933	7.58287e-05	0.000890987
rno-miR-465-5p	nucleic acid binding	116	627	3187	23933	0.000129591	0.00135351
rno-miR-465-5p	aminopeptidase activity	11	26	3187	23933	0.000257463	0.00242015
rno-miR-465-5p	protein c terminus binding	40	176	3187	23933	0.000428116	0.00346343
rno-miR-465-5p	chromatin binding	60	294	3187	23933	0.00044214	0.00346343
rno-miR-465-5p	sequence specific dna binding rna polymerase ii transcription factor activity	13	37	3187	23933	0.000633959	0.00458401
rno-miR-465-5p	protein tyrosine kinase activator activity	6	11	3187	23933	0.00140596	0.00825999
rno-miR-465-5p	dna binding	160	960	3187	23933	0.00140576	0.00825999
rno-miR-465-5p	enoyl coa hydratase activity	4	5	3187	23933	0.00140261	0.00825999
rno-miR-465-5p	receptor agonist activity	5	8	3187	23933	0.00164619	0.00910244
rno-miR-465-5p	ubiquitin protein ligase binding	32	144	3187	23933	0.00223288	0.00983363
rno-miR-465-5p	rna polymerase ii core promoter proximal region sequence specific dna binding	10	28	3187	23933	0.00230149	0.00983363
rno-miR-465-5p	protein homodimerization activity	105	601	3187	23933	0.00200002	0.00983363
rno-miR-465-5p	sequence specific dna binding	96	543	3187	23933	0.00210396	0.00983363
rno-miR-465-5p	ubiquitin thiolesterase activity	17	61	3187	23933	0.00200605	0.00983363
rno-miR-465-5p	frizzled binding	9	24	3187	23933	0.0025777	0.010535
rno-miR-465-5p	microtubule binding	23	96	3187	23933	0.00327111	0.0122994
rno-miR-465-5p	protein heterodimerization activity	79	440	3187	23933	0.00327046	0.0122994
rno-miR-465-5p	rna polymerase ii binding in positive regulation of transcription	17	65	3187	23933	0.00415029	0.014707
rno-miR-465-5p	atpase activity coupled to transmembrane movement of ions phosphorylative mechanism	7	17	3187	23933	0.00422434	0.014707
rno-miR-465-5p	transcription factor binding	50	261	3187	23933	0.00485783	0.0163084
rno-miR-465-5p	double stranded dna binding	30	140	3187	23933	0.00526236	0.0170573
rno-miR-465-5p	protein serine threonine kinase activator activity	5	10	3187	23933	0.00587556	0.0184101
rno-miR-465-5p	sequence specific dna binding transcription factor activity	116	697	3187	23933	0.00618339	0.0187496
rno-miR-465-5p	gtp binding	61	336	3187	23933	0.00699369	0.020507
rno-miR-465-5p	glycolipid binding	4	7	3187	23933	0.00785375	0.020507
rno-miR-465-5p	poly u rna binding	4	7	3187	23933	0.00785375	0.020507
rno-miR-465-5p	adp ribosylation factor binding	4	7	3187	23933	0.00785375	0.020507
rno-miR-465-5p	endopeptidase activator activity	4	7	3187	23933	0.00785375	0.020507
rno-miR-465-5p	rna polymerase ii transcription corepressor activity	6	15	3187	23933	0.00947677	0.0225606
rno-miR-465-5p	protein complex binding	46	244	3187	23933	0.00896563	0.0225606
rno-miR-465-5p	dna binding bending	14	54	3187	23933	0.00957704	0.0225606
rno-miR-465-5p	nuclear hormone receptor binding	5	11	3187	23933	0.00960024	0.0225606
rno-miR-465-5p	lamin binding	4	8	3187	23933	0.0140613	0.0269748
rno-miR-465-5p	metal ion binding	99	598	3187	23933	0.0123686	0.0269748
rno-miR-465-5p	atp binding	200	1297	3187	23933	0.0133294	0.0269748
rno-miR-465-5p	rab gtpase activator activity	10	35	3187	23933	0.0134445	0.0269748
rno-miR-465-5p	rna polymerase ii core promoter sequence specific dna binding transcription factor activity	4	8	3187	23933	0.0140613	0.0269748
rno-miR-465-5p	magnesium ion binding	34	174	3187	23933	0.0133239	0.0269748
rno-miR-465-5p	enzyme binding	46	249	3187	23933	0.0128288	0.0269748
rno-miR-465-5p	gtpase activity	34	174	3187	23933	0.0133239	0.0269748
rno-miR-465-5p	nucleoside binding	4	8	3187	23933	0.0140613	0.0269748
rno-miR-465-5p	rna polymerase ii core promoter sequence specific dna binding	8	26	3187	23933	0.0165712	0.0299638
rno-miR-465-5p	manganese ion binding	10	36	3187	23933	0.0164476	0.0299638
rno-miR-465-5p	phosphatidylinositol binding	15	63	3187	23933	0.0165757	0.0299638
rno-miR-465-5p	identical protein binding	60	345	3187	23933	0.0177208	0.0314293
rno-miR-465-5p	retinoic acid binding	6	17	3187	23933	0.0185288	0.0316674
rno-miR-465-5p	phospholipase binding	6	17	3187	23933	0.0185288	0.0316674
rno-miR-465-5p	semaphorin receptor binding	3	5	3187	23933	0.0191356	0.0321204
rno-miR-465-5p	phospholipid translocating atpase activity	5	13	3187	23933	0.021274	0.0344785
rno-miR-465-5p	nucleotidyltransferase activity	5	13	3187	23933	0.021274	0.0344785
rno-miR-465-5p	metalloexopeptidase activity	4	9	3187	23933	0.022672	0.0361216
rno-miR-465-5p	histone deacetylase binding	15	66	3187	23933	0.024862	0.0389504
rno-miR-465-5p	wnt protein binding	8	28	3187	23933	0.0258932	0.0392574
rno-miR-465-5p	transcription regulatory region dna binding	33	176	3187	23933	0.0256303	0.0392574
rno-miR-465-5p	protein kinase binding	54	314	3187	23933	0.0283902	0.04236
rno-miR-465-5p	zinc ion transmembrane transporter activity	5	14	3187	23933	0.0295382	0.0433842
rno-miR-465-5p	nucleotide binding	67	403	3187	23933	0.0316202	0.0450532
rno-miR-465-5p	l glutamate transmembrane transporter activity	4	10	3187	23933	0.0338697	0.0450532
rno-miR-465-5p	snap receptor activity	6	19	3187	23933	0.0321736	0.0450532
rno-miR-465-5p	histone methyltransferase activity h3 k9 specific	3	6	3187	23933	0.0345088	0.0450532
rno-miR-465-5p	atpase activator activity	3	6	3187	23933	0.0345088	0.0450532
rno-miR-465-5p	inositol 1 4 5 trisphosphate 3 kinase activity	3	6	3187	23933	0.0345088	0.0450532
rno-miR-465-5p	protein kinase activator activity	6	19	3187	23933	0.0321736	0.0450532
rno-miR-465-5p	interleukin 6 receptor binding	3	6	3187	23933	0.0345088	0.0450532
rno-miR-465-5p	atpase binding	8	30	3187	23933	0.0383463	0.0493775
rno-miR-465-5p	histone binding	13	58	3187	23933	0.0389806	0.0495159
rno-miR-465-5p	ankyrin binding	6	20	3187	23933	0.0409322	0.0506266
rno-miR-465-5p	hmg box domain binding	6	20	3187	23933	0.0409322	0.0506266
rno-miR-465-5p	ion channel binding	11	47	3187	23933	0.0414959	0.0506573
rno-miR-465-5p	toxin transporter activity	3	7	3187	23933	0.0545002	0.055685
rno-miR-465-5p	protein dimerization activity	32	178	3187	23933	0.046301	0.055685
rno-miR-465-5p	fatty acyl coa binding	6	21	3187	23933	0.0510568	0.055685
rno-miR-465-5p	lim domain binding	3	7	3187	23933	0.0545002	0.055685
rno-miR-465-5p	phosphatidylinositol 3 phosphatase activity	3	7	3187	23933	0.0545002	0.055685
rno-miR-465-5p	death receptor binding	3	7	3187	23933	0.0545002	0.055685
rno-miR-465-5p	transcription coactivator activity	27	147	3187	23933	0.0503874	0.055685
rno-miR-465-5p	structural constituent of nuclear pore	3	7	3187	23933	0.0545002	0.055685
rno-miR-465-5p	phosphatidylinositol 3 5 bisphosphate binding	4	11	3187	23933	0.047738	0.055685
rno-miR-465-5p	chemokine receptor activity	3	7	3187	23933	0.0545002	0.055685
rno-miR-465-5p	metallopeptidase activity	10	43	3187	23933	0.0525249	0.055685
rno-miR-465-5p	protein domain specific binding	42	245	3187	23933	0.0503073	0.055685
rno-miR-465-5p	protein tyrosine phosphatase activity	17	84	3187	23933	0.049437	0.055685
rno-miR-465-5p	single stranded rna binding	7	26	3187	23933	0.0488599	0.055685
rno-miR-465-5p	i smad binding	4	11	3187	23933	0.047738	0.055685
rno-miR-465-5p	actin binding	39	227	3187	23933	0.0558687	0.0564695
rno-miR-465-5p	rho gtpase binding	7	27	3187	23933	0.0586578	0.0586578
rno-miR-499-5p	protein binding	211	1135	3194	23933	2.18406e-07	1.79093e-05
rno-miR-499-5p	histone acetyltransferase activity h4 k16 specific	6	8	3194	23933	0.000123661	0.00169003
rno-miR-499-5p	histone acetyltransferase activity h4 k8 specific	6	8	3194	23933	0.000123661	0.00169003
rno-miR-499-5p	dna binding	170	960	3194	23933	5.54458e-05	0.00169003
rno-miR-499-5p	histone acetyltransferase activity h4 k5 specific	6	8	3194	23933	0.000123661	0.00169003
rno-miR-499-5p	zinc ion binding	238	1420	3194	23933	8.72407e-05	0.00169003
rno-miR-499-5p	chromatin binding	62	294	3194	23933	0.000149852	0.00175541
rno-miR-499-5p	interleukin 6 receptor binding	5	6	3194	23933	0.000225181	0.00205165
rno-miR-499-5p	nucleic acid binding	115	627	3194	23933	0.000215064	0.00205165
rno-miR-499-5p	protein serine threonine phosphatase activity	12	33	3194	23933	0.000729229	0.00597968
rno-miR-499-5p	protein homodimerization activity	107	601	3194	23933	0.00103032	0.00768058
rno-miR-499-5p	protein tyrosine phosphatase activity	22	84	3194	23933	0.00121795	0.00832268
rno-miR-499-5p	sh3 domain binding	25	102	3194	23933	0.00164244	0.01036
rno-miR-499-5p	protein kinase binding	60	314	3194	23933	0.00246278	0.0144248
rno-miR-499-5p	double stranded dna binding	31	140	3194	23933	0.00283987	0.0155246
rno-miR-499-5p	sodium ion binding	5	9	3194	23933	0.00333069	0.0170698
rno-miR-499-5p	metal ion binding	103	598	3194	23933	0.00367226	0.0177132
rno-miR-499-5p	atp binding	204	1297	3194	23933	0.00609765	0.023899
rno-miR-499-5p	calcium ion binding	98	575	3194	23933	0.00612048	0.023899
rno-miR-499-5p	l glutamate transmembrane transporter activity	5	10	3194	23933	0.00593241	0.023899
rno-miR-499-5p	molecular_function	273	1776	3194	23933	0.00564457	0.023899
rno-miR-499-5p	ubiquitin protein ligase binding	30	144	3194	23933	0.00820782	0.0239426
rno-miR-499-5p	integrin binding	15	57	3194	23933	0.00658477	0.0239426
rno-miR-499-5p	poly u rna binding	4	7	3194	23933	0.00791686	0.0239426
rno-miR-499-5p	amp activated protein kinase activity	4	7	3194	23933	0.00791686	0.0239426
rno-miR-499-5p	transcription corepressor activity	23	103	3194	23933	0.00833642	0.0239426
rno-miR-499-5p	1 phosphatidylinositol binding	6	15	3194	23933	0.00957865	0.0239426
rno-miR-499-5p	protein c terminus binding	35	176	3194	23933	0.00963542	0.0239426
rno-miR-499-5p	cell adhesion molecule binding	12	42	3194	23933	0.00721317	0.0239426
rno-miR-499-5p	non membrane spanning protein tyrosine kinase activity	10	33	3194	23933	0.00882337	0.0239426
rno-miR-499-5p	rna polymerase ii transcription corepressor activity	6	15	3194	23933	0.00957865	0.0239426
rno-miR-499-5p	phosphoprotein phosphatase activity	11	37	3194	23933	0.00719158	0.0239426
rno-miR-499-5p	voltage gated sodium channel activity	6	15	3194	23933	0.00957865	0.0239426
rno-miR-499-5p	protein heterodimerization activity	76	440	3194	23933	0.0105462	0.0254349
rno-miR-499-5p	gtp binding	60	336	3194	23933	0.0109559	0.0256681
rno-miR-499-5p	ankyrin binding	7	20	3194	23933	0.0118753	0.0270493
rno-miR-499-5p	transcription factor binding	48	261	3194	23933	0.0126402	0.0280133
rno-miR-499-5p	microtubule binding	21	96	3194	23933	0.0142956	0.0303584
rno-miR-499-5p	dynein binding	5	12	3194	23933	0.014809	0.0303584
rno-miR-499-5p	cyclin dependent protein kinase regulator activity	5	12	3194	23933	0.014809	0.0303584
rno-miR-499-5p	cytoskeletal protein binding	12	46	3194	23933	0.0153131	0.0306261
rno-miR-499-5p	n acetyltransferase activity	8	26	3194	23933	0.016779	0.032759
rno-miR-499-5p	phospholipase binding	6	17	3194	23933	0.0187181	0.0335897
rno-miR-499-5p	14 3 3 protein binding	6	17	3194	23933	0.0187181	0.0335897
rno-miR-499-5p	pyruvate dehydrogenase acetyl transferring activity	3	5	3194	23933	0.0192526	0.0335897
rno-miR-499-5p	voltage gated sodium channel activity involved in regulation of cardiac muscle cell action potential	3	5	3194	23933	0.0192526	0.0335897
rno-miR-499-5p	mrna binding	16	69	3194	23933	0.0177828	0.0335897
rno-miR-499-5p	calcium transporting atpase activity	4	9	3194	23933	0.0228427	0.0367275
rno-miR-499-5p	polypeptide n acetylgalactosaminyltransferase activity	4	9	3194	23933	0.0228427	0.0367275
rno-miR-499-5p	protein complex binding	44	244	3194	23933	0.0224365	0.0367275
rno-miR-499-5p	vinculin binding	4	9	3194	23933	0.0228427	0.0367275
rno-miR-499-5p	protein domain specific binding	44	245	3194	23933	0.0239173	0.0377158
rno-miR-499-5p	ubiquitin protein ligase activity	41	226	3194	23933	0.0244672	0.0378549
rno-miR-499-5p	core promoter binding	6	18	3194	23933	0.0249758	0.0379263
rno-miR-499-5p	cadherin binding	7	23	3194	23933	0.0262396	0.0391208
rno-miR-499-5p	kinase activity	19	91	3194	23933	0.0301454	0.041897
rno-miR-499-5p	ubiquitin binding	10	39	3194	23933	0.0288055	0.041897
rno-miR-499-5p	cation transmembrane transporter activity	5	14	3194	23933	0.0297931	0.041897
rno-miR-499-5p	protein phosphatase type 2a regulator activity	5	14	3194	23933	0.0297931	0.041897
rno-miR-499-5p	protein kinase activity	39	217	3194	23933	0.0315513	0.0431201
rno-miR-499-5p	phosphatase activity	6	19	3194	23933	0.0324854	0.0436689
rno-miR-499-5p	protein kinase a catalytic subunit binding	4	10	3194	23933	0.0341163	0.0444745
rno-miR-499-5p	ammonia transmembrane transporter activity	3	6	3194	23933	0.0347118	0.0444745
rno-miR-499-5p	calcium release channel activity	3	6	3194	23933	0.0347118	0.0444745
rno-miR-499-5p	phosphoprotein binding	10	41	3194	23933	0.0397246	0.0486182
rno-miR-499-5p	protein phosphatase binding	13	58	3194	23933	0.0395836	0.0486182
rno-miR-499-5p	protein tyrosine serine threonine phosphatase activity	8	30	3194	23933	0.038786	0.0486182
rno-miR-499-5p	peptide binding	14	64	3194	23933	0.0404367	0.048762
rno-miR-499-5p	phosphotransferase activity alcohol group as acceptor	6	20	3194	23933	0.0413183	0.0491029
rno-miR-499-5p	calmodulin binding	23	120	3194	23933	0.0454346	0.0524737
rno-miR-499-5p	enzyme binding	43	249	3194	23933	0.0448198	0.0524737
rno-miR-499-5p	protein dimerization activity	32	178	3194	23933	0.0474814	0.0534373
rno-miR-499-5p	pdz domain binding	20	102	3194	23933	0.0482239	0.0534373
rno-miR-499-5p	cysteine type endopeptidase activator activity involved in apoptotic process	4	11	3194	23933	0.0480738	0.0534373
rno-miR-499-5p	cyclin binding	5	16	3194	23933	0.0518453	0.0552119
rno-miR-499-5p	histone deacetylase binding	14	66	3194	23933	0.0508598	0.0552119
rno-miR-499-5p	calcium channel regulator activity	6	21	3194	23933	0.0515254	0.0552119
rno-miR-499-5p	phosphatidylinositol 3 phosphatase activity	3	7	3194	23933	0.0548081	0.0554847
rno-miR-499-5p	adp ribosylation factor binding	3	7	3194	23933	0.0548081	0.0554847
rno-miR-499-5p	protein phosphatase 2b binding	3	7	3194	23933	0.0548081	0.0554847
rno-miR-499-5p	kinase activator activity	3	7	3194	23933	0.0548081	0.0554847
rno-miR-499-5p	ubiquitin thiolesterase activity	13	61	3194	23933	0.0566024	0.0566024
rno-miR-760-3p	protein binding	335	1135	4790	23933	3.44169e-15	5.60996e-13
rno-miR-760-3p	zinc ion binding	369	1420	4790	23933	1.10303e-08	8.98966e-07
rno-miR-760-3p	atp binding	333	1297	4790	23933	2.12562e-07	1.15492e-05
rno-miR-760-3p	dna binding	253	960	4790	23933	7.38697e-07	3.01019e-05
rno-miR-760-3p	rna polymerase ii distal enhancer sequence specific dna binding transcription factor activity	40	99	4790	23933	2.59155e-06	8.44845e-05
rno-miR-760-3p	protein heterodimerization activity	127	440	4790	23933	4.76132e-06	0.000129349
rno-miR-760-3p	sequence specific dna binding transcription factor activity	187	697	4790	23933	6.35554e-06	0.000147993
rno-miR-760-3p	sequence specific dna binding	150	543	4790	23933	9.95087e-06	0.000202749
rno-miR-760-3p	metal ion binding	162	598	4790	23933	1.46328e-05	0.000265016
rno-miR-760-3p	protein complex binding	76	244	4790	23933	2.33328e-05	0.000380325
rno-miR-760-3p	phospholipid binding	82	271	4790	23933	3.64414e-05	0.000539995
rno-miR-760-3p	double stranded dna binding	48	140	4790	23933	5.31443e-05	0.000721877
rno-miR-760-3p	actin filament binding	29	73	4790	23933	8.52329e-05	0.000926198
rno-miR-760-3p	water channel activity	8	10	4790	23933	7.8025e-05	0.000926198
rno-miR-760-3p	rna polymerase ii core promoter sequence specific dna binding transcription factor activity	7	8	4790	23933	8.46118e-05	0.000926198
rno-miR-760-3p	phosphatidylinositol binding	26	63	4790	23933	9.22816e-05	0.000940119
rno-miR-760-3p	lim domain binding	6	7	4790	23933	0.000371874	0.00356562
rno-miR-760-3p	rab gtpase activator activity	16	35	4790	23933	0.000523918	0.00388176
rno-miR-760-3p	sh3 domain binding	35	102	4790	23933	0.000505718	0.00388176
rno-miR-760-3p	transcription regulatory region dna binding	54	176	4790	23933	0.000495329	0.00388176
rno-miR-760-3p	rna polymerase ii binding in positive regulation of transcription	25	65	4790	23933	0.000459361	0.00388176
rno-miR-760-3p	ubiquitin protein ligase binding	46	144	4790	23933	0.000474302	0.00388176
rno-miR-760-3p	protein tyrosine phosphatase activity	30	84	4790	23933	0.000581044	0.00411783
rno-miR-760-3p	rho guanyl nucleotide exchange factor activity	23	59	4790	23933	0.000611901	0.00415583
rno-miR-760-3p	signal transducer activity	49	160	4790	23933	0.000917193	0.0059801
rno-miR-760-3p	neurotrophin trka receptor binding	5	6	4790	23933	0.00160305	0.0079568
rno-miR-760-3p	protein tyrosine kinase activity	27	77	4790	23933	0.00146385	0.0079568
rno-miR-760-3p	protein domain specific binding	69	245	4790	23933	0.00130998	0.0079568
rno-miR-760-3p	protein kinase activity	62	217	4790	23933	0.00152789	0.0079568
rno-miR-760-3p	ion channel activity	19	48	4790	23933	0.00143348	0.0079568
rno-miR-760-3p	protein homodimerization activity	150	601	4790	23933	0.00161089	0.0079568
rno-miR-760-3p	protein kinase activator activity	10	19	4790	23933	0.00158098	0.0079568
rno-miR-760-3p	inositol 1 4 5 trisphosphate 3 kinase activity	5	6	4790	23933	0.00160305	0.0079568
rno-miR-760-3p	chromatin binding	80	294	4790	23933	0.00169308	0.00811682
rno-miR-760-3p	transcription factor binding	72	261	4790	23933	0.00190226	0.0088591
rno-miR-760-3p	notch binding	7	11	4790	23933	0.00196891	0.00891478
rno-miR-760-3p	enzyme binding	69	249	4790	23933	0.00205933	0.00907217
rno-miR-760-3p	cytoskeletal protein binding	18	46	4790	23933	0.00220645	0.00935567
rno-miR-760-3p	protein kinase binding	84	314	4790	23933	0.00223847	0.00935567
rno-miR-760-3p	gtp binding	89	336	4790	23933	0.00231492	0.0094333
rno-miR-760-3p	protein serine threonine kinase activity	91	345	4790	23933	0.00238179	0.00946907
rno-miR-760-3p	14 3 3 protein binding	9	17	4790	23933	0.00258539	0.0100338
rno-miR-760-3p	non membrane spanning protein tyrosine kinase activity	14	33	4790	23933	0.00277323	0.0103187
rno-miR-760-3p	dna binding bending	20	54	4790	23933	0.00278543	0.0103187
rno-miR-760-3p	voltage gated potassium channel activity	21	58	4790	23933	0.00304015	0.0110121
rno-miR-760-3p	ephrin receptor binding	13	30	4790	23933	0.00311284	0.0110303
rno-miR-760-3p	histone deacetylase binding	23	66	4790	23933	0.00347489	0.0120512
rno-miR-760-3p	actin monomer binding	7	12	4790	23933	0.00391042	0.0132791
rno-miR-760-3p	mitogen activated protein kinase kinase kinase binding	9	18	4790	23933	0.00425895	0.0141675
rno-miR-760-3p	unmethylated cpg binding	5	7	4790	23933	0.00468099	0.0149608
rno-miR-760-3p	extracellular atp gated cation channel activity	5	7	4790	23933	0.00468099	0.0149608
rno-miR-760-3p	nucleic acid binding	152	627	4790	23933	0.00494538	0.0152695
rno-miR-760-3p	epidermal growth factor receptor binding	12	28	4790	23933	0.00496492	0.0152695
rno-miR-760-3p	smad binding	16	42	4790	23933	0.00518851	0.0156616
rno-miR-760-3p	molecular_function	397	1776	4790	23933	0.00615126	0.0171464
rno-miR-760-3p	armadillo repeat domain binding	6	10	4790	23933	0.00638181	0.0171464
rno-miR-760-3p	ubiquitin thiolesterase activity	21	61	4790	23933	0.00598525	0.0171464
rno-miR-760-3p	amino acid transmembrane transporter activity	9	19	4790	23933	0.00666912	0.0171464
rno-miR-760-3p	mrf binding	4	5	4790	23933	0.00673231	0.0171464
rno-miR-760-3p	high voltage gated calcium channel activity	4	5	4790	23933	0.00673231	0.0171464
rno-miR-760-3p	protein n terminus binding	30	96	4790	23933	0.00601393	0.0171464
rno-miR-760-3p	sphingosine 1 phosphate receptor activity	4	5	4790	23933	0.00673231	0.0171464
rno-miR-760-3p	voltage gated sodium channel activity involved in regulation of cardiac muscle cell action potential	4	5	4790	23933	0.00673231	0.0171464
rno-miR-760-3p	gtpase binding	9	19	4790	23933	0.00666912	0.0171464
rno-miR-760-3p	protein transporter activity	20	58	4790	23933	0.00706355	0.0174448
rno-miR-760-3p	transferase activity transferring acyl groups other than amino acyl groups	7	13	4790	23933	0.00701704	0.0174448
rno-miR-760-3p	insulin receptor binding	13	33	4790	23933	0.00819489	0.0199368
rno-miR-760-3p	cadherin binding	10	23	4790	23933	0.0089556	0.0214671
rno-miR-760-3p	axon guidance receptor activity	5	8	4790	23933	0.0104265	0.0220718
rno-miR-760-3p	histone acetyltransferase activity h4 k5 specific	5	8	4790	23933	0.0104265	0.0220718
rno-miR-760-3p	histone acetyltransferase activity h4 k8 specific	5	8	4790	23933	0.0104265	0.0220718
rno-miR-760-3p	histone acetyltransferase activity h4 k16 specific	5	8	4790	23933	0.0104265	0.0220718
rno-miR-760-3p	purinergic nucleotide receptor activity	5	8	4790	23933	0.0104265	0.0220718
rno-miR-760-3p	lamin binding	5	8	4790	23933	0.0104265	0.0220718
rno-miR-760-3p	ubiquitin protein ligase activity	60	226	4790	23933	0.0102398	0.0220718
rno-miR-760-3p	hmg box domain binding	9	20	4790	23933	0.00999985	0.0220718
rno-miR-760-3p	protein dimerization activity	49	178	4790	23933	0.00951337	0.0220718
rno-miR-760-3p	peptide binding	21	64	4790	23933	0.0109449	0.022872
rno-miR-760-3p	ras gtpase binding	6	11	4790	23933	0.0116773	0.0232122
rno-miR-760-3p	ras gtpase activator activity	7	14	4790	23933	0.0116328	0.0232122
rno-miR-760-3p	zinc ion transmembrane transporter activity	7	14	4790	23933	0.0116328	0.0232122
rno-miR-760-3p	insulin receptor substrate binding	6	11	4790	23933	0.0116773	0.0232122
rno-miR-760-3p	rna polymerase ii binding in negative regulation of transcription	12	31	4790	23933	0.0127365	0.0250127
rno-miR-760-3p	acid amino acid ligase activity	11	28	4790	23933	0.0148879	0.0288896
rno-miR-760-3p	chloride channel activity	15	43	4790	23933	0.0163746	0.0300412
rno-miR-760-3p	lipoprotein particle binding	4	6	4790	23933	0.0169908	0.0300412
rno-miR-760-3p	rna polymerase ii transcription factor binding transcription factor activity involved in negative regulation of transcription	4	6	4790	23933	0.0169908	0.0300412
rno-miR-760-3p	nucleoside diphosphatase activity	4	6	4790	23933	0.0169908	0.0300412
rno-miR-760-3p	atpase activator activity	4	6	4790	23933	0.0169908	0.0300412
rno-miR-760-3p	interleukin 6 receptor binding	4	6	4790	23933	0.0169908	0.0300412
rno-miR-760-3p	insulin binding	4	6	4790	23933	0.0169908	0.0300412
rno-miR-760-3p	ion channel binding	16	47	4790	23933	0.0171401	0.0300412
rno-miR-760-3p	glucuronosyltransferase activity	8	18	4790	23933	0.0163123	0.0300412
rno-miR-760-3p	voltage gated sodium channel activity	7	15	4790	23933	0.0180952	0.0300971
rno-miR-760-3p	rac gtpase binding	7	15	4790	23933	0.0180952	0.0300971
rno-miR-760-3p	polyubiquitin binding	10	25	4790	23933	0.0173639	0.0300971
rno-miR-760-3p	protein kinase c activity	7	15	4790	23933	0.0180952	0.0300971
rno-miR-760-3p	1 phosphatidylinositol binding	7	15	4790	23933	0.0180952	0.0300971
rno-miR-760-3p	sodium:dicarboxylate symporter activity	5	9	4790	23933	0.0196194	0.0312385
rno-miR-760-3p	omega peptidase activity	5	9	4790	23933	0.0196194	0.0312385
rno-miR-760-3p	vinculin binding	5	9	4790	23933	0.0196194	0.0312385
rno-miR-760-3p	calcium transporting atpase activity	5	9	4790	23933	0.0196194	0.0312385
rno-miR-760-3p	amino acid binding	11	29	4790	23933	0.0197397	0.0312385
rno-miR-760-3p	activating transcription factor binding	9	22	4790	23933	0.0201812	0.0316302
rno-miR-760-3p	gtpase activator activity	25	84	4790	23933	0.0213865	0.0332
rno-miR-760-3p	ligase activity	12	33	4790	23933	0.0216277	0.0332576
rno-miR-760-3p	sequence specific dna binding rna polymerase ii transcription factor activity	13	37	4790	23933	0.0230964	0.0345643
rno-miR-760-3p	camp binding	8	19	4790	23933	0.0233256	0.0345643
rno-miR-760-3p	collagen binding	13	37	4790	23933	0.0230964	0.0345643
rno-miR-760-3p	neurotransmitter:sodium symporter activity	8	19	4790	23933	0.0233256	0.0345643
rno-miR-760-3p	protein tyrosine serine threonine phosphatase activity	11	30	4790	23933	0.0256645	0.0376874
rno-miR-760-3p	pdz domain binding	29	102	4790	23933	0.0259411	0.0377369
rno-miR-760-3p	integrin binding	18	57	4790	23933	0.0261612	0.0377369
rno-miR-760-3p	3 5 exonuclease activity	7	16	4790	23933	0.026712	0.0378613
rno-miR-760-3p	galactosyltransferase activity	7	16	4790	23933	0.026712	0.0378613
rno-miR-760-3p	phosphatidylinositol 3 kinase binding	9	23	4790	23933	0.0273977	0.0384985
rno-miR-760-3p	syntaxin binding	13	38	4790	23933	0.0288422	0.0398413
rno-miR-760-3p	protein c terminus binding	46	176	4790	23933	0.0288239	0.0398413
rno-miR-760-3p	sphingosine n acyltransferase activity	4	7	4790	23933	0.0334039	0.0412488
rno-miR-760-3p	guanyl nucleotide exchange factor activity	24	83	4790	23933	0.0331989	0.0412488
rno-miR-760-3p	adp ribosylation factor binding	4	7	4790	23933	0.0334039	0.0412488
rno-miR-760-3p	protein serine threonine kinase activator activity	5	10	4790	23933	0.032857	0.0412488
rno-miR-760-3p	protein serine threonine tyrosine kinase activity	5	10	4790	23933	0.032857	0.0412488
rno-miR-760-3p	rho gtpase binding	10	27	4790	23933	0.0304861	0.0412488
rno-miR-760-3p	beta catenin binding	19	62	4790	23933	0.0309067	0.0412488
rno-miR-760-3p	semaphorin receptor activity	4	7	4790	23933	0.0334039	0.0412488
rno-miR-760-3p	nadph binding	5	10	4790	23933	0.032857	0.0412488
rno-miR-760-3p	palmitoyltransferase activity	5	10	4790	23933	0.032857	0.0412488
rno-miR-760-3p	ligand gated sodium channel activity	4	7	4790	23933	0.0334039	0.0412488
rno-miR-760-3p	kinase activity	26	91	4790	23933	0.0317134	0.0412488
rno-miR-760-3p	bh domain binding	5	10	4790	23933	0.032857	0.0412488
rno-miR-760-3p	receptor tyrosine kinase binding	10	27	4790	23933	0.0304861	0.0412488
rno-miR-760-3p	retinoic acid binding	7	17	4790	23933	0.0377417	0.0462549
rno-miR-760-3p	glycoprotein binding	15	48	4790	23933	0.0438109	0.0507998
rno-miR-760-3p	sodium channel regulator activity	6	14	4790	23933	0.0439434	0.0507998
rno-miR-760-3p	mitogen activated protein kinase binding	6	14	4790	23933	0.0439434	0.0507998
rno-miR-760-3p	core promoter proximal region sequence specific dna binding	6	14	4790	23933	0.0439434	0.0507998
rno-miR-760-3p	acetylcholine binding	6	14	4790	23933	0.0439434	0.0507998
rno-miR-760-3p	insulin like growth factor receptor binding	6	14	4790	23933	0.0439434	0.0507998
rno-miR-760-3p	symporter activity	12	36	4790	23933	0.0425128	0.0507998
rno-miR-760-3p	protein self association	14	44	4790	23933	0.0437286	0.0507998
rno-miR-760-3p	calmodulin binding	32	120	4790	23933	0.0470014	0.0539523
rno-miR-760-3p	transcription corepressor activity	28	103	4790	23933	0.0483845	0.0551516
rno-miR-760-3p	actin binding	56	227	4790	23933	0.0492843	0.055787
rno-miR-760-3p	type 1 angiotensin receptor binding	5	11	4790	23933	0.0505068	0.0560041
rno-miR-760-3p	tubulin tyrosine ligase activity	5	11	4790	23933	0.0505068	0.0560041
rno-miR-760-3p	actin dependent atpase activity	5	11	4790	23933	0.0505068	0.0560041
rno-miR-760-3p	protein binding transcription factor activity	7	18	4790	23933	0.0513786	0.0565858
rno-miR-760-3p	phosphoprotein phosphatase activity	12	37	4790	23933	0.0518326	0.0567028
rno-miR-760-3p	phosphoprotein binding	13	41	4790	23933	0.0522006	0.0567246
rno-miR-760-3p	double stranded telomeric dna binding	3	5	4790	23933	0.0580099	0.058368
rno-miR-760-3p	somatostatin receptor activity	3	5	4790	23933	0.0580099	0.058368
rno-miR-760-3p	non membrane spanning protein tyrosine phosphatase activity	3	5	4790	23933	0.0580099	0.058368
rno-miR-760-3p	receptor agonist activity	4	8	4790	23933	0.0563813	0.058368
rno-miR-760-3p	glycosphingolipid binding	3	5	4790	23933	0.0580099	0.058368
rno-miR-760-3p	microtubule binding	26	96	4790	23933	0.0578119	0.058368
rno-miR-760-3p	rna polymerase ii regulatory region dna binding	4	8	4790	23933	0.0563813	0.058368
rno-miR-760-3p	superoxide dismutase activity	3	5	4790	23933	0.0580099	0.058368
rno-miR-760-3p	arf gtpase activator activity	8	22	4790	23933	0.0562651	0.058368
rno-miR-760-3p	phospholipase d activity	3	5	4790	23933	0.0580099	0.058368
rno-miR-760-3p	acetyl coa c acyltransferase activity	3	5	4790	23933	0.0580099	0.058368
rno-miR-760-3p	sumo binding	4	8	4790	23933	0.0563813	0.058368
rno-miR-760-3p	aminopeptidase activity	9	26	4790	23933	0.0593728	0.0593728

## Sheet: GO_CC
miRNA	PathName	PathFg	PathBg	GenomeFG	GenomeBG	pval	BH
rno-miR-32-5p	golgi apparatus	157	653	3388	23933	6.22546e-12	6.34997e-10
rno-miR-32-5p	cytoplasm	686	3883	3388	23933	1.32083e-11	6.73624e-10
rno-miR-32-5p	nucleus	712	4063	3388	23933	2.37235e-11	8.06598e-10
rno-miR-32-5p	nucleolus	275	1420	3388	23933	1.52718e-08	3.89432e-07
rno-miR-32-5p	endoplasmic reticulum membrane	92	404	3388	23933	1.82372e-06	3.72039e-05
rno-miR-32-5p	dendrite	69	290	3388	23933	7.2519e-06	0.000123282
rno-miR-32-5p	endoplasmic reticulum	117	564	3388	23933	1.0195e-05	0.000148555
rno-miR-32-5p	intracellular membrane bounded organelle	99	462	3388	23933	1.21321e-05	0.000154684
rno-miR-32-5p	golgi membrane	54	216	3388	23933	1.58081e-05	0.000179159
rno-miR-32-5p	plasma membrane	370	2168	3388	23933	3.82355e-05	0.000390002
rno-miR-32-5p	neuronal cell body	80	369	3388	23933	5.24273e-05	0.000486144
rno-miR-32-5p	protein complex	85	409	3388	23933	0.000146592	0.00115019
rno-miR-32-5p	trans golgi network	30	107	3388	23933	0.000135401	0.00115019
rno-miR-32-5p	membrane	185	1023	3388	23933	0.000208772	0.00152105
rno-miR-32-5p	integral to plasma membrane	62	283	3388	23933	0.00025522	0.0017355
rno-miR-32-5p	postsynaptic density	36	143	3388	23933	0.000330766	0.00210863
rno-miR-32-5p	endosome membrane	21	69	3388	23933	0.000394403	0.00229511
rno-miR-32-5p	ada2 gcn5 ada3 transcription activator complex	8	15	3388	23933	0.000405019	0.00229511
rno-miR-32-5p	intracellular	185	1043	3388	23933	0.000564224	0.00302899
rno-miR-32-5p	membrane raft	42	180	3388	23933	0.000630421	0.00321515
rno-miR-32-5p	spindle	22	78	3388	23933	0.000921086	0.00447385
rno-miR-32-5p	neuron projection	56	266	3388	23933	0.0013326	0.00595985
rno-miR-32-5p	early endosome membrane	14	42	3388	23933	0.00134389	0.00595985
rno-miR-32-5p	nucleoplasm	39	171	3388	23933	0.00151535	0.00644022
rno-miR-32-5p	synapse	43	194	3388	23933	0.00163647	0.0066768
rno-miR-32-5p	dendritic spine	25	98	3388	23933	0.00206663	0.00810755
rno-miR-32-5p	pre autophagosomal structure membrane	5	8	3388	23933	0.00218351	0.00824882
rno-miR-32-5p	microtubule organizing center	19	69	3388	23933	0.00270014	0.00949704
rno-miR-32-5p	axon	46	216	3388	23933	0.00268559	0.00949704
rno-miR-32-5p	apical plasma membrane	50	240	3388	23933	0.00291586	0.00991393
rno-miR-32-5p	chromatin	21	80	3388	23933	0.00313603	0.0103185
rno-miR-32-5p	cell junction	58	289	3388	23933	0.00345829	0.0103749
rno-miR-32-5p	axon initial segment	6	12	3388	23933	0.00343405	0.0103749
rno-miR-32-5p	cytoplasmic mrna processing body	13	41	3388	23933	0.00326214	0.0103749
rno-miR-32-5p	snare complex	9	24	3388	23933	0.00394303	0.0114911
rno-miR-32-5p	cellular_component	265	1615	3388	23933	0.00453786	0.0126465
rno-miR-32-5p	cell cell junction	26	109	3388	23933	0.00458745	0.0126465
rno-miR-32-5p	perinuclear region of cytoplasm	83	447	3388	23933	0.00536982	0.0144137
rno-miR-32-5p	voltage gated sodium channel complex	6	13	3388	23933	0.00561886	0.0146955
rno-miR-32-5p	nuclear envelope	24	100	3388	23933	0.00580191	0.0147949
rno-miR-32-5p	early endosome	29	129	3388	23933	0.00699938	0.0174131
rno-miR-32-5p	apicolateral plasma membrane	5	10	3388	23933	0.00767484	0.0186001
rno-miR-32-5p	dendritic shaft	13	45	3388	23933	0.00784122	0.0186001
rno-miR-32-5p	intracellular organelle	6	14	3388	23933	0.0086672	0.0192186
rno-miR-32-5p	sarcoplasmic reticulum membrane	7	18	3388	23933	0.00860035	0.0192186
rno-miR-32-5p	mitotic spindle	6	14	3388	23933	0.0086672	0.0192186
rno-miR-32-5p	t tubule	11	36	3388	23933	0.00893807	0.0193975
rno-miR-32-5p	mitochondrion	235	1441	3388	23933	0.00957185	0.0195266
rno-miR-32-5p	endomembrane system	12	41	3388	23933	0.00934772	0.0195266
rno-miR-32-5p	vesicle	13	46	3388	23933	0.00954379	0.0195266
rno-miR-32-5p	excitatory synapse	8	23	3388	23933	0.0108022	0.0216043
rno-miR-32-5p	intercellular canaliculus	5	11	3388	23933	0.0124458	0.0244129
rno-miR-32-5p	cell surface	70	382	3388	23933	0.0132496	0.0250269
rno-miR-32-5p	cell periphery	10	33	3388	23933	0.013213	0.0250269
rno-miR-32-5p	filopodium	12	43	3388	23933	0.0138698	0.0257221
rno-miR-32-5p	intracellular part	8	24	3388	23933	0.0142317	0.0259221
rno-miR-32-5p	cell cell adherens junction	11	39	3388	23933	0.016703	0.0288764
rno-miR-32-5p	intercalated disc	10	34	3388	23933	0.0163991	0.0288764
rno-miR-32-5p	tight junction	21	92	3388	23933	0.016637	0.0288764
rno-miR-32-5p	golgi associated vesicle membrane	4	8	3388	23933	0.0174357	0.0296406
rno-miR-32-5p	transcription factor complex	43	222	3388	23933	0.0191015	0.0319403
rno-miR-32-5p	nuclear membrane	27	128	3388	23933	0.0204736	0.0336823
rno-miR-32-5p	protein phosphatase type 1 complex	3	5	3388	23933	0.0226726	0.0361345
rno-miR-32-5p	fhf complex	3	5	3388	23933	0.0226726	0.0361345
rno-miR-32-5p	transport vesicle	12	46	3388	23933	0.0235393	0.0363789
rno-miR-32-5p	lamellipodium	21	95	3388	23933	0.0234305	0.0363789
rno-miR-32-5p	exocyst	4	9	3388	23933	0.0279115	0.0389997
rno-miR-32-5p	histone methyltransferase complex	5	13	3388	23933	0.0271726	0.0389997
rno-miR-32-5p	inhibitory synapse	4	9	3388	23933	0.0279115	0.0389997
rno-miR-32-5p	cytoskeleton	37	190	3388	23933	0.0259682	0.0389997
rno-miR-32-5p	cul3 ring ubiquitin ligase complex	5	13	3388	23933	0.0271726	0.0389997
rno-miR-32-5p	protein dna complex	5	13	3388	23933	0.0271726	0.0389997
rno-miR-32-5p	p granule	4	9	3388	23933	0.0279115	0.0389997
rno-miR-32-5p	proteinaceous extracellular matrix	28	138	3388	23933	0.0298146	0.0405479
rno-miR-32-5p	sarcoplasmic reticulum	9	32	3388	23933	0.0296029	0.0405479
rno-miR-32-5p	lysosome	34	174	3388	23933	0.0303164	0.0406841
rno-miR-32-5p	voltage gated potassium channel complex	13	53	3388	23933	0.0307125	0.0406841
rno-miR-32-5p	histone acetyltransferase complex	6	18	3388	23933	0.0324958	0.0424945
rno-miR-32-5p	vesicle membrane	7	23	3388	23933	0.0350556	0.0446959
rno-miR-32-5p	autophagic vacuole	7	23	3388	23933	0.0350556	0.0446959
rno-miR-32-5p	spindle microtubule	9	33	3388	23933	0.0357491	0.0450174
rno-miR-32-5p	membrane coat	5	14	3388	23933	0.0374534	0.0460271
rno-miR-32-5p	transcription factor tftc complex	5	14	3388	23933	0.0374534	0.0460271
rno-miR-32-5p	clathrin coated endocytic vesicle	3	6	3388	23933	0.0406113	0.0485411
rno-miR-32-5p	nonmotile primary cilium	4	10	3388	23933	0.0414027	0.0485411
rno-miR-32-5p	set1c compass complex	3	6	3388	23933	0.0406113	0.0485411
rno-miR-32-5p	cytoplasmic vesicle	25	124	3388	23933	0.0410779	0.0485411
rno-miR-32-5p	cytosol	157	974	3388	23933	0.0420295	0.0486135
rno-miR-32-5p	apical part of cell	20	95	3388	23933	0.0424176	0.0486135
rno-miR-32-5p	synaptic vesicle membrane	12	50	3388	23933	0.0431205	0.0488699
rno-miR-32-5p	ruffle membrane	11	45	3388	23933	0.0457144	0.0512403
rno-miR-32-5p	apical junction complex	5	15	3388	23933	0.0498108	0.05405
rno-miR-32-5p	golgi cisterna membrane	12	51	3388	23933	0.0493917	0.05405
rno-miR-32-5p	late endosome	18	85	3388	23933	0.0496671	0.05405
rno-miR-32-5p	myelin sheath	6	20	3388	23933	0.0529982	0.0562011
rno-miR-32-5p	cytoplasmic microtubule	8	30	3388	23933	0.0524018	0.0562011
rno-miR-32-5p	pcg protein complex	7	25	3388	23933	0.0534462	0.0562011
rno-miR-32-5p	actin cytoskeleton	28	146	3388	23933	0.0561285	0.0584194
rno-miR-32-5p	condensed chromosome outer kinetochore	4	11	3388	23933	0.0579495	0.058829
rno-miR-32-5p	spindle pole	16	75	3388	23933	0.0582522	0.058829
rno-miR-32-5p	node of ranvier	4	11	3388	23933	0.0579495	0.058829
rno-miR-32-5p	sarcolemma	17	81	3388	23933	0.0594379	0.0594379
rno-miR-326-3p	membrane	307	1023	4882	23933	6.23945e-14	7.30016e-12
rno-miR-326-3p	nucleus	994	4063	4882	23933	2.33624e-12	1.3667e-10
rno-miR-326-3p	golgi apparatus	201	653	4882	23933	1.40006e-10	5.46024e-09
rno-miR-326-3p	membrane raft	71	180	4882	23933	3.46242e-09	8.88009e-08
rno-miR-326-3p	intracellular membrane bounded organelle	147	462	4882	23933	3.79491e-09	8.88009e-08
rno-miR-326-3p	endoplasmic reticulum	168	564	4882	23933	5.65767e-08	1.10325e-06
rno-miR-326-3p	nucleolus	362	1420	4882	23933	9.77484e-07	1.63379e-05
rno-miR-326-3p	cell surface	117	382	4882	23933	1.25576e-06	1.83655e-05
rno-miR-326-3p	intracellular	274	1043	4882	23933	1.76348e-06	2.29252e-05
rno-miR-326-3p	cell junction	91	289	4882	23933	5.32376e-06	6.2288e-05
rno-miR-326-3p	transcription factor complex	73	222	4882	23933	8.29853e-06	8.82662e-05
rno-miR-326-3p	apical plasma membrane	77	240	4882	23933	1.29827e-05	0.000126581
rno-miR-326-3p	focal adhesion	43	114	4882	23933	1.49924e-05	0.000134932
rno-miR-326-3p	neuron projection	83	266	4882	23933	1.95402e-05	0.000163301
rno-miR-326-3p	synapse	64	194	4882	23933	2.58306e-05	0.000201478
rno-miR-326-3p	external side of plasma membrane	70	220	4882	23933	4.21883e-05	0.000290355
rno-miR-326-3p	cytosol	249	974	4882	23933	4.00818e-05	0.000290355
rno-miR-326-3p	terminal button	25	58	4882	23933	7.37407e-05	0.000473288
rno-miR-326-3p	neuronal cell body	106	369	4882	23933	7.68587e-05	0.000473288
rno-miR-326-3p	endosome	51	151	4882	23933	8.28771e-05	0.000484831
rno-miR-326-3p	perinuclear region of cytoplasm	123	447	4882	23933	0.00016665	0.00092848
rno-miR-326-3p	endocytic vesicle	18	38	4882	23933	0.000175013	0.00093075
rno-miR-326-3p	early endosome	44	129	4882	23933	0.000191349	0.000973383
rno-miR-326-3p	integral to plasma membrane	83	283	4882	23933	0.000209053	0.00101913
rno-miR-326-3p	protein complex	113	409	4882	23933	0.000252806	0.00118313
rno-miR-326-3p	voltage gated potassium channel complex	22	53	4882	23933	0.000375392	0.00168926
rno-miR-326-3p	sarcolemma	30	81	4882	23933	0.000399592	0.00173156
rno-miR-326-3p	cellular_component	383	1615	4882	23933	0.000418698	0.00174956
rno-miR-326-3p	late endosome	31	85	4882	23933	0.000440549	0.00175825
rno-miR-326-3p	axon	65	216	4882	23933	0.000450832	0.00175825
rno-miR-326-3p	endoplasmic reticulum membrane	110	404	4882	23933	0.000542879	0.00204893
rno-miR-326-3p	cytoskeleton	58	190	4882	23933	0.000598835	0.00218949
rno-miR-326-3p	myelin sheath	11	20	4882	23933	0.000669012	0.00236671
rno-miR-326-3p	dendritic spine	34	98	4882	23933	0.000687762	0.00236671
rno-miR-326-3p	ada2 gcn5 ada3 transcription activator complex	9	15	4882	23933	0.000909876	0.00302217
rno-miR-326-3p	trans golgi network	36	107	4882	23933	0.000929898	0.00302217
rno-miR-326-3p	apicolateral plasma membrane	7	10	4882	23933	0.000977321	0.00309045
rno-miR-326-3p	transcription factor tfiiic complex	5	6	4882	23933	0.00175632	0.00540761
rno-miR-326-3p	actin cytoskeleton	45	146	4882	23933	0.00186485	0.00545469
rno-miR-326-3p	lysosome	52	174	4882	23933	0.00186294	0.00545469
rno-miR-326-3p	dendrite	80	290	4882	23933	0.00194015	0.00553653
rno-miR-326-3p	ruffle	25	70	4882	23933	0.0021196	0.0059046
rno-miR-326-3p	microtubule cytoskeleton	36	112	4882	23933	0.00230532	0.00618159
rno-miR-326-3p	mitochondrion	337	1441	4882	23933	0.0023247	0.00618159
rno-miR-326-3p	neuronal cell body membrane	8	14	4882	23933	0.00272849	0.00709406
rno-miR-326-3p	excitatory synapse	11	23	4882	23933	0.00293382	0.00746211
rno-miR-326-3p	basolateral plasma membrane	46	154	4882	23933	0.00331703	0.0081596
rno-miR-326-3p	proteinaceous extracellular matrix	42	138	4882	23933	0.00334753	0.0081596
rno-miR-326-3p	mitochondrial membrane	26	77	4882	23933	0.0042354	0.00991084
rno-miR-326-3p	nuclear envelope	32	100	4882	23933	0.00421404	0.00991084
rno-miR-326-3p	axolemma	7	12	4882	23933	0.00437901	0.010046
rno-miR-326-3p	histone acetyltransferase complex	9	18	4882	23933	0.00487075	0.0107524
rno-miR-326-3p	nurd complex	9	18	4882	23933	0.00487075	0.0107524
rno-miR-326-3p	cell cell junction	34	109	4882	23933	0.00509939	0.0110487
rno-miR-326-3p	integral to golgi membrane	12	28	4882	23933	0.00583144	0.0124051
rno-miR-326-3p	postsynaptic density	42	143	4882	23933	0.006694	0.0139857
rno-miR-326-3p	lamellipodium membrane	6	10	4882	23933	0.0070426	0.0144559
rno-miR-326-3p	dendrite membrane	9	19	4882	23933	0.00759686	0.0153247
rno-miR-326-3p	voltage gated calcium channel complex	8	16	4882	23933	0.00790979	0.0154241
rno-miR-326-3p	voltage gated sodium channel complex	7	13	4882	23933	0.00782731	0.0154241
rno-miR-326-3p	endosome membrane	23	69	4882	23933	0.0081864	0.0157018
rno-miR-326-3p	t tubule	14	36	4882	23933	0.00837686	0.0158079
rno-miR-326-3p	cytoplasmic membrane bounded vesicle	31	101	4882	23933	0.00933059	0.0173282
rno-miR-326-3p	adherens junction	13	33	4882	23933	0.00964378	0.01763
rno-miR-326-3p	nucleoplasm	48	171	4882	23933	0.00993522	0.0178834
rno-miR-326-3p	lysosomal membrane	25	78	4882	23933	0.0103616	0.0183682
rno-miR-326-3p	synaptic vesicle	28	90	4882	23933	0.0107493	0.0187712
rno-miR-326-3p	rough endoplasmic reticulum	17	48	4882	23933	0.0112715	0.0192246
rno-miR-326-3p	nuclear envelope lumen	5	8	4882	23933	0.0113376	0.0192246
rno-miR-326-3p	postsynaptic membrane	49	177	4882	23933	0.0121328	0.0202791
rno-miR-326-3p	axon terminus	16	45	4882	23933	0.0131865	0.020571
rno-miR-326-3p	lamellipodium	29	95	4882	23933	0.012593	0.020571
rno-miR-326-3p	schmidt lanterman incisure	6	11	4882	23933	0.0128375	0.020571
rno-miR-326-3p	node of ranvier	6	11	4882	23933	0.0128375	0.020571
rno-miR-326-3p	dendritic shaft	16	45	4882	23933	0.0131865	0.020571
rno-miR-326-3p	intracellular part	10	24	4882	23933	0.0144361	0.022224
rno-miR-326-3p	stress fiber	18	53	4882	23933	0.0147729	0.0224472
rno-miR-326-3p	transport vesicle	16	46	4882	23933	0.0164755	0.0244005
rno-miR-326-3p	peroxisome	32	109	4882	23933	0.0164403	0.0244005
rno-miR-326-3p	synaptic vesicle membrane	17	50	4882	23933	0.017334	0.0253509
rno-miR-326-3p	vcb complex	4	6	4882	23933	0.0182019	0.0259711
rno-miR-326-3p	golgi cis cisterna	4	6	4882	23933	0.0182019	0.0259711
rno-miR-326-3p	basal plasma membrane	12	32	4882	23933	0.0193527	0.0272803
rno-miR-326-3p	axin apc beta catenin gsk3b complex	5	9	4882	23933	0.0212553	0.0286393
rno-miR-326-3p	camp dependent protein kinase complex	5	9	4882	23933	0.0212553	0.0286393
rno-miR-326-3p	trans golgi network transport vesicle	6	12	4882	23933	0.0212959	0.0286393
rno-miR-326-3p	axon initial segment	6	12	4882	23933	0.0212959	0.0286393
rno-miR-326-3p	cytoplasmic part	10	26	4882	23933	0.026358	0.0350442
rno-miR-326-3p	cytoplasmic mrna processing body	14	41	4882	23933	0.0282068	0.0370808
rno-miR-326-3p	golgi membrane	56	216	4882	23933	0.0286801	0.0372842
rno-miR-326-3p	microtubule organizing center	21	69	4882	23933	0.0315004	0.0405006
rno-miR-326-3p	protein dna complex	6	13	4882	23933	0.0328404	0.0413154
rno-miR-326-3p	integral to mitochondrial outer membrane	6	13	4882	23933	0.0328404	0.0413154
rno-miR-326-3p	extracellular space	164	707	4882	23933	0.0353286	0.0430115
rno-miR-326-3p	sodium channel complex	4	7	4882	23933	0.0356591	0.0430115
rno-miR-326-3p	phagocytic vesicle	5	10	4882	23933	0.0354679	0.0430115
rno-miR-326-3p	central element	4	7	4882	23933	0.0356591	0.0430115
rno-miR-326-3p	receptor complex	11	31	4882	23933	0.0372176	0.0444333
rno-miR-326-3p	mitochondrial outer membrane	25	87	4882	23933	0.0398853	0.0471371
rno-miR-326-3p	chromatin remodeling complex	7	17	4882	23933	0.0414667	0.0480357
rno-miR-326-3p	extrinsic to plasma membrane	7	17	4882	23933	0.0414667	0.0480357
rno-miR-326-3p	tight junction	26	92	4882	23933	0.0443319	0.0508513
rno-miR-326-3p	integral to peroxisomal membrane	6	14	4882	23933	0.0477761	0.0537481
rno-miR-326-3p	microvillus membrane	6	14	4882	23933	0.0477761	0.0537481
rno-miR-326-3p	clathrin coated vesicle	13	40	4882	23933	0.0496007	0.0544658
rno-miR-326-3p	photoreceptor outer segment	13	40	4882	23933	0.0496007	0.0544658
rno-miR-326-3p	internal side of plasma membrane	14	44	4882	23933	0.0503551	0.0544658
rno-miR-326-3p	lipid particle	14	44	4882	23933	0.0503551	0.0544658
rno-miR-326-3p	peroxisomal membrane	15	48	4882	23933	0.0507417	0.0544658
rno-miR-326-3p	anchored to external side of plasma membrane	5	11	4882	23933	0.0543267	0.0577838
rno-miR-326-3p	extrinsic to internal side of plasma membrane	10	29	4882	23933	0.055297	0.058286
rno-miR-326-3p	transcriptionally active chromatin	4	8	4882	23933	0.0599806	0.0599806
rno-miR-326-3p	paranode region of axon	4	8	4882	23933	0.0599806	0.0599806
rno-miR-326-3p	endomembrane system	13	41	4882	23933	0.0595336	0.0599806
rno-miR-326-3p	oligosaccharyltransferase complex	4	8	4882	23933	0.0599806	0.0599806
rno-miR-326-3p	ruffle membrane	14	45	4882	23933	0.0598505	0.0599806
rno-miR-326-3p	actin filament	13	41	4882	23933	0.0595336	0.0599806
rno-miR-341	plasma membrane	41	2168	211	23933	2.2852e-06	0.000100549
rno-miR-341	dendrite	11	290	211	23933	5.70834e-05	0.00125583
rno-miR-341	myelin sheath	3	20	211	23933	0.000689424	0.00623514
rno-miR-341	integral to plasma membrane	9	283	211	23933	0.000959535	0.00623514
rno-miR-341	neuronal cell body	11	369	211	23933	0.000461088	0.00623514
rno-miR-341	integral to lumenal side of endoplasmic reticulum membrane	2	6	211	23933	0.00113366	0.00623514
rno-miR-341	integral to cytosolic side of endoplasmic reticulum membrane	2	6	211	23933	0.00113366	0.00623514
rno-miR-341	cytoplasm	52	3883	211	23933	0.00103845	0.00623514
rno-miR-341	nucleolus	23	1420	211	23933	0.00363386	0.017024
rno-miR-341	cajal body	3	36	211	23933	0.00389308	0.017024
rno-miR-341	cell junction	8	289	211	23933	0.00425601	0.017024
rno-miR-341	mitotic spindle	2	14	211	23933	0.00656528	0.0206337
rno-miR-341	neuronal cell body membrane	2	14	211	23933	0.00656528	0.0206337
rno-miR-341	transcription factor tftc complex	2	14	211	23933	0.00656528	0.0206337
rno-miR-341	nucleus	50	4063	211	23933	0.00755306	0.0207709
rno-miR-341	staga complex	2	15	211	23933	0.00753159	0.0207709
rno-miR-341	voltage gated calcium channel complex	2	16	211	23933	0.00855788	0.0221498
rno-miR-341	membrane	17	1023	211	23933	0.00939402	0.0229632
rno-miR-341	lamellipodium	4	95	211	23933	0.0100147	0.023192
rno-miR-341	golgi apparatus	12	653	211	23933	0.0134638	0.0296204
rno-miR-341	intracellular part	2	24	211	23933	0.0187957	0.0393815
rno-miR-341	membrane raft	5	180	211	23933	0.0219096	0.0438192
rno-miR-341	perikaryon	3	76	211	23933	0.0296802	0.0544136
rno-miR-341	synapse	5	194	211	23933	0.0290331	0.0544136
rno-miR-341	endosome	4	151	211	23933	0.0449649	0.0545339
rno-miR-341	cell cell adherens junction	2	39	211	23933	0.0463146	0.0545339
rno-miR-341	intrinsic to membrane	1	5	211	23933	0.0433145	0.0545339
rno-miR-341	cell periphery	2	33	211	23933	0.0341495	0.0545339
rno-miR-341	bleb	1	6	211	23933	0.0517507	0.0545339
rno-miR-341	basolateral plasma membrane	4	154	211	23933	0.0477239	0.0545339
rno-miR-341	cell cortex	3	96	211	23933	0.0531753	0.0545339
rno-miR-341	dna replication factor a complex	1	6	211	23933	0.0517507	0.0545339
rno-miR-341	basal plasma membrane	2	32	211	23933	0.0322636	0.0545339
rno-miR-341	early endosome membrane	2	42	211	23933	0.0529058	0.0545339
rno-miR-341	ubiquitin ligase complex	2	34	211	23933	0.0360772	0.0545339
rno-miR-341	pre snornp complex	1	6	211	23933	0.0517507	0.0545339
rno-miR-341	exocytic vesicle	1	6	211	23933	0.0517507	0.0545339
rno-miR-341	cell surface	7	382	211	23933	0.0532945	0.0545339
rno-miR-341	alpha dna polymerase:primase complex	1	6	211	23933	0.0517507	0.0545339
rno-miR-341	endocytic vesicle	2	38	211	23933	0.0441902	0.0545339
rno-miR-341	kainate selective glutamate receptor complex	1	6	211	23933	0.0517507	0.0545339
rno-miR-341	lysosomal membrane	3	78	211	23933	0.0317145	0.0545339
rno-miR-341	axon	5	216	211	23933	0.0429065	0.0545339
rno-miR-341	dendritic spine	3	98	211	23933	0.0558996	0.0558996
rno-miR-465-5p	cytoplasm	652	3883	3187	23933	6.97264e-12	5.99647e-10
rno-miR-465-5p	nucleolus	264	1420	3187	23933	4.89901e-09	2.10657e-07
rno-miR-465-5p	lamellipodium	30	95	3187	23933	3.259e-06	9.34248e-05
rno-miR-465-5p	cellular_component	276	1615	3187	23933	4.46451e-06	9.59869e-05
rno-miR-465-5p	plasma membrane	354	2168	3187	23933	1.39169e-05	0.000239371
rno-miR-465-5p	endoplasmic reticulum	106	564	3187	23933	0.00013379	0.00163578
rno-miR-465-5p	endosome membrane	21	69	3187	23933	0.000167736	0.00163578
rno-miR-465-5p	membrane raft	42	180	3187	23933	0.000171187	0.00163578
rno-miR-465-5p	intracellular membrane bounded organelle	90	462	3187	23933	0.000116671	0.00163578
rno-miR-465-5p	late endosome	24	85	3187	23933	0.000216394	0.00186099
rno-miR-465-5p	golgi apparatus	118	653	3187	23933	0.000301258	0.00235529
rno-miR-465-5p	membrane	173	1023	3187	23933	0.000463152	0.00331926
rno-miR-465-5p	perinuclear region of cytoplasm	84	447	3187	23933	0.000630977	0.003509
rno-miR-465-5p	endoplasmic reticulum membrane	77	404	3187	23933	0.000680815	0.003509
rno-miR-465-5p	chromatin	22	80	3187	23933	0.000580586	0.003509
rno-miR-465-5p	pyruvate dehydrogenase complex	5	7	3187	23933	0.000693639	0.003509
rno-miR-465-5p	endosome	35	151	3187	23933	0.000648493	0.003509
rno-miR-465-5p	nuclear speck	24	93	3187	23933	0.000909532	0.00434554
rno-miR-465-5p	ubiquitin ligase complex	12	34	3187	23933	0.000971997	0.00439956
rno-miR-465-5p	cell cell adherens junction	13	39	3187	23933	0.00111764	0.00480583
rno-miR-465-5p	intracellular	172	1043	3187	23933	0.00152948	0.00571893
rno-miR-465-5p	protein complex	76	409	3187	23933	0.00152699	0.00571893
rno-miR-465-5p	early endosome	30	129	3187	23933	0.00143437	0.00571893
rno-miR-465-5p	actin filament	13	41	3187	23933	0.00187579	0.00672158
rno-miR-465-5p	cell surface	71	382	3187	23933	0.0021187	0.00728831
rno-miR-465-5p	cell periphery	11	33	3187	23933	0.00265056	0.00876723
rno-miR-465-5p	trans golgi network	25	107	3187	23933	0.00319856	0.0100947
rno-miR-465-5p	nucleoplasm	36	171	3187	23933	0.00328664	0.0100947
rno-miR-465-5p	cell leading edge	11	34	3187	23933	0.00345335	0.010241
rno-miR-465-5p	t tubule	11	36	3187	23933	0.00563663	0.0156371
rno-miR-465-5p	recycling endosome	14	51	3187	23933	0.00559659	0.0156371
rno-miR-465-5p	nonmotile primary cilium	5	10	3187	23933	0.00587556	0.0157906
rno-miR-465-5p	chromosome telomeric region	9	28	3187	23933	0.00829838	0.0216261
rno-miR-465-5p	condensed nuclear chromosome	9	29	3187	23933	0.0106382	0.0269084
rno-miR-465-5p	neuron projection	49	266	3187	23933	0.0110666	0.0271922
rno-miR-465-5p	lysosomal membrane	18	78	3187	23933	0.0127901	0.030554
rno-miR-465-5p	interstitial matrix	6	16	3187	23933	0.0134802	0.0313323
rno-miR-465-5p	prc1 complex	5	12	3187	23933	0.0146747	0.031895
rno-miR-465-5p	endomembrane system	11	41	3187	23933	0.0158441	0.031895
rno-miR-465-5p	cell cell junction	23	109	3187	23933	0.0159475	0.031895
rno-miR-465-5p	endoplasmic reticulum golgi intermediate compartment	11	41	3187	23933	0.0158441	0.031895
rno-miR-465-5p	axon initial segment	5	12	3187	23933	0.0146747	0.031895
rno-miR-465-5p	external side of plasma membrane	41	220	3187	23933	0.0156522	0.031895
rno-miR-465-5p	mitochondrial outer membrane	19	87	3187	23933	0.0190513	0.0335848
rno-miR-465-5p	midbody	18	81	3187	23933	0.0186598	0.0335848
rno-miR-465-5p	site of double strand break	3	5	3187	23933	0.0191356	0.0335848
rno-miR-465-5p	cytoskeleton	36	190	3187	23933	0.0176419	0.0335848
rno-miR-465-5p	sarcolemma	18	81	3187	23933	0.0186598	0.0335848
rno-miR-465-5p	vesicle lumen	3	5	3187	23933	0.0191356	0.0335848
rno-miR-465-5p	caveola	16	70	3187	23933	0.0198977	0.034224
rno-miR-465-5p	integral to mitochondrial outer membrane	5	13	3187	23933	0.021274	0.0344286
rno-miR-465-5p	lysosome	33	174	3187	23933	0.0220183	0.0344286
rno-miR-465-5p	protein dna complex	5	13	3187	23933	0.021274	0.0344286
rno-miR-465-5p	phagocytic cup	5	13	3187	23933	0.021274	0.0344286
rno-miR-465-5p	integral to plasma membrane	50	283	3187	23933	0.0217374	0.0344286
rno-miR-465-5p	xy body	4	9	3187	23933	0.022672	0.0348178
rno-miR-465-5p	cytosol	151	974	3187	23933	0.024269	0.0366164
rno-miR-465-5p	apical plasma membrane	43	240	3187	23933	0.0254109	0.0376782
rno-miR-465-5p	nuclear inner membrane	7	23	3187	23933	0.0259544	0.0378319
rno-miR-465-5p	clathrin coated vesicle	10	40	3187	23933	0.03351	0.0448122
rno-miR-465-5p	cleavage furrow	8	29	3187	23933	0.0317046	0.0448122
rno-miR-465-5p	centrosome	60	357	3187	23933	0.0331974	0.0448122
rno-miR-465-5p	golgi cisterna membrane	12	51	3187	23933	0.0328778	0.0448122
rno-miR-465-5p	lamellipodium membrane	4	10	3187	23933	0.0338697	0.0448122
rno-miR-465-5p	heterochromatin	7	24	3187	23933	0.0325465	0.0448122
rno-miR-465-5p	bleb	3	6	3187	23933	0.0345088	0.0449661
rno-miR-465-5p	microtubule basal body	11	46	3187	23933	0.0359601	0.0455634
rno-miR-465-5p	condensed chromosome	9	35	3187	23933	0.0360269	0.0455634
rno-miR-465-5p	apical junction complex	5	15	3187	23933	0.0395689	0.0474374
rno-miR-465-5p	costamere	5	15	3187	23933	0.0395689	0.0474374
rno-miR-465-5p	pcg protein complex	7	25	3187	23933	0.0401668	0.0474374
rno-miR-465-5p	cell projection	15	70	3187	23933	0.0402666	0.0474374
rno-miR-465-5p	cytoplasmic mrna processing body	10	41	3187	23933	0.0392087	0.0474374
rno-miR-465-5p	transcription factor complex	39	222	3187	23933	0.041822	0.048604
rno-miR-465-5p	golgi membrane	38	216	3187	23933	0.043232	0.0495727
rno-miR-465-5p	peroxisomal membrane	11	48	3187	23933	0.0475928	0.0519679
rno-miR-465-5p	actin cytoskeleton	27	146	3187	23933	0.0468613	0.0519679
rno-miR-465-5p	node of ranvier	4	11	3187	23933	0.047738	0.0519679
rno-miR-465-5p	golgi transport complex	4	11	3187	23933	0.047738	0.0519679
rno-miR-465-5p	voltage gated calcium channel complex	5	16	3187	23933	0.0514274	0.0546019
rno-miR-465-5p	nuclear membrane	24	128	3187	23933	0.0509051	0.0546019
rno-miR-465-5p	filopodium	10	43	3187	23933	0.0525249	0.055087
rno-miR-465-5p	smc5 smc6 complex	3	7	3187	23933	0.0545002	0.0564701
rno-miR-465-5p	dendritic spine	19	98	3187	23933	0.0574887	0.0583327
rno-miR-465-5p	neuronal cell body	60	369	3187	23933	0.0576544	0.0583327
rno-miR-465-5p	cortical cytoskeleton	7	27	3187	23933	0.0586578	0.0586578
rno-miR-499-5p	nucleus	678	4063	3194	23933	1.18413e-11	1.00651e-09
rno-miR-499-5p	cytoplasm	640	3883	3194	23933	5.05451e-10	2.14817e-08
rno-miR-499-5p	nucleolus	252	1420	3194	23933	7.64841e-07	2.16705e-05
rno-miR-499-5p	intracellular	191	1043	3194	23933	2.30241e-06	4.89262e-05
rno-miR-499-5p	plasma membrane	356	2168	3194	23933	9.65048e-06	0.000164058
rno-miR-499-5p	endoplasmic reticulum	108	564	3194	23933	5.88074e-05	0.000833105
rno-miR-499-5p	membrane raft	42	180	3194	23933	0.000179651	0.00218148
rno-miR-499-5p	golgi apparatus	119	653	3194	23933	0.000220237	0.00234002
rno-miR-499-5p	intracellular membrane bounded organelle	88	462	3194	23933	0.000325094	0.00307034
rno-miR-499-5p	voltage gated sodium channel complex	7	13	3194	23933	0.000614204	0.00416649
rno-miR-499-5p	cell surface	74	382	3194	23933	0.000565133	0.00416649
rno-miR-499-5p	recycling endosome	16	51	3194	23933	0.000686245	0.00416649
rno-miR-499-5p	endosome	35	151	3194	23933	0.000675075	0.00416649
rno-miR-499-5p	synaptic vesicle	24	90	3194	23933	0.000564862	0.00416649
rno-miR-499-5p	synapse	42	194	3194	23933	0.000937891	0.00468946
rno-miR-499-5p	cytosol	164	974	3194	23933	0.000864021	0.00468946
rno-miR-499-5p	integral to plasma membrane	57	283	3194	23933	0.000889195	0.00468946
rno-miR-499-5p	histone acetyltransferase complex	8	18	3194	23933	0.0012528	0.00591602
rno-miR-499-5p	protein phosphatase type 1 complex	4	5	3194	23933	0.00141461	0.00632851
rno-miR-499-5p	filopodium	13	43	3194	23933	0.00307399	0.0130645
rno-miR-499-5p	mrna cap binding complex	5	9	3194	23933	0.00333069	0.0134814
rno-miR-499-5p	membrane	166	1023	3194	23933	0.00388955	0.0137755
rno-miR-499-5p	cilium basal body	4	6	3194	23933	0.00379346	0.0137755
rno-miR-499-5p	protein complex	74	409	3194	23933	0.00374184	0.0137755
rno-miR-499-5p	dendritic spine	23	98	3194	23933	0.00442395	0.0150189
rno-miR-499-5p	cellular_component	251	1615	3194	23933	0.00459401	0.0150189
rno-miR-499-5p	mll1 complex	9	26	3194	23933	0.00487822	0.0153573
rno-miR-499-5p	t tubule	11	36	3194	23933	0.00573202	0.0174008
rno-miR-499-5p	endoplasmic reticulum membrane	72	404	3194	23933	0.00607126	0.0177951
rno-miR-499-5p	cytoskeleton	38	190	3194	23933	0.00657617	0.0185104
rno-miR-499-5p	trans golgi network	24	107	3194	23933	0.00675086	0.0185104
rno-miR-499-5p	cell cortex	22	96	3194	23933	0.00711982	0.018912
rno-miR-499-5p	axon	42	216	3194	23933	0.00739261	0.0190416
rno-miR-499-5p	amp activated protein kinase complex	4	7	3194	23933	0.00791686	0.0197921
rno-miR-499-5p	cell projection	17	70	3194	23933	0.00936122	0.0227344
rno-miR-499-5p	hops complex	5	11	3194	23933	0.00969057	0.0228805
rno-miR-499-5p	apical plasma membrane	45	240	3194	23933	0.0110291	0.0246704
rno-miR-499-5p	cell cell adherens junction	11	39	3194	23933	0.0109648	0.0246704
rno-miR-499-5p	synaptic vesicle membrane	13	50	3194	23933	0.0122133	0.0266187
rno-miR-499-5p	paranode region of axon	4	8	3194	23933	0.0141707	0.0267669
rno-miR-499-5p	mll5 l complex	4	8	3194	23933	0.0141707	0.0267669
rno-miR-499-5p	clathrin coated vesicle	11	40	3194	23933	0.0133421	0.0267669
rno-miR-499-5p	condensed chromosome	10	35	3194	23933	0.0136436	0.0267669
rno-miR-499-5p	t cell receptor complex	4	8	3194	23933	0.0141707	0.0267669
rno-miR-499-5p	nuclear telomere cap complex	4	8	3194	23933	0.0141707	0.0267669
rno-miR-499-5p	axon initial segment	5	12	3194	23933	0.014809	0.0273644
rno-miR-499-5p	cell cell junction	23	109	3194	23933	0.0163368	0.0289297
rno-miR-499-5p	neuronal cell body	64	369	3194	23933	0.0162655	0.0289297
rno-miR-499-5p	actin cytoskeleton	29	146	3194	23933	0.017496	0.0303501
rno-miR-499-5p	synapse part	3	5	3194	23933	0.0192526	0.0314707
rno-miR-499-5p	guanyl nucleotide exchange factor complex	3	5	3194	23933	0.0192526	0.0314707
rno-miR-499-5p	trna splicing ligase complex	3	5	3194	23933	0.0192526	0.0314707
rno-miR-499-5p	early endosome	26	129	3194	23933	0.0197613	0.0316927
rno-miR-499-5p	histone methyltransferase complex	5	13	3194	23933	0.0214631	0.0331702
rno-miR-499-5p	cytoplasmic vesicle membrane	12	48	3194	23933	0.021322	0.0331702
rno-miR-499-5p	lipid particle	11	44	3194	23933	0.0268697	0.0374414
rno-miR-499-5p	excitatory synapse	7	23	3194	23933	0.0262396	0.0374414
rno-miR-499-5p	spindle	17	78	3194	23933	0.026589	0.0374414
rno-miR-499-5p	vesicle membrane	7	23	3194	23933	0.0262396	0.0374414
rno-miR-499-5p	cytoplasmic stress granule	8	28	3194	23933	0.0262039	0.0374414
rno-miR-499-5p	nurd complex	6	18	3194	23933	0.0249758	0.0374414
rno-miR-499-5p	microvillus membrane	5	14	3194	23933	0.0297931	0.0401971
rno-miR-499-5p	neuronal cell body membrane	5	14	3194	23933	0.0297931	0.0401971
rno-miR-499-5p	cleavage furrow	8	29	3194	23933	0.0320765	0.0415564
rno-miR-499-5p	cyclin dependent protein kinase holoenzyme complex	4	10	3194	23933	0.0341163	0.0415564
rno-miR-499-5p	ptw pp1 phosphatase complex	3	6	3194	23933	0.0347118	0.0415564
rno-miR-499-5p	cul2 ring ubiquitin ligase complex	3	6	3194	23933	0.0347118	0.0415564
rno-miR-499-5p	histone pre mrna 3 end processing complex	3	6	3194	23933	0.0347118	0.0415564
rno-miR-499-5p	set1c compass complex	3	6	3194	23933	0.0347118	0.0415564
rno-miR-499-5p	saga type complex	3	6	3194	23933	0.0347118	0.0415564
rno-miR-499-5p	barr body	3	6	3194	23933	0.0347118	0.0415564
rno-miR-499-5p	endosome membrane	15	69	3194	23933	0.0365143	0.0425167
rno-miR-499-5p	transport vesicle	11	46	3194	23933	0.0364679	0.0425167
rno-miR-499-5p	microtubule cytoskeleton	22	112	3194	23933	0.0390832	0.0448929
rno-miR-499-5p	caveola	15	70	3194	23933	0.0409424	0.0464014
rno-miR-499-5p	voltage gated potassium channel complex	12	53	3194	23933	0.0437093	0.0488855
rno-miR-499-5p	filopodium membrane	4	11	3194	23933	0.0480738	0.051725
rno-miR-499-5p	mitochondrial small ribosomal subunit	4	11	3194	23933	0.0480738	0.051725
rno-miR-499-5p	node of ranvier	4	11	3194	23933	0.0480738	0.051725
rno-miR-499-5p	calcium channel complex	3	7	3194	23933	0.0548081	0.0560248
rno-miR-499-5p	zymogen granule	3	7	3194	23933	0.0548081	0.0560248
rno-miR-499-5p	late endosome	17	85	3194	23933	0.0553657	0.0560248
rno-miR-499-5p	copii vesicle coat	3	7	3194	23933	0.0548081	0.0560248
rno-miR-499-5p	basolateral plasma membrane	28	154	3194	23933	0.0536796	0.0560248
rno-miR-499-5p	extrinsic to membrane	7	27	3194	23933	0.059241	0.059241
rno-miR-760-3p	nucleus	1008	4063	4790	23933	5.55112e-16	7.32747e-14
rno-miR-760-3p	plasma membrane	577	2168	4790	23933	3.10862e-15	2.05169e-13
rno-miR-760-3p	golgi apparatus	204	653	4790	23933	3.91742e-12	1.72367e-10
rno-miR-760-3p	membrane	286	1023	4790	23933	2.81351e-10	9.2846e-09
rno-miR-760-3p	nucleolus	377	1420	4790	23933	4.99279e-10	1.3181e-08
rno-miR-760-3p	protein complex	131	409	4790	23933	5.07938e-09	1.11746e-07
rno-miR-760-3p	membrane raft	69	180	4790	23933	1.0089e-08	1.9025e-07
rno-miR-760-3p	intracellular	278	1043	4790	23933	7.1092e-08	1.17302e-06
rno-miR-760-3p	neuronal cell body	116	369	4790	23933	1.15371e-07	1.69211e-06
rno-miR-760-3p	intracellular membrane bounded organelle	139	462	4790	23933	1.31482e-07	1.73557e-06
rno-miR-760-3p	dendrite	93	290	4790	23933	7.57655e-07	9.09186e-06
rno-miR-760-3p	neuron projection	85	266	4790	23933	2.59872e-06	2.85859e-05
rno-miR-760-3p	early endosome	48	129	4790	23933	4.4218e-06	4.16913e-05
rno-miR-760-3p	transcription factor complex	73	222	4790	23933	4.1141e-06	4.16913e-05
rno-miR-760-3p	cell surface	112	382	4790	23933	7.82002e-06	6.88162e-05
rno-miR-760-3p	endoplasmic reticulum	155	564	4790	23933	9.67969e-06	7.98574e-05
rno-miR-760-3p	axon terminus	22	45	4790	23933	1.33495e-05	0.000103655
rno-miR-760-3p	trans golgi network	40	107	4790	23933	2.35618e-05	0.000163692
rno-miR-760-3p	apical plasma membrane	75	240	4790	23933	2.32199e-05	0.000163692
rno-miR-760-3p	cytosol	246	974	4790	23933	2.82512e-05	0.000186458
rno-miR-760-3p	integral to plasma membrane	85	283	4790	23933	3.57341e-05	0.000224615
rno-miR-760-3p	endoplasmic reticulum membrane	114	404	4790	23933	4.17542e-05	0.000250525
rno-miR-760-3p	cytoskeleton	61	190	4790	23933	5.39882e-05	0.000289385
rno-miR-760-3p	synapse	62	194	4790	23933	5.48078e-05	0.000289385
rno-miR-760-3p	focal adhesion	41	114	4790	23933	5.32528e-05	0.000289385
rno-miR-760-3p	late endosome	32	85	4790	23933	0.000126945	0.000644491
rno-miR-760-3p	perinuclear region of cytoplasm	121	447	4790	23933	0.000172541	0.000843532
rno-miR-760-3p	endosome	49	151	4790	23933	0.000208838	0.00098452
rno-miR-760-3p	cell junction	83	289	4790	23933	0.000232175	0.0010568
rno-miR-760-3p	cell leading edge	16	34	4790	23933	0.000348829	0.00153485
rno-miR-760-3p	neuronal cell body membrane	9	14	4790	23933	0.000382372	0.00162816
rno-miR-760-3p	axon	64	216	4790	23933	0.000461858	0.00190516
rno-miR-760-3p	actin cytoskeleton	46	146	4790	23933	0.000663277	0.00265311
rno-miR-760-3p	voltage gated potassium channel complex	21	53	4790	23933	0.000810146	0.00314527
rno-miR-760-3p	extrinsic to membrane	13	27	4790	23933	0.000951201	0.00358739
rno-miR-760-3p	phagocytic vesicle membrane	6	8	4790	23933	0.00123366	0.00417547
rno-miR-760-3p	paranode region of axon	6	8	4790	23933	0.00123366	0.00417547
rno-miR-760-3p	lamellipodium	32	95	4790	23933	0.00122529	0.00417547
rno-miR-760-3p	lysosome	52	174	4790	23933	0.00120705	0.00417547
rno-miR-760-3p	golgi membrane	62	216	4790	23933	0.00135089	0.00445794
rno-miR-760-3p	cell cortex	32	96	4790	23933	0.00149033	0.00479814
rno-miR-760-3p	dendritic spine	32	98	4790	23933	0.00217219	0.00682689
rno-miR-760-3p	basolateral plasma membrane	46	154	4790	23933	0.00225475	0.00692156
rno-miR-760-3p	histone deacetylase complex	11	23	4790	23933	0.0025029	0.00750869
rno-miR-760-3p	myelin sheath	10	20	4790	23933	0.00259822	0.00762145
rno-miR-760-3p	clathrin coat	6	9	4790	23933	0.00307224	0.00881599
rno-miR-760-3p	ruffle	24	70	4790	23933	0.00365532	0.010266
rno-miR-760-3p	endomembrane system	16	41	4790	23933	0.00393126	0.0105903
rno-miR-760-3p	endoplasmic reticulum golgi intermediate compartment	16	41	4790	23933	0.00393126	0.0105903
rno-miR-760-3p	histone acetyltransferase complex	9	18	4790	23933	0.00425895	0.0110232
rno-miR-760-3p	proteinaceous extracellular matrix	41	138	4790	23933	0.00418909	0.0110232
rno-miR-760-3p	nuclear chromatin	26	80	4790	23933	0.00576102	0.0146241
rno-miR-760-3p	apicolateral plasma membrane	6	10	4790	23933	0.00638181	0.0156
rno-miR-760-3p	cd40 receptor complex	6	10	4790	23933	0.00638181	0.0156
rno-miR-760-3p	dendrite membrane	9	19	4790	23933	0.00666912	0.0156395
rno-miR-760-3p	filopodium	16	43	4790	23933	0.00675344	0.0156395
rno-miR-760-3p	hemidesmosome	4	5	4790	23933	0.00673231	0.0156395
rno-miR-760-3p	voltage gated sodium channel complex	7	13	4790	23933	0.00701704	0.0159698
rno-miR-760-3p	caveola	23	70	4790	23933	0.00784303	0.0170846
rno-miR-760-3p	cell projection	23	70	4790	23933	0.00784303	0.0170846
rno-miR-760-3p	recycling endosome	18	51	4790	23933	0.00789516	0.0170846
rno-miR-760-3p	vesicle membrane	10	23	4790	23933	0.0089556	0.0187641
rno-miR-760-3p	excitatory synapse	10	23	4790	23933	0.0089556	0.0187641
rno-miR-760-3p	mitochondrial outer membrane	27	87	4790	23933	0.00975743	0.0201247
rno-miR-760-3p	extracellular vesicular exosome	5	8	4790	23933	0.0104265	0.0211739
rno-miR-760-3p	node of ranvier	6	11	4790	23933	0.0116773	0.0233546
rno-miR-760-3p	coated pit	14	38	4790	23933	0.0120468	0.0237339
rno-miR-760-3p	heterochromatin	10	24	4790	23933	0.0126432	0.0245428
rno-miR-760-3p	cytoplasmic membrane bounded vesicle	30	101	4790	23933	0.0129623	0.0247974
rno-miR-760-3p	extracellular matrix	51	190	4790	23933	0.0136528	0.0250302
rno-miR-760-3p	endosome membrane	22	69	4790	23933	0.0133538	0.0250302
rno-miR-760-3p	sarcolemma	25	81	4790	23933	0.0134997	0.0250302
rno-miR-760-3p	clathrin coated endocytic vesicle	4	6	4790	23933	0.0169908	0.0291271
rno-miR-760-3p	nurd complex	8	18	4790	23933	0.0163123	0.0291271
rno-miR-760-3p	basal plasma membrane	12	32	4790	23933	0.016743	0.0291271
rno-miR-760-3p	vcb complex	4	6	4790	23933	0.0169908	0.0291271
rno-miR-760-3p	exocytic vesicle	4	6	4790	23933	0.0169908	0.0291271
rno-miR-760-3p	microtubule	52	197	4790	23933	0.0177232	0.029252
rno-miR-760-3p	cortical actin cytoskeleton	10	25	4790	23933	0.0173639	0.029252
rno-miR-760-3p	apical part of cell	28	95	4790	23933	0.0177285	0.029252
rno-miR-760-3p	ada2 gcn5 ada3 transcription activator complex	7	15	4790	23933	0.0180952	0.0294885
rno-miR-760-3p	microtubule cytoskeleton	32	112	4790	23933	0.0187413	0.0301689
rno-miR-760-3p	clathrin coated vesicle	14	40	4790	23933	0.0194342	0.0304678
rno-miR-760-3p	apical cortex	5	9	4790	23933	0.0196194	0.0304678
rno-miR-760-3p	camp dependent protein kinase complex	5	9	4790	23933	0.0196194	0.0304678
rno-miR-760-3p	multivesicular body	9	22	4790	23933	0.0201812	0.0306198
rno-miR-760-3p	nuclear envelope	29	100	4790	23933	0.0199827	0.0306198
rno-miR-760-3p	cytoplasmic vesicle membrane	16	48	4790	23933	0.0210499	0.03122
rno-miR-760-3p	rough endoplasmic reticulum	16	48	4790	23933	0.0210499	0.03122
rno-miR-760-3p	postsynaptic density	39	143	4790	23933	0.0220235	0.0323011
rno-miR-760-3p	late endosome membrane	13	37	4790	23933	0.0230964	0.0335024
rno-miR-760-3p	actin filament	14	41	4790	23933	0.024211	0.0347375
rno-miR-760-3p	dendritic shaft	15	45	4790	23933	0.0250291	0.0355252
rno-miR-760-3p	interstitial matrix	7	16	4790	23933	0.026712	0.0375105
rno-miR-760-3p	early endosome membrane	14	42	4790	23933	0.0298072	0.0409554
rno-miR-760-3p	phagocytic cup	6	13	4790	23933	0.030096	0.0409554
rno-miR-760-3p	cul3 ring ubiquitin ligase complex	6	13	4790	23933	0.030096	0.0409554
rno-miR-760-3p	endoplasmic reticulum lumen	20	66	4790	23933	0.0306628	0.041301
rno-miR-760-3p	intrinsic to internal side of plasma membrane	5	10	4790	23933	0.032857	0.0429419
rno-miR-760-3p	cyclin dependent protein kinase holoenzyme complex	5	10	4790	23933	0.032857	0.0429419
rno-miR-760-3p	specific granule	5	10	4790	23933	0.032857	0.0429419
rno-miR-760-3p	sodium channel complex	4	7	4790	23933	0.0334039	0.0432286
rno-miR-760-3p	cell cell junction	30	109	4790	23933	0.0362291	0.0451419
rno-miR-760-3p	intracellular part	9	24	4790	23933	0.0362503	0.0451419
rno-miR-760-3p	tight junction	26	92	4790	23933	0.0360377	0.0451419
rno-miR-760-3p	filamentous actin	9	24	4790	23933	0.0362503	0.0451419
rno-miR-760-3p	golgi cisterna membrane	16	51	4790	23933	0.0368445	0.0454531
rno-miR-760-3p	endoplasmic reticulum golgi intermediate compartment membrane	7	17	4790	23933	0.0377417	0.0461287
rno-miR-760-3p	sarcoplasmic reticulum	11	32	4790	23933	0.0411724	0.0498602
rno-miR-760-3p	t tubule	12	36	4790	23933	0.0425128	0.0510153
rno-miR-760-3p	lateral plasma membrane	13	40	4790	23933	0.0433258	0.0515226
rno-miR-760-3p	transcriptional repressor complex	15	48	4790	23933	0.0438109	0.0516342
rno-miR-760-3p	basement membrane	22	77	4790	23933	0.0454515	0.0530938
rno-miR-760-3p	basal lamina	7	18	4790	23933	0.0513786	0.0559798
rno-miR-760-3p	growth cone	24	86	4790	23933	0.0488412	0.0559798
rno-miR-760-3p	stress fiber	16	53	4790	23933	0.0512863	0.0559798
rno-miR-760-3p	lysosomal membrane	22	78	4790	23933	0.0517389	0.0559798
rno-miR-760-3p	cleavage furrow	10	29	4790	23933	0.0493686	0.0559798
rno-miR-760-3p	cell periphery	11	33	4790	23933	0.0509448	0.0559798
rno-miR-760-3p	clathrin adaptor complex	7	18	4790	23933	0.0513786	0.0559798
rno-miR-760-3p	anaphase promoting complex	7	18	4790	23933	0.0513786	0.0559798
rno-miR-760-3p	schmidt lanterman incisure	5	11	4790	23933	0.0505068	0.0559798
rno-miR-760-3p	brush border membrane	14	45	4790	23933	0.0521735	0.055991
rno-miR-760-3p	chromatin silencing complex	3	5	4790	23933	0.0580099	0.0584527
rno-miR-760-3p	nuclear envelope lumen	4	8	4790	23933	0.0563813	0.0584527
rno-miR-760-3p	synapse part	3	5	4790	23933	0.0580099	0.0584527
rno-miR-760-3p	microtubule associated complex	8	22	4790	23933	0.0562651	0.0584527
rno-miR-760-3p	clathrin vesicle coat	3	5	4790	23933	0.0580099	0.0584527
rno-miR-760-3p	soss complex	3	5	4790	23933	0.0580099	0.0584527
rno-miR-760-3p	half bridge of spindle pole body	3	5	4790	23933	0.0580099	0.0584527
rno-miR-760-3p	lamin filament	3	5	4790	23933	0.0580099	0.0584527
rno-miR-760-3p	cellular_component	348	1615	4790	23933	0.0599226	0.0599226
