# Supplementary material for: Hypoxia treatment and resistance training alters microRNA profiling in rats skeletal muscle
Source: Sci Rep. 2024 Apr 10;14:8388. doi: 10.1038/s41598-024-58996-7 (PMC11006875; doi:10.1038/s41598-024-58996-7)
Supplement: Supplementary file 2 — Supplementary Information 2. [file 41598_2024_58996_MOESM2_ESM.xlsx]

## Sheet: GO_BP
miRNA	PathName	PathFg	PathBg	GenomeFG	GenomeBG	pval	BH
rno-miR-101b-3p	regulation of transcription dna dependent	129	671	3171	23933	6.77934e-06	0.00128632
rno-miR-101b-3p	extracellular matrix organization	25	78	3171	23933	1.43506e-05	0.00128632
rno-miR-101b-3p	protein transport	61	267	3171	23933	1.16218e-05	0.00128632
rno-miR-101b-3p	transcription dna dependent	121	631	3171	23933	1.46173e-05	0.00128632
rno-miR-101b-3p	positive regulation of transcription from rna polymerase ii promoter	130	706	3171	23933	5.20224e-05	0.00366238
rno-miR-101b-3p	positive regulation of cell proliferation	76	373	3171	23933	7.52348e-05	0.00441378
rno-miR-101b-3p	positive regulation of protein catabolic process	13	32	3171	23933	0.000111864	0.00562517
rno-miR-101b-3p	response to hypoxia	52	239	3171	23933	0.00018535	0.00743474
rno-miR-101b-3p	ureteric bud development	15	42	3171	23933	0.000190093	0.00743474
rno-miR-101b-3p	patterning of blood vessels	13	35	3171	23933	0.000323297	0.0113801
rno-miR-101b-3p	positive regulation of transcription dna dependent	96	518	3171	23933	0.000373747	0.0119599
rno-miR-101b-3p	endocytosis	23	87	3171	23933	0.00075031	0.0136712
rno-miR-101b-3p	face morphogenesis	10	25	3171	23933	0.000803211	0.0136712
rno-miR-101b-3p	negative regulation of transcription dna dependent	83	441	3171	23933	0.000552828	0.0136712
rno-miR-101b-3p	protein dephosphorylation	23	85	3171	23933	0.000526424	0.0136712
rno-miR-101b-3p	dna methylation	7	13	3171	23933	0.00058718	0.0136712
rno-miR-101b-3p	glutamate secretion	5	7	3171	23933	0.000677235	0.0136712
rno-miR-101b-3p	positive regulation of long term neuronal synaptic plasticity	5	7	3171	23933	0.000677235	0.0136712
rno-miR-101b-3p	positive regulation of mesenchymal cell proliferation	13	37	3171	23933	0.000603683	0.0136712
rno-miR-101b-3p	outflow tract morphogenesis	13	38	3171	23933	0.000807356	0.0136712
rno-miR-101b-3p	protein homooligomerization	37	165	3171	23933	0.000815609	0.0136712
rno-miR-101b-3p	phosphorylation	15	50	3171	23933	0.00154237	0.0141991
rno-miR-101b-3p	chromatin modification	14	45	3171	23933	0.00148651	0.0141991
rno-miR-101b-3p	elevation of cytosolic calcium ion concentration involved in phospholipase c activating g protein coupled signaling pathway	8	18	3171	23933	0.00119365	0.0141991
rno-miR-101b-3p	post embryonic development	23	90	3171	23933	0.00123928	0.0141991
rno-miR-101b-3p	negative regulation of wnt receptor signaling pathway	15	48	3171	23933	0.00096937	0.0141991
rno-miR-101b-3p	negative regulation of epidermal growth factor receptor signaling pathway	5	8	3171	23933	0.00160825	0.0141991
rno-miR-101b-3p	chromatin mediated maintenance of transcription	4	5	3171	23933	0.00137546	0.0141991
rno-miR-101b-3p	negative regulation of transcription from rna polymerase ii promoter	87	476	3171	23933	0.00105974	0.0141991
rno-miR-101b-3p	negative regulation of jnk cascade	8	18	3171	23933	0.00119365	0.0141991
rno-miR-101b-3p	regulation of actin cytoskeleton organization	10	27	3171	23933	0.00161353	0.0141991
rno-miR-101b-3p	positive regulation of catenin import into nucleus	6	11	3171	23933	0.00136846	0.0141991
rno-miR-101b-3p	vasculogenesis	17	59	3171	23933	0.00127213	0.0141991
rno-miR-101b-3p	negative regulation of glial cell apoptotic process	4	5	3171	23933	0.00137546	0.0141991
rno-miR-101b-3p	regulation of potassium ion transmembrane transporter activity	4	5	3171	23933	0.00137546	0.0141991
rno-miR-101b-3p	biological_process	230	1447	3171	23933	0.00154767	0.0141991
rno-miR-101b-3p	vesicle mediated transport	28	119	3171	23933	0.00156161	0.0141991
rno-miR-101b-3p	negative regulation of canonical wnt receptor signaling pathway	21	79	3171	23933	0.00115687	0.0141991
rno-miR-101b-3p	microtubule cytoskeleton organization	17	58	3171	23933	0.0010311	0.0141991
rno-miR-101b-3p	iron ion transmembrane transport	4	5	3171	23933	0.00137546	0.0141991
rno-miR-101b-3p	in utero embryonic development	47	231	3171	23933	0.00166147	0.0142643
rno-miR-101b-3p	positive regulation of branching involved in ureteric bud morphogenesis	9	23	3171	23933	0.00176001	0.0147505
rno-miR-101b-3p	signal transduction involved in regulation of gene expression	8	19	3171	23933	0.00182381	0.0149298
rno-miR-101b-3p	neural tube closure	18	67	3171	23933	0.00222261	0.0177809
rno-miR-101b-3p	lipid biosynthetic process	6	12	3171	23933	0.00243089	0.0190149
rno-miR-101b-3p	androgen receptor signaling pathway	9	24	3171	23933	0.00248816	0.0190399
rno-miR-101b-3p	glial cell differentiation	8	20	3171	23933	0.00268961	0.0201434
rno-miR-101b-3p	sodium ion transmembrane transport	12	38	3171	23933	0.00276142	0.0202504
rno-miR-101b-3p	cellular component movement	10	29	3171	23933	0.00298431	0.0214383
rno-miR-101b-3p	cilium assembly	18	69	3171	23933	0.00315504	0.0218231
rno-miR-101b-3p	negative regulation of programmed cell death	5	9	3171	23933	0.00322387	0.0218231
rno-miR-101b-3p	endocytic recycling	5	9	3171	23933	0.00322387	0.0218231
rno-miR-101b-3p	embryo development	28	125	3171	23933	0.00334994	0.0222487
rno-miR-101b-3p	protein deubiquitination	10	30	3171	23933	0.00395222	0.0234666
rno-miR-101b-3p	intracellular transport	7	17	3171	23933	0.00410443	0.0234666
rno-miR-101b-3p	regulation of rac gtpase activity	6	13	3171	23933	0.00401121	0.0234666
rno-miR-101b-3p	cobalt ion transport	4	6	3171	23933	0.00369163	0.0234666
rno-miR-101b-3p	nuclear transcribed mrna catabolic process deadenylation dependent decay	4	6	3171	23933	0.00369163	0.0234666
rno-miR-101b-3p	early endosome to late endosome transport	6	13	3171	23933	0.00401121	0.0234666
rno-miR-101b-3p	protein heterooligomerization	21	87	3171	23933	0.00413332	0.0234666
rno-miR-101b-3p	ceramide biosynthetic process	7	17	3171	23933	0.00410443	0.0234666
rno-miR-101b-3p	small gtpase mediated signal transduction	41	204	3171	23933	0.00395812	0.0234666
rno-miR-101b-3p	cellular protein localization	13	45	3171	23933	0.00446196	0.0249303
rno-miR-101b-3p	ubiquitin dependent protein catabolic process	28	128	3171	23933	0.00475849	0.0261717
rno-miR-101b-3p	osteoblast differentiation	16	61	3171	23933	0.00492264	0.026658
rno-miR-101b-3p	behavior	10	31	3171	23933	0.0051521	0.0274778
rno-miR-101b-3p	positive regulation of protein tyrosine kinase activity	8	22	3171	23933	0.0053498	0.0276931
rno-miR-101b-3p	regulation of ion transmembrane transport	8	22	3171	23933	0.0053498	0.0276931
rno-miR-101b-3p	protein ubiquitination	34	165	3171	23933	0.0054883	0.0279983
rno-miR-101b-3p	histone h4 k8 acetylation	6	14	3171	23933	0.00623943	0.0281574
rno-miR-101b-3p	histone h4 k5 acetylation	6	14	3171	23933	0.00623943	0.0281574
rno-miR-101b-3p	sulfur compound metabolic process	6	14	3171	23933	0.00623943	0.0281574
rno-miR-101b-3p	copper ion transport	5	10	3171	23933	0.00574714	0.0281574
rno-miR-101b-3p	positive regulation of focal adhesion assembly	5	10	3171	23933	0.00574714	0.0281574
rno-miR-101b-3p	platelet aggregation	6	14	3171	23933	0.00623943	0.0281574
rno-miR-101b-3p	protein localization in plasma membrane	9	27	3171	23933	0.00616135	0.0281574
rno-miR-101b-3p	heart trabecula formation	6	14	3171	23933	0.00623943	0.0281574
rno-miR-101b-3p	positive regulation of neuron projection development	16	62	3171	23933	0.00583539	0.0281574
rno-miR-101b-3p	dephosphorylation	13	47	3171	23933	0.0066734	0.0297347
rno-miR-101b-3p	histone h3 acetylation	12	42	3171	23933	0.00680953	0.0298996
rno-miR-101b-3p	protein stabilization	16	63	3171	23933	0.0068803	0.0298996
rno-miR-101b-3p	positive regulation of calcium ion transport	9	28	3171	23933	0.00803064	0.0305176
rno-miR-101b-3p	metal ion transport	4	7	3171	23933	0.00771082	0.0305176
rno-miR-101b-3p	response to toxin	22	98	3171	23933	0.00840967	0.0305176
rno-miR-101b-3p	peroxisome organization	7	19	3171	23933	0.00836762	0.0305176
rno-miR-101b-3p	positive regulation of cardiac muscle cell differentiation	4	7	3171	23933	0.00771082	0.0305176
rno-miR-101b-3p	positive regulation of phosphatidylinositol 3 kinase cascade	12	43	3171	23933	0.00832986	0.0305176
rno-miR-101b-3p	regulation of transcription from rna polymerase ii promoter	37	187	3171	23933	0.00771084	0.0305176
rno-miR-101b-3p	neuron migration	22	98	3171	23933	0.00840967	0.0305176
rno-miR-101b-3p	embryonic hemopoiesis	7	19	3171	23933	0.00836762	0.0305176
rno-miR-101b-3p	golgi to endosome transport	4	7	3171	23933	0.00771082	0.0305176
rno-miR-101b-3p	central nervous system neuron axonogenesis	4	7	3171	23933	0.00771082	0.0305176
rno-miR-101b-3p	body fluid secretion	4	7	3171	23933	0.00771082	0.0305176
rno-miR-101b-3p	positive regulation of mitotic cell cycle	9	28	3171	23933	0.00803064	0.0305176
rno-miR-101b-3p	locomotory behavior	18	75	3171	23933	0.00806001	0.0305176
rno-miR-101b-3p	g1 s transition of mitotic cell cycle	13	48	3171	23933	0.00806509	0.0305176
rno-miR-101b-3p	sphingosine biosynthetic process	4	7	3171	23933	0.00771082	0.0305176
rno-miR-101b-3p	cation transport	16	65	3171	23933	0.00941953	0.0328284
rno-miR-101b-3p	heart development	36	183	3171	23933	0.00929991	0.0328284
rno-miR-101b-3p	forelimb morphogenesis	5	11	3171	23933	0.00939603	0.0328284
rno-miR-101b-3p	cerebral cortex development	14	54	3171	23933	0.00917227	0.0328284
rno-miR-101b-3p	gastrulation	8	24	3171	23933	0.00965244	0.0330652
rno-miR-101b-3p	embryonic digit morphogenesis	13	49	3171	23933	0.00967533	0.0330652
rno-miR-101b-3p	neuron differentiation	24	111	3171	23933	0.00984441	0.0333195
rno-miR-101b-3p	cell migration	26	123	3171	23933	0.0100158	0.0335766
rno-miR-101b-3p	tissue development	9	29	3171	23933	0.0103015	0.0342087
rno-miR-101b-3p	protein k48 linked ubiquitination	11	39	3171	23933	0.0104032	0.0342235
rno-miR-101b-3p	cell cycle	30	148	3171	23933	0.0109551	0.0350563
rno-miR-101b-3p	axon guidance	23	106	3171	23933	0.010867	0.0350563
rno-miR-101b-3p	negative regulation of neuron apoptotic process	23	106	3171	23933	0.010867	0.0350563
rno-miR-101b-3p	morphogenesis of an epithelium	7	20	3171	23933	0.011425	0.0362307
rno-miR-101b-3p	platelet derived growth factor receptor signaling pathway	8	25	3171	23933	0.0125779	0.0377391
rno-miR-101b-3p	rab protein signal transduction	3	5	3171	23933	0.0188695	0.0377391
rno-miR-101b-3p	axon extension involved in development	3	5	3171	23933	0.0188695	0.0377391
rno-miR-101b-3p	positive regulation of cell migration	24	115	3171	23933	0.0151114	0.0377391
rno-miR-101b-3p	bone mineralization	8	26	3171	23933	0.0161034	0.0377391
rno-miR-101b-3p	regulation of ventricular cardiac muscle cell membrane depolarization	3	5	3171	23933	0.0188695	0.0377391
rno-miR-101b-3p	glucocorticoid biosynthetic process	3	5	3171	23933	0.0188695	0.0377391
rno-miR-101b-3p	regulation of apoptotic process	26	127	3171	23933	0.0150167	0.0377391
rno-miR-101b-3p	oxygen homeostasis	3	5	3171	23933	0.0188695	0.0377391
rno-miR-101b-3p	response to oleic acid	3	5	3171	23933	0.0188695	0.0377391
rno-miR-101b-3p	methylation dependent chromatin silencing	3	5	3171	23933	0.0188695	0.0377391
rno-miR-101b-3p	positive regulation of protein complex assembly	5	12	3171	23933	0.0143711	0.0377391
rno-miR-101b-3p	cellular calcium ion homeostasis	16	68	3171	23933	0.0145618	0.0377391
rno-miR-101b-3p	endodermal cell fate specification	3	5	3171	23933	0.0188695	0.0377391
rno-miR-101b-3p	ureteric bud formation	3	5	3171	23933	0.0188695	0.0377391
rno-miR-101b-3p	embryonic forelimb morphogenesis	8	25	3171	23933	0.0125779	0.0377391
rno-miR-101b-3p	nerve growth factor receptor signaling pathway	5	12	3171	23933	0.0143711	0.0377391
rno-miR-101b-3p	er to golgi vesicle mediated transport	10	36	3171	23933	0.0159112	0.0377391
rno-miR-101b-3p	chromatin assembly or disassembly	3	5	3171	23933	0.0188695	0.0377391
rno-miR-101b-3p	chromatin remodeling	12	45	3171	23933	0.0121538	0.0377391
rno-miR-101b-3p	chromosome segregation	13	52	3171	23933	0.0160365	0.0377391
rno-miR-101b-3p	oligopeptide transport	3	5	3171	23933	0.0188695	0.0377391
rno-miR-101b-3p	positive regulation of i kappab kinase nf kappab cascade	26	128	3171	23933	0.0165355	0.0377391
rno-miR-101b-3p	maintenance of dna methylation	3	5	3171	23933	0.0188695	0.0377391
rno-miR-101b-3p	cellular response to caffeine	3	5	3171	23933	0.0188695	0.0377391
rno-miR-101b-3p	interkinetic nuclear migration	4	8	3171	23933	0.0138134	0.0377391
rno-miR-101b-3p	smooth muscle tissue development	6	17	3171	23933	0.0181013	0.0377391
rno-miR-101b-3p	glutamate biosynthetic process	3	5	3171	23933	0.0188695	0.0377391
rno-miR-101b-3p	intracellular signal transduction	42	229	3171	23933	0.0174195	0.0377391
rno-miR-101b-3p	m phase of mitotic cell cycle	3	5	3171	23933	0.0188695	0.0377391
rno-miR-101b-3p	negative regulation of neurogenesis	6	17	3171	23933	0.0181013	0.0377391
rno-miR-101b-3p	protein kinase c activating g protein coupled receptor signaling pathway	9	31	3171	23933	0.0162424	0.0377391
rno-miR-101b-3p	neuromuscular synaptic transmission	6	16	3171	23933	0.0131612	0.0377391
rno-miR-101b-3p	wnt receptor signaling pathway	22	105	3171	23933	0.0185717	0.0377391
rno-miR-101b-3p	sodium ion transport	17	74	3171	23933	0.0152221	0.0377391
rno-miR-101b-3p	kidney development	24	113	3171	23933	0.0122524	0.0377391
rno-miR-101b-3p	negative regulation of bmp signaling pathway	10	36	3171	23933	0.0159112	0.0377391
rno-miR-101b-3p	glucocorticoid receptor signaling pathway	3	5	3171	23933	0.0188695	0.0377391
rno-miR-101b-3p	protein import into peroxisome membrane	3	5	3171	23933	0.0188695	0.0377391
rno-miR-101b-3p	cellular response to platelet derived growth factor stimulus	3	5	3171	23933	0.0188695	0.0377391
rno-miR-101b-3p	regulation of protein kinase b signaling cascade	3	5	3171	23933	0.0188695	0.0377391
rno-miR-101b-3p	regulation of cell proliferation	28	140	3171	23933	0.0161939	0.0377391
rno-miR-101b-3p	nuclear export	4	8	3171	23933	0.0138134	0.0377391
rno-miR-101b-3p	germ line stem cell maintenance	3	5	3171	23933	0.0188695	0.0377391
rno-miR-101b-3p	regulation of focal adhesion assembly	3	5	3171	23933	0.0188695	0.0377391
rno-miR-101b-3p	positive regulation of dendritic spine morphogenesis	3	5	3171	23933	0.0188695	0.0377391
rno-miR-101b-3p	embryonic cranial skeleton morphogenesis	8	26	3171	23933	0.0161034	0.0377391
rno-miR-101b-3p	histone h4 k16 acetylation	6	17	3171	23933	0.0181013	0.0377391
rno-miR-101b-3p	learning	11	42	3171	23933	0.0183039	0.0377391
rno-miR-101b-3p	synapse assembly	9	31	3171	23933	0.0162424	0.0377391
rno-miR-101b-3p	cell matrix adhesion	12	47	3171	23933	0.0171963	0.0377391
rno-miR-101b-3p	pattern specification process	20	90	3171	23933	0.0129764	0.0377391
rno-miR-101b-3p	dna methylation on cytosine within a cg sequence	3	5	3171	23933	0.0188695	0.0377391
rno-miR-101b-3p	adrenal gland development	9	30	3171	23933	0.0130226	0.0377391
rno-miR-101b-3p	protein tetramerization	8	25	3171	23933	0.0125779	0.0377391
rno-miR-101b-3p	protein targeting to peroxisome	4	8	3171	23933	0.0138134	0.0377391
rno-miR-101b-3p	positive regulation of rna splicing	3	5	3171	23933	0.0188695	0.0377391
rno-miR-101b-3p	positive regulation vascular endothelial growth factor production	6	16	3171	23933	0.0131612	0.0377391
rno-miR-101b-3p	actin cytoskeleton organization	22	105	3171	23933	0.0185717	0.0377391
rno-miR-101b-3p	mitosis	23	111	3171	23933	0.018554	0.0377391
rno-miR-101b-3p	death	4	8	3171	23933	0.0138134	0.0377391
rno-miR-101b-3p	positive regulation of notch signaling pathway	6	17	3171	23933	0.0181013	0.0377391
rno-miR-101b-3p	histone methylation	7	21	3171	23933	0.0152148	0.0377391
rno-miR-101b-3p	carboxylic acid metabolic process	3	5	3171	23933	0.0188695	0.0377391
rno-miR-101b-3p	microtubule organizing center organization	3	5	3171	23933	0.0188695	0.0377391
rno-miR-101b-3p	bone morphogenesis	7	22	3171	23933	0.0198185	0.0391916
rno-miR-101b-3p	stem cell differentiation	7	22	3171	23933	0.0198185	0.0391916
rno-miR-101b-3p	positive regulation of creb transcription factor activity	5	13	3171	23933	0.0208461	0.0394507
rno-miR-101b-3p	phosphatidylinositol dephosphorylation	5	13	3171	23933	0.0208461	0.0394507
rno-miR-101b-3p	maternal process involved in female pregnancy	8	27	3171	23933	0.0202895	0.0394507
rno-miR-101b-3p	sphingolipid metabolic process	5	13	3171	23933	0.0208461	0.0394507
rno-miR-101b-3p	regulation of synaptic transmission glutamatergic	5	13	3171	23933	0.0208461	0.0394507
rno-miR-101b-3p	positive regulation of tor signaling cascade	5	13	3171	23933	0.0208461	0.0394507
rno-miR-101b-3p	long term memory	8	27	3171	23933	0.0202895	0.0394507
rno-miR-101b-3p	endoderm formation	5	13	3171	23933	0.0208461	0.0394507
rno-miR-101b-3p	regulation of receptor recycling	4	9	3171	23933	0.022285	0.0398189
rno-miR-101b-3p	regulation of ventricular cardiac muscle cell membrane repolarization	4	9	3171	23933	0.022285	0.0398189
rno-miR-101b-3p	cartilage development	16	71	3171	23933	0.021655	0.0398189
rno-miR-101b-3p	germ cell migration	4	9	3171	23933	0.022285	0.0398189
rno-miR-101b-3p	positive regulation of glial cell proliferation	4	9	3171	23933	0.022285	0.0398189
rno-miR-101b-3p	negative regulation of cardiac muscle cell apoptotic process	4	9	3171	23933	0.022285	0.0398189
rno-miR-101b-3p	smad protein complex assembly	4	9	3171	23933	0.022285	0.0398189
rno-miR-101b-3p	retina morphogenesis in camera type eye	4	9	3171	23933	0.022285	0.0398189
rno-miR-101b-3p	sphingolipid biosynthetic process	4	9	3171	23933	0.022285	0.0398189
rno-miR-101b-3p	behavioral response to nicotine	4	9	3171	23933	0.022285	0.0398189
rno-miR-101b-3p	malate metabolic process	4	9	3171	23933	0.022285	0.0398189
rno-miR-101b-3p	cell cell adhesion	19	89	3171	23933	0.0227613	0.0404645
rno-miR-101b-3p	branching morphogenesis of a tube	10	38	3171	23933	0.0231465	0.0409426
rno-miR-101b-3p	positive regulation of protein kinase activity	12	49	3171	23933	0.0236664	0.0412404
rno-miR-101b-3p	regulation of sequence specific dna binding transcription factor activity	12	49	3171	23933	0.0236664	0.0412404
rno-miR-101b-3p	negative regulation of phosphatase activity	12	49	3171	23933	0.0236664	0.0412404
rno-miR-101b-3p	inactivation of mapk activity	6	18	3171	23933	0.0241735	0.0417112
rno-miR-101b-3p	cellular response to extracellular stimulus	6	18	3171	23933	0.0241735	0.0417112
rno-miR-101b-3p	pituitary gland development	9	33	3171	23933	0.0243645	0.0418356
rno-miR-101b-3p	tricarboxylic acid cycle	7	23	3171	23933	0.0253109	0.0426289
rno-miR-101b-3p	hindbrain development	7	23	3171	23933	0.0253109	0.0426289
rno-miR-101b-3p	cellular response to dexamethasone stimulus	7	23	3171	23933	0.0253109	0.0426289
rno-miR-101b-3p	endosomal transport	7	23	3171	23933	0.0253109	0.0426289
rno-miR-101b-3p	negative regulation of cell proliferation	51	294	3171	23933	0.0258996	0.0434127
rno-miR-101b-3p	intrinsic apoptotic signaling pathway in response to endoplasmic reticulum stress	4	10	3171	23933	0.0333103	0.0445528
rno-miR-101b-3p	embryonic pattern specification	7	24	3171	23933	0.0317585	0.0445528
rno-miR-101b-3p	positive regulation of blood coagulation	4	10	3171	23933	0.0333103	0.0445528
rno-miR-101b-3p	regulation of catalytic activity	13	57	3171	23933	0.0330668	0.0445528
rno-miR-101b-3p	negative regulation of jun kinase activity	4	10	3171	23933	0.0333103	0.0445528
rno-miR-101b-3p	negative regulation of tor signaling cascade	5	14	3171	23933	0.0289609	0.0445528
rno-miR-101b-3p	regulation of bmp signaling pathway	3	6	3171	23933	0.0340474	0.0445528
rno-miR-101b-3p	regulation of epithelial cell proliferation	5	14	3171	23933	0.0289609	0.0445528
rno-miR-101b-3p	response to ph	6	19	3171	23933	0.0314685	0.0445528
rno-miR-101b-3p	stress fiber assembly	4	10	3171	23933	0.0333103	0.0445528
rno-miR-101b-3p	cell adhesion	43	242	3171	23933	0.0267472	0.0445528
rno-miR-101b-3p	nervous system development	31	165	3171	23933	0.0273126	0.0445528
rno-miR-101b-3p	cellular response to estradiol stimulus	5	14	3171	23933	0.0289609	0.0445528
rno-miR-101b-3p	mesenchymal to epithelial transition involved in metanephros morphogenesis	3	6	3171	23933	0.0340474	0.0445528
rno-miR-101b-3p	maternal process involved in parturition	3	6	3171	23933	0.0340474	0.0445528
rno-miR-101b-3p	isocitrate metabolic process	3	6	3171	23933	0.0340474	0.0445528
rno-miR-101b-3p	regulation of cardiac muscle contraction by regulation of the release of sequestered calcium ion	3	6	3171	23933	0.0340474	0.0445528
rno-miR-101b-3p	inner ear morphogenesis	15	68	3171	23933	0.0306521	0.0445528
rno-miR-101b-3p	protein sumoylation	6	19	3171	23933	0.0314685	0.0445528
rno-miR-101b-3p	microtubule anchoring	4	10	3171	23933	0.0333103	0.0445528
rno-miR-101b-3p	brain development	40	224	3171	23933	0.0295055	0.0445528
rno-miR-101b-3p	response to nicotine	11	45	3171	23933	0.0299622	0.0445528
rno-miR-101b-3p	negative regulation of pathway restricted smad protein phosphorylation	3	6	3171	23933	0.0340474	0.0445528
rno-miR-101b-3p	regulation of gene expression by genetic imprinting	5	14	3171	23933	0.0289609	0.0445528
rno-miR-101b-3p	protein localization in golgi apparatus	3	6	3171	23933	0.0340474	0.0445528
rno-miR-101b-3p	synaptic transmission cholinergic	4	10	3171	23933	0.0333103	0.0445528
rno-miR-101b-3p	positive regulation of peptidyl tyrosine phosphorylation	16	74	3171	23933	0.0310972	0.0445528
rno-miR-101b-3p	cerebral cortex cell migration	4	10	3171	23933	0.0333103	0.0445528
rno-miR-101b-3p	regulation of receptor activity	5	14	3171	23933	0.0289609	0.0445528
rno-miR-101b-3p	central nervous system projection neuron axonogenesis	4	10	3171	23933	0.0333103	0.0445528
rno-miR-101b-3p	protein o linked glycosylation	5	14	3171	23933	0.0289609	0.0445528
rno-miR-101b-3p	response to oxidative stress	24	123	3171	23933	0.0321599	0.0445528
rno-miR-101b-3p	chondrocyte development	5	14	3171	23933	0.0289609	0.0445528
rno-miR-101b-3p	negative regulation of retinoic acid receptor signaling pathway	3	6	3171	23933	0.0340474	0.0445528
rno-miR-101b-3p	induction of positive chemotaxis	5	14	3171	23933	0.0289609	0.0445528
rno-miR-101b-3p	outer ear morphogenesis	3	6	3171	23933	0.0340474	0.0445528
rno-miR-101b-3p	response to lithium ion	7	24	3171	23933	0.0317585	0.0445528
rno-miR-101b-3p	heart morphogenesis	10	40	3171	23933	0.0324976	0.0445528
rno-miR-101b-3p	transforming growth factor beta receptor signaling pathway	13	56	3171	23933	0.0289175	0.0445528
rno-miR-101b-3p	dopaminergic neuron differentiation	5	14	3171	23933	0.0289609	0.0445528
rno-miR-101b-3p	g2 m transition of mitotic cell cycle	8	29	3171	23933	0.030866	0.0445528
rno-miR-101b-3p	respiratory chain complex iv assembly	3	6	3171	23933	0.0340474	0.0445528
rno-miR-101b-3p	response to growth factor stimulus	7	24	3171	23933	0.0317585	0.0445528
rno-miR-101b-3p	neural crest cell development	5	14	3171	23933	0.0289609	0.0445528
rno-miR-101b-3p	paranodal junction assembly	3	6	3171	23933	0.0340474	0.0445528
rno-miR-101b-3p	positive regulation of protein dephosphorylation	4	10	3171	23933	0.0333103	0.0445528
rno-miR-101b-3p	negative regulation of camp biosynthetic process	5	14	3171	23933	0.0289609	0.0445528
rno-miR-101b-3p	camera type eye development	13	56	3171	23933	0.0289175	0.0445528
rno-miR-101b-3p	regulation of metabolic process	3	6	3171	23933	0.0340474	0.0445528
rno-miR-101b-3p	calcium ion homeostasis	6	19	3171	23933	0.0314685	0.0445528
rno-miR-101b-3p	renal water absorption	3	6	3171	23933	0.0340474	0.0445528
rno-miR-101b-3p	calcium mediated signaling using intracellular calcium source	3	6	3171	23933	0.0340474	0.0445528
rno-miR-101b-3p	neuron projection development	19	92	3171	23933	0.0312928	0.0445528
rno-miR-101b-3p	mo molybdopterin cofactor biosynthetic process	3	6	3171	23933	0.0340474	0.0445528
rno-miR-101b-3p	negative regulation of smooth muscle cell apoptotic process	3	6	3171	23933	0.0340474	0.0445528
rno-miR-101b-3p	transepithelial chloride transport	3	6	3171	23933	0.0340474	0.0445528
rno-miR-101b-3p	endoderm development	9	34	3171	23933	0.0293543	0.0445528
rno-miR-101b-3p	protein targeting to golgi	4	10	3171	23933	0.0333103	0.0445528
rno-miR-101b-3p	ubiquitin dependent protein catabolic process via the multivesicular body sorting pathway	3	6	3171	23933	0.0340474	0.0445528
rno-miR-101b-3p	positive regulation of dna replication	11	46	3171	23933	0.0348188	0.0449842
rno-miR-101b-3p	response to corticosterone stimulus	9	35	3171	23933	0.0350161	0.0449842
rno-miR-101b-3p	mrna transport	9	35	3171	23933	0.0350161	0.0449842
rno-miR-101b-3p	cytoskeleton organization	15	69	3171	23933	0.0345305	0.0449842
rno-miR-101b-3p	rho protein signal transduction	9	35	3171	23933	0.0350161	0.0449842
rno-miR-101b-3p	hippocampus development	13	58	3171	23933	0.0376275	0.0474726
rno-miR-101b-3p	positive regulation of protein phosphorylation	21	106	3171	23933	0.0371084	0.0474726
rno-miR-101b-3p	cell morphogenesis	13	58	3171	23933	0.0376275	0.0474726
rno-miR-101b-3p	negative regulation of neuron projection development	8	30	3171	23933	0.0373545	0.0474726
rno-miR-101b-3p	protein polyubiquitination	13	58	3171	23933	0.0376275	0.0474726
rno-miR-101b-3p	lung development	23	119	3171	23933	0.0389743	0.0479327
rno-miR-101b-3p	dna replication	17	82	3171	23933	0.0388063	0.0479327
rno-miR-101b-3p	membrane depolarization	7	25	3171	23933	0.0392177	0.0479327
rno-miR-101b-3p	negative regulation of dna binding	7	25	3171	23933	0.0392177	0.0479327
rno-miR-101b-3p	cell cell junction organization	5	15	3171	23933	0.0388179	0.0479327
rno-miR-101b-3p	central nervous system development	16	76	3171	23933	0.0388853	0.0479327
rno-miR-101b-3p	cell surface receptor signaling pathway	14	64	3171	23933	0.0383557	0.0479327
rno-miR-101b-3p	endosome to lysosome transport	7	25	3171	23933	0.0392177	0.0479327
rno-miR-101b-3p	proximal distal pattern formation	7	25	3171	23933	0.0392177	0.0479327
rno-miR-101b-3p	artery morphogenesis	6	20	3171	23933	0.0400586	0.0487911
rno-miR-101b-3p	sensory perception of sound	20	101	3171	23933	0.0413448	0.050184
rno-miR-101b-3p	angiogenesis	28	152	3171	23933	0.0431441	0.0521566
rno-miR-101b-3p	skeletal system development	16	77	3171	23933	0.0432663	0.0521566
rno-miR-101b-3p	positive regulation of map kinase activity	10	42	3171	23933	0.0442172	0.0529403
rno-miR-101b-3p	positive regulation of camp biosynthetic process	10	42	3171	23933	0.0442172	0.0529403
rno-miR-101b-3p	response to hyperoxia	8	31	3171	23933	0.0446979	0.0531542
rno-miR-101b-3p	positive regulation of cell substrate adhesion	8	31	3171	23933	0.0446979	0.0531542
rno-miR-101b-3p	regulation of synaptic transmission gabaergic	4	11	3171	23933	0.0469756	0.0538612
rno-miR-101b-3p	surfactant homeostasis	4	11	3171	23933	0.0469756	0.0538612
rno-miR-101b-3p	s adenosylhomocysteine metabolic process	4	11	3171	23933	0.0469756	0.0538612
rno-miR-101b-3p	positive regulation of cell cycle cytokinesis	4	11	3171	23933	0.0469756	0.0538612
rno-miR-101b-3p	aorta morphogenesis	4	11	3171	23933	0.0469756	0.0538612
rno-miR-101b-3p	regulation of circadian rhythm	4	11	3171	23933	0.0469756	0.0538612
rno-miR-101b-3p	negative regulation of t cell receptor signaling pathway	4	11	3171	23933	0.0469756	0.0538612
rno-miR-101b-3p	endoplasmic reticulum organization	4	11	3171	23933	0.0469756	0.0538612
rno-miR-101b-3p	estrogen metabolic process	4	11	3171	23933	0.0469756	0.0538612
rno-miR-101b-3p	luteinization	4	11	3171	23933	0.0469756	0.0538612
rno-miR-101b-3p	axon extension	4	11	3171	23933	0.0469756	0.0538612
rno-miR-101b-3p	cell division	26	142	3171	23933	0.0530487	0.0541073
rno-miR-101b-3p	mrna processing	22	116	3171	23933	0.0512087	0.0541073
rno-miR-101b-3p	nucleosome disassembly	5	16	3171	23933	0.05048	0.0541073
rno-miR-101b-3p	response to lipopolysaccharide	37	212	3171	23933	0.0473583	0.0541073
rno-miR-101b-3p	retinal rod cell development	3	7	3171	23933	0.0537999	0.0541073
rno-miR-101b-3p	positive regulation of inflammatory response	9	37	3171	23933	0.0484889	0.0541073
rno-miR-101b-3p	response to stress	26	141	3171	23933	0.0493211	0.0541073
rno-miR-101b-3p	megakaryocyte development	3	7	3171	23933	0.0537999	0.0541073
rno-miR-101b-3p	regulation of sodium ion transmembrane transporter activity	3	7	3171	23933	0.0537999	0.0541073
rno-miR-101b-3p	osteoblast development	6	21	3171	23933	0.0499962	0.0541073
rno-miR-101b-3p	regulation of cell differentiation	9	37	3171	23933	0.0484889	0.0541073
rno-miR-101b-3p	lens induction in camera type eye	3	7	3171	23933	0.0537999	0.0541073
rno-miR-101b-3p	regulation of microtubule cytoskeleton organization	3	7	3171	23933	0.0537999	0.0541073
rno-miR-101b-3p	positive regulation of neutrophil chemotaxis	5	16	3171	23933	0.05048	0.0541073
rno-miR-101b-3p	epidermis development	7	26	3171	23933	0.0477334	0.0541073
rno-miR-101b-3p	cerebral cortex neuron differentiation	3	7	3171	23933	0.0537999	0.0541073
rno-miR-101b-3p	response to water deprivation	3	7	3171	23933	0.0537999	0.0541073
rno-miR-101b-3p	anatomical structure morphogenesis	5	16	3171	23933	0.05048	0.0541073
rno-miR-101b-3p	retrograde axon cargo transport	3	7	3171	23933	0.0537999	0.0541073
rno-miR-101b-3p	cell chemotaxis	6	21	3171	23933	0.0499962	0.0541073
rno-miR-101b-3p	microtubule nucleation	3	7	3171	23933	0.0537999	0.0541073
rno-miR-101b-3p	cell morphogenesis involved in neuron differentiation	3	7	3171	23933	0.0537999	0.0541073
rno-miR-101b-3p	regulation of ph	6	21	3171	23933	0.0499962	0.0541073
rno-miR-101b-3p	lung alveolus development	9	37	3171	23933	0.0484889	0.0541073
rno-miR-101b-3p	neuronal action potential propagation	3	7	3171	23933	0.0537999	0.0541073
rno-miR-101b-3p	negative regulation of calcium ion dependent exocytosis	3	7	3171	23933	0.0537999	0.0541073
rno-miR-101b-3p	mitotic cell cycle	6	21	3171	23933	0.0499962	0.0541073
rno-miR-101b-3p	convergent extension	3	7	3171	23933	0.0537999	0.0541073
rno-miR-101b-3p	hemopoietic stem cell differentiation	3	7	3171	23933	0.0537999	0.0541073
rno-miR-101b-3p	locomotory exploration behavior	3	7	3171	23933	0.0537999	0.0541073
rno-miR-101b-3p	mapk cascade	14	66	3171	23933	0.0483279	0.0541073
rno-miR-101b-3p	positive regulation of dopamine secretion	3	7	3171	23933	0.0537999	0.0541073
rno-miR-101b-3p	ventricular cardiac muscle cell differentiation	3	7	3171	23933	0.0537999	0.0541073
rno-miR-101b-3p	chromatin organization	3	7	3171	23933	0.0537999	0.0541073
rno-miR-101b-3p	activation of phospholipase c activity	5	16	3171	23933	0.05048	0.0541073
rno-miR-101b-3p	mitotic cell cycle g1 s transition checkpoint	3	7	3171	23933	0.0537999	0.0541073
rno-miR-101b-3p	protein targeting	9	37	3171	23933	0.0484889	0.0541073
rno-miR-101b-3p	cytokinesis	10	43	3171	23933	0.0510308	0.0541073
rno-miR-101b-3p	negative regulation of osteoblast proliferation	3	7	3171	23933	0.0537999	0.0541073
rno-miR-101b-3p	oligosaccharide biosynthetic process	3	7	3171	23933	0.0537999	0.0541073
rno-miR-101b-3p	cell fate commitment	11	49	3171	23933	0.0526436	0.0541073
rno-miR-101b-3p	dna damage response signal transduction by p53 class mediator resulting in induction of apoptosis	6	21	3171	23933	0.0499962	0.0541073
rno-miR-101b-3p	regulation of tight junction assembly	3	7	3171	23933	0.0537999	0.0541073
rno-miR-101b-3p	metabolic process	41	241	3171	23933	0.0544648	0.05462
rno-miR-101b-3p	substrate adhesion dependent cell spreading	7	27	3171	23933	0.0573388	0.0573388
rno-miR-130a-3p	protein transport	74	267	3576	23933	4.9231e-08	1.63447e-05
rno-miR-130a-3p	positive regulation of cell proliferation	90	373	3576	23933	1.77104e-06	0.000293993
rno-miR-130a-3p	negative regulation of transcription from rna polymerase ii promoter	107	476	3576	23933	6.66816e-06	0.000737943
rno-miR-130a-3p	negative regulation of apoptotic process	83	351	3576	23933	9.92638e-06	0.000823889
rno-miR-130a-3p	ubiquitin dependent protein catabolic process	38	128	3576	23933	1.55384e-05	0.00103175
rno-miR-130a-3p	regulation of transcription dna dependent	139	671	3576	23933	2.80863e-05	0.00155411
rno-miR-130a-3p	negative regulation of vasoconstriction	7	9	3576	23933	4.50406e-05	0.00190433
rno-miR-130a-3p	protein localization in plasma membrane	13	27	3576	23933	4.58875e-05	0.00190433
rno-miR-130a-3p	protein ubiquitination	44	165	3576	23933	6.49422e-05	0.00217967
rno-miR-130a-3p	positive regulation of transcription dna dependent	110	518	3576	23933	6.56526e-05	0.00217967
rno-miR-130a-3p	inner ear development	22	64	3576	23933	8.74199e-05	0.00263849
rno-miR-130a-3p	vesicle mediated transport	34	119	3576	23933	9.91693e-05	0.00274368
rno-miR-130a-3p	regulation of catalytic activity	20	57	3576	23933	0.000130815	0.0033408
rno-miR-130a-3p	brain development	54	224	3576	23933	0.000195077	0.00462611
rno-miR-130a-3p	endocytosis	26	87	3576	23933	0.000287831	0.00637067
rno-miR-130a-3p	small gtpase mediated signal transduction	49	204	3576	23933	0.000410041	0.0078538
rno-miR-130a-3p	positive regulation of i kappab kinase nf kappab cascade	34	128	3576	23933	0.000449464	0.0078538
rno-miR-130a-3p	cell cycle	38	148	3576	23933	0.000447821	0.0078538
rno-miR-130a-3p	fatty acid metabolic process	18	53	3576	23933	0.000442368	0.0078538
rno-miR-130a-3p	camp mediated signaling	10	22	3576	23933	0.000627009	0.00811757
rno-miR-130a-3p	regulation of transcription from rna polymerase ii promoter	45	187	3576	23933	0.000660164	0.00811757
rno-miR-130a-3p	protein k63 linked deubiquitination	7	12	3576	23933	0.000653458	0.00811757
rno-miR-130a-3p	peptidyl lysine methylation	6	9	3576	23933	0.000618626	0.00811757
rno-miR-130a-3p	positive regulation of protein serine threonine kinase activity	9	18	3576	23933	0.000493651	0.00811757
rno-miR-130a-3p	positive regulation of receptor mediated endocytosis	7	12	3576	23933	0.000653458	0.00811757
rno-miR-130a-3p	cell communication	18	54	3576	23933	0.000571863	0.00811757
rno-miR-130a-3p	smad protein complex assembly	6	9	3576	23933	0.000618626	0.00811757
rno-miR-130a-3p	protein deubiquitination	12	30	3576	23933	0.000753592	0.00893545
rno-miR-130a-3p	regulation of protein phosphorylation	12	31	3576	23933	0.00106376	0.0103035
rno-miR-130a-3p	wound healing	26	94	3576	23933	0.00105568	0.0103035
rno-miR-130a-3p	response to hyperoxia	12	31	3576	23933	0.00106376	0.0103035
rno-miR-130a-3p	response to retinoic acid	21	70	3576	23933	0.00100624	0.0103035
rno-miR-130a-3p	signal transduction	83	401	3576	23933	0.00108622	0.0103035
rno-miR-130a-3p	motor axon guidance	10	23	3576	23933	0.00096159	0.0103035
rno-miR-130a-3p	transmembrane transport	33	128	3576	23933	0.000950306	0.0103035
rno-miR-130a-3p	mapk cascade	20	66	3576	23933	0.00114405	0.0105507
rno-miR-130a-3p	cardiac ventricle morphogenesis	5	7	3576	23933	0.00119696	0.0107403
rno-miR-130a-3p	intracellular protein kinase cascade	22	76	3576	23933	0.00130361	0.0113894
rno-miR-130a-3p	endocrine pancreas development	10	24	3576	23933	0.00142928	0.0121672
rno-miR-130a-3p	angiogenesis	37	152	3576	23933	0.00152027	0.0126182
rno-miR-130a-3p	lactation	17	54	3576	23933	0.00165096	0.013331
rno-miR-130a-3p	positive regulation of ras protein signal transduction	8	17	3576	23933	0.00168645	0.013331
rno-miR-130a-3p	regulation of ph	9	21	3576	23933	0.00195232	0.0150737
rno-miR-130a-3p	negative regulation of protein dephosphorylation	4	5	3576	23933	0.00219139	0.0151571
rno-miR-130a-3p	lactate metabolic process	4	5	3576	23933	0.00219139	0.0151571
rno-miR-130a-3p	negative regulation of cyclin dependent protein kinase activity	7	14	3576	23933	0.00214951	0.0151571
rno-miR-130a-3p	spermatid nucleus differentiation	4	5	3576	23933	0.00219139	0.0151571
rno-miR-130a-3p	germ line stem cell maintenance	4	5	3576	23933	0.00219139	0.0151571
rno-miR-130a-3p	regulation of cell proliferation	34	140	3576	23933	0.00239723	0.0162425
rno-miR-130a-3p	sodium ion transmembrane transport	13	38	3576	23933	0.00248661	0.0165111
rno-miR-130a-3p	positive regulation of keratinocyte differentiation	5	8	3576	23933	0.00279818	0.0168908
rno-miR-130a-3p	transcription dna dependent	120	631	3576	23933	0.00276509	0.0168908
rno-miR-130a-3p	actin cytoskeleton organization	27	105	3576	23933	0.00273638	0.0168908
rno-miR-130a-3p	regulation of i kappab kinase nf kappab cascade	6	11	3576	23933	0.00259613	0.0168908
rno-miR-130a-3p	negative regulation of gluconeogenesis	5	8	3576	23933	0.00279818	0.0168908
rno-miR-130a-3p	spinal cord development	10	26	3576	23933	0.00291243	0.0172665
rno-miR-130a-3p	protein k48 linked ubiquitination	13	39	3576	23933	0.00322695	0.0187956
rno-miR-130a-3p	calcium ion import	7	15	3576	23933	0.00351361	0.0201124
rno-miR-130a-3p	regulation of neuronal synaptic plasticity	9	23	3576	23933	0.00409657	0.0226677
rno-miR-130a-3p	positive regulation of reactive oxygen species metabolic process	9	23	3576	23933	0.00409657	0.0226677
rno-miR-130a-3p	regulation of cytokinesis	6	12	3576	23933	0.0045388	0.023545
rno-miR-130a-3p	positive regulation of protein complex assembly	6	12	3576	23933	0.0045388	0.023545
rno-miR-130a-3p	positive regulation of endothelial cell proliferation	16	54	3576	23933	0.00440647	0.023545
rno-miR-130a-3p	proteasomal ubiquitin dependent protein catabolic process	16	54	3576	23933	0.00440647	0.023545
rno-miR-130a-3p	response to hypoxia	51	239	3576	23933	0.00483599	0.024043
rno-miR-130a-3p	positive regulation of insulin like growth factor receptor signaling pathway	5	9	3576	23933	0.00552261	0.024043
rno-miR-130a-3p	regulation of protein kinase a signaling cascade	5	9	3576	23933	0.00552261	0.024043
rno-miR-130a-3p	er overload response	5	9	3576	23933	0.00552261	0.024043
rno-miR-130a-3p	glial cell differentiation	8	20	3576	23933	0.00575886	0.024043
rno-miR-130a-3p	b cell homeostasis	8	20	3576	23933	0.00575886	0.024043
rno-miR-130a-3p	positive regulation vascular endothelial growth factor production	7	16	3576	23933	0.00544787	0.024043
rno-miR-130a-3p	golgi vesicle transport	5	9	3576	23933	0.00552261	0.024043
rno-miR-130a-3p	cardiac muscle hypertrophy	4	6	3576	23933	0.0057935	0.024043
rno-miR-130a-3p	regulation of the force of heart contraction	8	20	3576	23933	0.00575886	0.024043
rno-miR-130a-3p	negative regulation of transcription dna dependent	86	441	3576	23933	0.00517533	0.024043
rno-miR-130a-3p	intracellular signal transduction	49	229	3576	23933	0.00535468	0.024043
rno-miR-130a-3p	lysosome organization	10	28	3576	23933	0.00541965	0.024043
rno-miR-130a-3p	positive regulation of cell migration	28	115	3576	23933	0.00530166	0.024043
rno-miR-130a-3p	deadenylation dependent decapping of nuclear transcribed mrna	4	6	3576	23933	0.0057935	0.024043
rno-miR-130a-3p	clathrin coat assembly	5	9	3576	23933	0.00552261	0.024043
rno-miR-130a-3p	positive regulation of angiogenesis	22	85	3576	23933	0.00592461	0.0242043
rno-miR-130a-3p	positive regulation of transcription from rna polymerase ii promoter	130	706	3576	23933	0.00597817	0.0242043
rno-miR-130a-3p	axon guidance	26	106	3576	23933	0.00635584	0.0251207
rno-miR-130a-3p	biological_process	250	1447	3576	23933	0.00632492	0.0251207
rno-miR-130a-3p	negative regulation of cell proliferation	60	294	3576	23933	0.00668396	0.0252168
rno-miR-130a-3p	neuron projection morphogenesis	13	42	3576	23933	0.00657346	0.0252168
rno-miR-130a-3p	transforming growth factor beta receptor signaling pathway	16	56	3576	23933	0.00649385	0.0252168
rno-miR-130a-3p	cell proliferation	39	176	3576	23933	0.00665464	0.0252168
rno-miR-130a-3p	protein phosphorylation	71	358	3576	23933	0.00693717	0.025878
rno-miR-130a-3p	platelet derived growth factor receptor signaling pathway	9	25	3576	23933	0.00773936	0.0285496
rno-miR-130a-3p	positive regulation of notch signaling pathway	7	17	3576	23933	0.00808086	0.0288478
rno-miR-130a-3p	retinal ganglion cell axon guidance	7	17	3576	23933	0.00808086	0.0288478
rno-miR-130a-3p	cellular response to insulin stimulus	21	82	3576	23933	0.00802767	0.0288478
rno-miR-130a-3p	positive regulation of astrocyte differentiation	5	10	3576	23933	0.00969461	0.0300805
rno-miR-130a-3p	positive regulation of apoptotic process	50	241	3576	23933	0.00909184	0.0300805
rno-miR-130a-3p	neuromuscular process controlling balance	12	39	3576	23933	0.00932733	0.0300805
rno-miR-130a-3p	blood coagulation	15	53	3576	23933	0.00906509	0.0300805
rno-miR-130a-3p	developmental growth	10	30	3576	23933	0.00935675	0.0300805
rno-miR-130a-3p	stress fiber assembly	5	10	3576	23933	0.00969461	0.0300805
rno-miR-130a-3p	positive regulation of blood coagulation	5	10	3576	23933	0.00969461	0.0300805
rno-miR-130a-3p	glycolysis	12	39	3576	23933	0.00932733	0.0300805
rno-miR-130a-3p	lung development	28	119	3576	23933	0.00864186	0.0300805
rno-miR-130a-3p	positive regulation of positive chemotaxis	5	10	3576	23933	0.00969461	0.0300805
rno-miR-130a-3p	cellular calcium ion homeostasis	18	68	3576	23933	0.00950201	0.0300805
rno-miR-130a-3p	vesicle transport along microtubule	5	10	3576	23933	0.00969461	0.0300805
rno-miR-130a-3p	positive regulation of myoblast differentiation	5	10	3576	23933	0.00969461	0.0300805
rno-miR-130a-3p	forebrain development	21	83	3576	23933	0.00926855	0.0300805
rno-miR-130a-3p	insulin secretion	11	35	3576	23933	0.0106144	0.031044
rno-miR-130a-3p	positive regulation of translation	11	35	3576	23933	0.0106144	0.031044
rno-miR-130a-3p	positive regulation of protein kinase activity	14	49	3576	23933	0.0105278	0.031044
rno-miR-130a-3p	in utero embryonic development	48	231	3576	23933	0.0101215	0.031044
rno-miR-130a-3p	regulation of insulin secretion	9	26	3576	23933	0.0102948	0.031044
rno-miR-130a-3p	response to insulin stimulus	21	84	3576	23933	0.0106597	0.031044
rno-miR-130a-3p	response to activity	14	49	3576	23933	0.0105278	0.031044
rno-miR-130a-3p	positive regulation of smooth muscle cell proliferation	16	59	3576	23933	0.0110459	0.0318891
rno-miR-130a-3p	regulation of receptor activity	6	14	3576	23933	0.011289	0.0320337
rno-miR-130a-3p	myoblast fusion	6	14	3576	23933	0.011289	0.0320337
rno-miR-130a-3p	negative regulation of osteoblast proliferation	4	7	3576	23933	0.0119222	0.0321803
rno-miR-130a-3p	cerebellar granule cell differentiation	4	7	3576	23933	0.0119222	0.0321803
rno-miR-130a-3p	regulation of glucose metabolic process	4	7	3576	23933	0.0119222	0.0321803
rno-miR-130a-3p	retina vasculature development in camera type eye	4	7	3576	23933	0.0119222	0.0321803
rno-miR-130a-3p	endothelial cell migration	7	18	3576	23933	0.0115428	0.0321803
rno-miR-130a-3p	positive regulation of chemotaxis	4	7	3576	23933	0.0119222	0.0321803
rno-miR-130a-3p	fatty acid biosynthetic process	13	45	3576	23933	0.0122174	0.0327111
rno-miR-130a-3p	sensory perception of sound	24	101	3576	23933	0.0126645	0.0336369
rno-miR-130a-3p	regulation of growth	11	36	3576	23933	0.0132659	0.0345823
rno-miR-130a-3p	negative regulation of bmp signaling pathway	11	36	3576	23933	0.0132659	0.0345823
rno-miR-130a-3p	neuron apoptotic process	9	27	3576	23933	0.0134352	0.0345823
rno-miR-130a-3p	lipid metabolic process	22	91	3576	23933	0.0135344	0.0345823
rno-miR-130a-3p	cell migration	28	123	3576	23933	0.0135413	0.0345823
rno-miR-130a-3p	positive regulation of dna binding	8	23	3576	23933	0.014821	0.0372771
rno-miR-130a-3p	learning or memory	13	46	3576	23933	0.0147565	0.0372771
rno-miR-130a-3p	positive regulation of catenin import into nucleus	5	11	3576	23933	0.01561	0.0372843
rno-miR-130a-3p	positive regulation of cyclin dependent protein kinase activity	5	11	3576	23933	0.01561	0.0372843
rno-miR-130a-3p	positive regulation of phosphorylation	10	32	3576	23933	0.0151683	0.0372843
rno-miR-130a-3p	positive regulation of canonical wnt receptor signaling pathway	14	51	3576	23933	0.0151073	0.0372843
rno-miR-130a-3p	regulation of fat cell differentiation	5	11	3576	23933	0.01561	0.0372843
rno-miR-130a-3p	cardiac epithelial to mesenchymal transition	5	11	3576	23933	0.01561	0.0372843
rno-miR-130a-3p	endoplasmic reticulum organization	5	11	3576	23933	0.01561	0.0372843
rno-miR-130a-3p	mammary gland alveolus development	7	19	3576	23933	0.0159607	0.0375812
rno-miR-130a-3p	calcium ion homeostasis	7	19	3576	23933	0.0159607	0.0375812
rno-miR-130a-3p	regulation of gene expression	26	114	3576	23933	0.0164873	0.0377502
rno-miR-130a-3p	protein secretion	6	15	3576	23933	0.0164726	0.0377502
rno-miR-130a-3p	anterior posterior pattern specification	26	114	3576	23933	0.0164873	0.0377502
rno-miR-130a-3p	blood vessel remodeling	11	37	3576	23933	0.0163895	0.0377502
rno-miR-130a-3p	oxidation reduction process	45	221	3576	23933	0.017568	0.0399491
rno-miR-130a-3p	glucocorticoid receptor signaling pathway	3	5	3576	23933	0.0263143	0.0404461
rno-miR-130a-3p	sebaceous gland development	3	5	3576	23933	0.0263143	0.0404461
rno-miR-130a-3p	apoptotic process	70	369	3576	23933	0.0195595	0.0404461
rno-miR-130a-3p	organ morphogenesis	18	73	3576	23933	0.0197439	0.0404461
rno-miR-130a-3p	liver development	25	112	3576	23933	0.0237399	0.0404461
rno-miR-130a-3p	regulation of proteasomal ubiquitin dependent protein catabolic process	3	5	3576	23933	0.0263143	0.0404461
rno-miR-130a-3p	l alanine transport	3	5	3576	23933	0.0263143	0.0404461
rno-miR-130a-3p	anatomical structure development	5	12	3576	23933	0.023518	0.0404461
rno-miR-130a-3p	positive regulation of small gtpase mediated signal transduction	3	5	3576	23933	0.0263143	0.0404461
rno-miR-130a-3p	cell cell signaling	14	54	3576	23933	0.0246545	0.0404461
rno-miR-130a-3p	cell fate commitment	13	49	3576	23933	0.0248073	0.0404461
rno-miR-130a-3p	cytokinesis	12	43	3576	23933	0.0206972	0.0404461
rno-miR-130a-3p	regulation of release of sequestered calcium ion into cytosol	3	5	3576	23933	0.0263143	0.0404461
rno-miR-130a-3p	cellular response to ethanol	5	12	3576	23933	0.023518	0.0404461
rno-miR-130a-3p	response to estrogen stimulus	23	101	3576	23933	0.0234727	0.0404461
rno-miR-130a-3p	hippo signaling cascade	5	12	3576	23933	0.023518	0.0404461
rno-miR-130a-3p	angiogenesis involved in wound healing	3	5	3576	23933	0.0263143	0.0404461
rno-miR-130a-3p	ventricular septum morphogenesis	7	20	3576	23933	0.021454	0.0404461
rno-miR-130a-3p	stem cell division	3	5	3576	23933	0.0263143	0.0404461
rno-miR-130a-3p	barbed end actin filament capping	3	5	3576	23933	0.0263143	0.0404461
rno-miR-130a-3p	ephrin receptor signaling pathway	8	25	3576	23933	0.0248625	0.0404461
rno-miR-130a-3p	endoplasmic reticulum unfolded protein response	8	25	3576	23933	0.0248625	0.0404461
rno-miR-130a-3p	negative regulation of protein import into nucleus	3	5	3576	23933	0.0263143	0.0404461
rno-miR-130a-3p	cellular response to platelet derived growth factor stimulus	3	5	3576	23933	0.0263143	0.0404461
rno-miR-130a-3p	histone h3 k36 demethylation	3	5	3576	23933	0.0263143	0.0404461
rno-miR-130a-3p	negative regulation of canonical wnt receptor signaling pathway	19	79	3576	23933	0.0218317	0.0404461
rno-miR-130a-3p	positive regulation of fatty acid beta oxidation	4	8	3576	23933	0.0210463	0.0404461
rno-miR-130a-3p	cellular response to copper ion	3	5	3576	23933	0.0263143	0.0404461
rno-miR-130a-3p	female pregnancy	20	85	3576	23933	0.023808	0.0404461
rno-miR-130a-3p	embryonic retina morphogenesis in camera type eye	4	8	3576	23933	0.0210463	0.0404461
rno-miR-130a-3p	cerebral cortex development	14	54	3576	23933	0.0246545	0.0404461
rno-miR-130a-3p	atp hydrolysis coupled proton transport	10	34	3576	23933	0.0233069	0.0404461
rno-miR-130a-3p	histone lysine methylation	5	12	3576	23933	0.023518	0.0404461
rno-miR-130a-3p	cellular response to electrical stimulus	4	8	3576	23933	0.0210463	0.0404461
rno-miR-130a-3p	parathyroid gland development	4	8	3576	23933	0.0210463	0.0404461
rno-miR-130a-3p	endosome to lysosome transport	8	25	3576	23933	0.0248625	0.0404461
rno-miR-130a-3p	glomerular basement membrane development	4	8	3576	23933	0.0210463	0.0404461
rno-miR-130a-3p	smooth muscle cell migration	3	5	3576	23933	0.0263143	0.0404461
rno-miR-130a-3p	ovulation cycle	6	16	3576	23933	0.0230874	0.0404461
rno-miR-130a-3p	negative regulation of epidermal growth factor receptor signaling pathway	4	8	3576	23933	0.0210463	0.0404461
rno-miR-130a-3p	lipid biosynthetic process	5	12	3576	23933	0.023518	0.0404461
rno-miR-130a-3p	ureteric bud formation	3	5	3576	23933	0.0263143	0.0404461
rno-miR-130a-3p	negative regulation of interleukin 4 production	3	5	3576	23933	0.0263143	0.0404461
rno-miR-130a-3p	actin filament polymerization	4	8	3576	23933	0.0210463	0.0404461
rno-miR-130a-3p	histone h4 k12 acetylation	4	8	3576	23933	0.0210463	0.0404461
rno-miR-130a-3p	negative regulation of astrocyte differentiation	5	12	3576	23933	0.023518	0.0404461
rno-miR-130a-3p	positive regulation of protein phosphorylation	24	106	3576	23933	0.022414	0.0404461
rno-miR-130a-3p	choline transport	3	5	3576	23933	0.0263143	0.0404461
rno-miR-130a-3p	transformed cell apoptotic process	3	5	3576	23933	0.0263143	0.0404461
rno-miR-130a-3p	protein k48 linked deubiquitination	5	12	3576	23933	0.023518	0.0404461
rno-miR-130a-3p	negative regulation of wnt receptor signaling pathway	13	48	3576	23933	0.0210189	0.0404461
rno-miR-130a-3p	proton transport	10	33	3576	23933	0.0189191	0.0404461
rno-miR-130a-3p	lysosomal lumen acidification	3	5	3576	23933	0.0263143	0.0404461
rno-miR-130a-3p	adiponectin mediated signaling pathway	3	5	3576	23933	0.0263143	0.0404461
rno-miR-130a-3p	outflow tract morphogenesis	11	38	3576	23933	0.0200315	0.0404461
rno-miR-130a-3p	chronic inflammatory response to antigenic stimulus	3	5	3576	23933	0.0263143	0.0404461
rno-miR-130a-3p	negative regulation of smooth muscle cell migration	5	12	3576	23933	0.023518	0.0404461
rno-miR-130a-3p	positive regulation of glial cell differentiation	3	5	3576	23933	0.0263143	0.0404461
rno-miR-130a-3p	anterograde synaptic vesicle transport	4	8	3576	23933	0.0210463	0.0404461
rno-miR-130a-3p	nadp metabolic process	3	5	3576	23933	0.0263143	0.0404461
rno-miR-130a-3p	response to muramyl dipeptide	4	8	3576	23933	0.0210463	0.0404461
rno-miR-130a-3p	xenobiotic catabolic process	4	8	3576	23933	0.0210463	0.0404461
rno-miR-130a-3p	wnt receptor signaling pathway	24	105	3576	23933	0.020105	0.0404461
rno-miR-130a-3p	gastrulation	8	24	3576	23933	0.0193831	0.0404461
rno-miR-130a-3p	linoleic acid metabolic process	3	5	3576	23933	0.0263143	0.0404461
rno-miR-130a-3p	protein stabilization	16	63	3576	23933	0.0206418	0.0404461
rno-miR-130a-3p	inner cell mass cell proliferation	5	12	3576	23933	0.023518	0.0404461
rno-miR-130a-3p	mammary duct terminal end bud growth	3	5	3576	23933	0.0263143	0.0404461
rno-miR-130a-3p	fatty acid transport	6	16	3576	23933	0.0230874	0.0404461
rno-miR-130a-3p	mesenchymal cell development	3	5	3576	23933	0.0263143	0.0404461
rno-miR-130a-3p	response to drug	85	465	3576	23933	0.0265053	0.0405519
rno-miR-130a-3p	positive regulation of mitosis	9	30	3576	23933	0.0270679	0.0410344
rno-miR-130a-3p	triglyceride metabolic process	9	30	3576	23933	0.0270679	0.0410344
rno-miR-130a-3p	negative regulation of cysteine type endopeptidase activity involved in apoptotic process	16	65	3576	23933	0.0273425	0.0412624
rno-miR-130a-3p	intracellular protein transport	31	147	3576	23933	0.0277036	0.0416181
rno-miR-130a-3p	dna damage response signal transduction by p53 class mediator resulting in induction of apoptosis	7	21	3576	23933	0.0281303	0.0418801
rno-miR-130a-3p	negative regulation of protein ubiquitination	7	21	3576	23933	0.0281303	0.0418801
rno-miR-130a-3p	glutathione metabolic process	10	35	3576	23933	0.0283838	0.0420689
rno-miR-130a-3p	nervous system development	34	165	3576	23933	0.0300667	0.0443279
rno-miR-130a-3p	glucose homeostasis	17	71	3576	23933	0.030175	0.0443279
rno-miR-130a-3p	cytoplasmic mrna processing body assembly	4	9	3576	23933	0.0334652	0.0443511
rno-miR-130a-3p	cell adhesion	47	242	3576	23933	0.0337076	0.0443511
rno-miR-130a-3p	excretion	5	13	3576	23933	0.0336092	0.0443511
rno-miR-130a-3p	sphingolipid metabolic process	5	13	3576	23933	0.0336092	0.0443511
rno-miR-130a-3p	male meiosis i	5	13	3576	23933	0.0336092	0.0443511
rno-miR-130a-3p	regulation of neurogenesis	5	13	3576	23933	0.0336092	0.0443511
rno-miR-130a-3p	ceramide metabolic process	5	13	3576	23933	0.0336092	0.0443511
rno-miR-130a-3p	neuronal stem cell maintenance	4	9	3576	23933	0.0334652	0.0443511
rno-miR-130a-3p	neurofilament cytoskeleton organization	4	9	3576	23933	0.0334652	0.0443511
rno-miR-130a-3p	cellular response to ionizing radiation	6	17	3576	23933	0.0312728	0.0443511
rno-miR-130a-3p	histone h2a monoubiquitination	4	9	3576	23933	0.0334652	0.0443511
rno-miR-130a-3p	negative regulation of cardiac muscle cell apoptotic process	4	9	3576	23933	0.0334652	0.0443511
rno-miR-130a-3p	positive regulation of glycogen biosynthetic process	6	17	3576	23933	0.0312728	0.0443511
rno-miR-130a-3p	interleukin 6 mediated signaling pathway	4	9	3576	23933	0.0334652	0.0443511
rno-miR-130a-3p	negative regulation of protein autophosphorylation	4	9	3576	23933	0.0334652	0.0443511
rno-miR-130a-3p	chloride transport	13	51	3576	23933	0.0338548	0.0443511
rno-miR-130a-3p	response to organic substance	29	137	3576	23933	0.0309406	0.0443511
rno-miR-130a-3p	positive regulation of glial cell proliferation	4	9	3576	23933	0.0334652	0.0443511
rno-miR-130a-3p	reduction of cytosolic calcium ion concentration	4	9	3576	23933	0.0334652	0.0443511
rno-miR-130a-3p	inner ear receptor cell differentiation	4	9	3576	23933	0.0334652	0.0443511
rno-miR-130a-3p	midbrain development	10	36	3576	23933	0.0341984	0.0443511
rno-miR-130a-3p	leukocyte tethering or rolling	4	9	3576	23933	0.0334652	0.0443511
rno-miR-130a-3p	behavior	9	31	3576	23933	0.0332321	0.0443511
rno-miR-130a-3p	vesicle organization	4	9	3576	23933	0.0334652	0.0443511
rno-miR-130a-3p	regulation of cell adhesion mediated by integrin	4	9	3576	23933	0.0334652	0.0443511
rno-miR-130a-3p	smooth muscle tissue development	6	17	3576	23933	0.0312728	0.0443511
rno-miR-130a-3p	glial cell migration	4	9	3576	23933	0.0334652	0.0443511
rno-miR-130a-3p	cardiac muscle contraction	10	36	3576	23933	0.0341984	0.0443511
rno-miR-130a-3p	atp biosynthetic process	10	36	3576	23933	0.0341984	0.0443511
rno-miR-130a-3p	primitive streak formation	4	9	3576	23933	0.0334652	0.0443511
rno-miR-130a-3p	cytokine production	7	22	3576	23933	0.0360821	0.0464312
rno-miR-130a-3p	regulation of ion transmembrane transport	7	22	3576	23933	0.0360821	0.0464312
rno-miR-130a-3p	neuron differentiation	24	111	3576	23933	0.037167	0.0476426
rno-miR-130a-3p	response to glucose stimulus	22	100	3576	23933	0.0375167	0.047906
rno-miR-130a-3p	response to calcium ion	17	73	3576	23933	0.0385643	0.049055
rno-miR-130a-3p	protein autophosphorylation	33	163	3576	23933	0.0402462	0.0506809
rno-miR-130a-3p	mesoderm formation	9	32	3576	23933	0.0403005	0.0506809
rno-miR-130a-3p	er associated protein catabolic process	9	32	3576	23933	0.0403005	0.0506809
rno-miR-130a-3p	cellular response to extracellular stimulus	6	18	3576	23933	0.0411379	0.0507724
rno-miR-130a-3p	ureteric bud development	11	42	3576	23933	0.0406479	0.0507724
rno-miR-130a-3p	lung alveolus development	10	37	3576	23933	0.0407943	0.0507724
rno-miR-130a-3p	labyrinthine layer blood vessel development	6	18	3576	23933	0.0411379	0.0507724
rno-miR-130a-3p	negative regulation of jnk cascade	6	18	3576	23933	0.0411379	0.0507724
rno-miR-130a-3p	sodium ion transport	17	74	3576	23933	0.0433402	0.0511614
rno-miR-130a-3p	pentose phosphate shunt	4	10	3576	23933	0.0493122	0.0511614
rno-miR-130a-3p	glycerol metabolic process	5	14	3576	23933	0.0460094	0.0511614
rno-miR-130a-3p	glucose 6 phosphate metabolic process	3	6	3576	23933	0.0468351	0.0511614
rno-miR-130a-3p	negative regulation of systemic arterial blood pressure	3	6	3576	23933	0.0468351	0.0511614
rno-miR-130a-3p	determination of adult lifespan	5	14	3576	23933	0.0460094	0.0511614
rno-miR-130a-3p	negative regulation of extrinsic apoptotic signaling pathway	4	10	3576	23933	0.0493122	0.0511614
rno-miR-130a-3p	positive regulation of vasodilation	7	23	3576	23933	0.0453838	0.0511614
rno-miR-130a-3p	megakaryocyte differentiation	3	6	3576	23933	0.0468351	0.0511614
rno-miR-130a-3p	memory	14	58	3576	23933	0.0435328	0.0511614
rno-miR-130a-3p	induction of apoptosis	34	170	3576	23933	0.0440843	0.0511614
rno-miR-130a-3p	fatty acid oxidation	5	14	3576	23933	0.0460094	0.0511614
rno-miR-130a-3p	protein targeting to golgi	4	10	3576	23933	0.0493122	0.0511614
rno-miR-130a-3p	salivary gland morphogenesis	4	10	3576	23933	0.0493122	0.0511614
rno-miR-130a-3p	regulation of steroid biosynthetic process	4	10	3576	23933	0.0493122	0.0511614
rno-miR-130a-3p	ventricular trabecula myocardium morphogenesis	4	10	3576	23933	0.0493122	0.0511614
rno-miR-130a-3p	spongiotrophoblast layer development	3	6	3576	23933	0.0468351	0.0511614
rno-miR-130a-3p	positive regulation by host of viral transcription	4	10	3576	23933	0.0493122	0.0511614
rno-miR-130a-3p	regulation of fatty acid metabolic process	4	10	3576	23933	0.0493122	0.0511614
rno-miR-130a-3p	positive regulation of b cell activation	3	6	3576	23933	0.0468351	0.0511614
rno-miR-130a-3p	negative regulation of cartilage development	3	6	3576	23933	0.0468351	0.0511614
rno-miR-130a-3p	hyaluronan biosynthetic process	3	6	3576	23933	0.0468351	0.0511614
rno-miR-130a-3p	positive regulation of sequence specific dna binding transcription factor activity	18	80	3576	23933	0.0461461	0.0511614
rno-miR-130a-3p	positive regulation of insulin secretion	10	38	3576	23933	0.0482096	0.0511614
rno-miR-130a-3p	branching morphogenesis of a tube	10	38	3576	23933	0.0482096	0.0511614
rno-miR-130a-3p	paranodal junction assembly	3	6	3576	23933	0.0468351	0.0511614
rno-miR-130a-3p	vesicle fusion	5	14	3576	23933	0.0460094	0.0511614
rno-miR-130a-3p	embryonic foregut morphogenesis	4	10	3576	23933	0.0493122	0.0511614
rno-miR-130a-3p	dendrite morphogenesis	8	28	3576	23933	0.0475316	0.0511614
rno-miR-130a-3p	regulation of transcription involved in g1 s phase of mitotic cell cycle	3	6	3576	23933	0.0468351	0.0511614
rno-miR-130a-3p	protein palmitoylation	4	10	3576	23933	0.0493122	0.0511614
rno-miR-130a-3p	prostate gland growth	4	10	3576	23933	0.0493122	0.0511614
rno-miR-130a-3p	mrna catabolic process	4	10	3576	23933	0.0493122	0.0511614
rno-miR-130a-3p	tissue regeneration	9	33	3576	23933	0.0483185	0.0511614
rno-miR-130a-3p	cell morphogenesis	14	58	3576	23933	0.0435328	0.0511614
rno-miR-130a-3p	microtubule polymerization	3	6	3576	23933	0.0468351	0.0511614
rno-miR-130a-3p	hindbrain development	7	23	3576	23933	0.0453838	0.0511614
rno-miR-130a-3p	regulation of cardiac muscle contraction by regulation of the release of sequestered calcium ion	3	6	3576	23933	0.0468351	0.0511614
rno-miR-130a-3p	acrosome assembly	4	10	3576	23933	0.0493122	0.0511614
rno-miR-130a-3p	negative regulation of meiosis	3	6	3576	23933	0.0468351	0.0511614
rno-miR-130a-3p	sequestering of actin monomers	4	10	3576	23933	0.0493122	0.0511614
rno-miR-130a-3p	respiratory chain complex iv assembly	3	6	3576	23933	0.0468351	0.0511614
rno-miR-130a-3p	mammary gland epithelial cell proliferation	4	10	3576	23933	0.0493122	0.0511614
rno-miR-130a-3p	post embryonic development	20	90	3576	23933	0.0416476	0.0511614
rno-miR-130a-3p	peptidyl tyrosine dephosphorylation	9	33	3576	23933	0.0483185	0.0511614
rno-miR-130a-3p	pulmonary valve morphogenesis	3	6	3576	23933	0.0468351	0.0511614
rno-miR-130a-3p	negative regulation of neural precursor cell proliferation	3	6	3576	23933	0.0468351	0.0511614
rno-miR-130a-3p	type b pancreatic cell proliferation	3	6	3576	23933	0.0468351	0.0511614
rno-miR-130a-3p	regulation of rna biosynthetic process	3	6	3576	23933	0.0468351	0.0511614
rno-miR-130a-3p	intracellular cholesterol transport	3	6	3576	23933	0.0468351	0.0511614
rno-miR-130a-3p	release of cytochrome c from mitochondria	7	23	3576	23933	0.0453838	0.0511614
rno-miR-130a-3p	response to mechanical stimulus	18	81	3576	23933	0.0513499	0.0531096
rno-miR-130a-3p	positive regulation of transforming growth factor beta receptor signaling pathway	6	19	3576	23933	0.0527581	0.0537291
rno-miR-130a-3p	olfactory bulb development	6	19	3576	23933	0.0527581	0.0537291
rno-miR-130a-3p	signal transduction involved in regulation of gene expression	6	19	3576	23933	0.0527581	0.0537291
rno-miR-130a-3p	cell fate specification	6	19	3576	23933	0.0527581	0.0537291
rno-miR-130a-3p	regulation of lipid metabolic process	6	19	3576	23933	0.0527581	0.0537291
rno-miR-130a-3p	regulation of mitotic cell cycle	7	24	3576	23933	0.05609	0.0568631
rno-miR-130a-3p	positive regulation of nf kappab transcription factor activity	20	93	3576	23933	0.056178	0.0568631
rno-miR-130a-3p	receptor mediated endocytosis	9	34	3576	23933	0.0573227	0.0573514
rno-miR-130a-3p	g2 m transition of mitotic cell cycle	8	29	3576	23933	0.0573514	0.0573514
rno-miR-130a-3p	ion transport	9	34	3576	23933	0.0573227	0.0573514
rno-miR-130a-3p	negative regulation of fat cell differentiation	8	29	3576	23933	0.0573514	0.0573514
rno-miR-139-3p	protein glycosylation	15	75	1608	23933	0.000118615	0.0128697
rno-miR-139-3p	protein homooligomerization	25	165	1608	23933	0.000111389	0.0128697
rno-miR-139-3p	amino acid transmembrane transport	9	33	1608	23933	0.000240515	0.0173972
rno-miR-139-3p	calcium ion transport	16	94	1608	23933	0.000498166	0.0216204
rno-miR-139-3p	cellular component movement	8	29	1608	23933	0.000489365	0.0216204
rno-miR-139-3p	regulation of calcium ion import	4	7	1608	23933	0.00060266	0.0217962
rno-miR-139-3p	cell proliferation	24	176	1608	23933	0.000739048	0.0229105
rno-miR-139-3p	positive regulation of transcription dna dependent	54	518	1608	23933	0.000909124	0.02466
rno-miR-139-3p	l amino acid transport	6	19	1608	23933	0.00115453	0.0250534
rno-miR-139-3p	phagocytosis engulfment	5	13	1608	23933	0.00110951	0.0250534
rno-miR-139-3p	positive regulation of epidermal growth factor activated receptor activity	4	9	1608	23933	0.00194495	0.0297452
rno-miR-139-3p	calcium mediated signaling	9	43	1608	23933	0.00191553	0.0297452
rno-miR-139-3p	positive regulation of cytokine production	5	14	1608	23933	0.00163088	0.0297452
rno-miR-139-3p	positive regulation of interleukin 8 production	6	21	1608	23933	0.00205612	0.0297452
rno-miR-139-3p	axon guidance	16	106	1608	23933	0.00187605	0.0297452
rno-miR-139-3p	small gtpase mediated signal transduction	25	204	1608	23933	0.00265486	0.0348636
rno-miR-139-3p	regulation of protein kinase b signaling cascade	3	5	1608	23933	0.00273125	0.0348636
rno-miR-139-3p	copper ion transport	4	10	1608	23933	0.00306982	0.0350606
rno-miR-139-3p	negative regulation of synaptic transmission	4	10	1608	23933	0.00306982	0.0350606
rno-miR-139-3p	calcium ion transmembrane transport	9	50	1608	23933	0.00558023	0.0403636
rno-miR-139-3p	calcium mediated signaling using intracellular calcium source	3	6	1608	23933	0.00518965	0.0403636
rno-miR-139-3p	brain renin angiotensin system	3	6	1608	23933	0.00518965	0.0403636
rno-miR-139-3p	outer ear morphogenesis	3	6	1608	23933	0.00518965	0.0403636
rno-miR-139-3p	endocytosis	13	87	1608	23933	0.00524724	0.0403636
rno-miR-139-3p	response to atp	5	18	1608	23933	0.005571	0.0403636
rno-miR-139-3p	gtp catabolic process	11	68	1608	23933	0.00538575	0.0403636
rno-miR-139-3p	negative regulation of map kinase activity	7	33	1608	23933	0.00554901	0.0403636
rno-miR-139-3p	mitochondrion degradation	3	6	1608	23933	0.00518965	0.0403636
rno-miR-139-3p	labyrinthine layer blood vessel development	5	18	1608	23933	0.005571	0.0403636
rno-miR-139-3p	endoplasmic reticulum organization	4	11	1608	23933	0.00456904	0.0403636
rno-miR-139-3p	positive regulation of apoptotic process	27	241	1608	23933	0.0063577	0.0414358
rno-miR-139-3p	learning	8	42	1608	23933	0.00618474	0.0414358
rno-miR-139-3p	positive regulation of interleukin 2 biosynthetic process	4	12	1608	23933	0.00649225	0.0414358
rno-miR-139-3p	negative regulation of canonical wnt receptor signaling pathway	12	79	1608	23933	0.00627874	0.0414358
rno-miR-139-3p	positive regulation of transforming growth factor beta receptor signaling pathway	5	19	1608	23933	0.0071483	0.0443195
rno-miR-139-3p	neuronal action potential propagation	3	7	1608	23933	0.00862989	0.0456753
rno-miR-139-3p	dendrite development	7	35	1608	23933	0.00776973	0.0456753
rno-miR-139-3p	negative regulation of renal sodium excretion	3	7	1608	23933	0.00862989	0.0456753
rno-miR-139-3p	dendritic spine morphogenesis	3	7	1608	23933	0.00862989	0.0456753
rno-miR-139-3p	response to water deprivation	3	7	1608	23933	0.00862989	0.0456753
rno-miR-139-3p	l serine transport	3	7	1608	23933	0.00862989	0.0456753
rno-miR-139-3p	biological_process	120	1447	1608	23933	0.0092915	0.0459929
rno-miR-139-3p	response to calcium ion	11	73	1608	23933	0.0092147	0.0459929
rno-miR-139-3p	positive regulation of phagocytosis	6	28	1608	23933	0.0095377	0.0459929
rno-miR-139-3p	regulation of calcium ion transport	6	28	1608	23933	0.0095377	0.0459929
rno-miR-139-3p	fatty acid oxidation	4	14	1608	23933	0.0117861	0.0468722
rno-miR-139-3p	negative regulation of nitric oxide synthase activity	3	8	1608	23933	0.0131231	0.0468722
rno-miR-139-3p	protein transport	28	267	1608	23933	0.013057	0.0468722
rno-miR-139-3p	regulation of catalytic activity	9	57	1608	23933	0.013176	0.0468722
rno-miR-139-3p	membrane protein ectodomain proteolysis	5	21	1608	23933	0.0111861	0.0468722
rno-miR-139-3p	embryonic eye morphogenesis	3	8	1608	23933	0.0131231	0.0468722
rno-miR-139-3p	cellular response to electrical stimulus	3	8	1608	23933	0.0131231	0.0468722
rno-miR-139-3p	cochlea morphogenesis	5	21	1608	23933	0.0111861	0.0468722
rno-miR-139-3p	intracellular protein kinase cascade	11	76	1608	23933	0.0123572	0.0468722
rno-miR-139-3p	regulation of cytokine production	3	8	1608	23933	0.0131231	0.0468722
rno-miR-139-3p	positive regulation of peptidyl threonine phosphorylation	4	14	1608	23933	0.0117861	0.0468722
rno-miR-139-3p	embryonic body morphogenesis	3	8	1608	23933	0.0131231	0.0468722
rno-miR-139-3p	negative regulation of epidermal growth factor receptor signaling pathway	3	8	1608	23933	0.0131231	0.0468722
rno-miR-139-3p	cell adhesion	26	242	1608	23933	0.012249	0.0468722
rno-miR-139-3p	positive regulation of protein homooligomerization	3	8	1608	23933	0.0131231	0.0468722
rno-miR-139-3p	positive regulation of synaptic transmission cholinergic	3	8	1608	23933	0.0131231	0.0468722
rno-miR-139-3p	regulation of heart contraction	5	22	1608	23933	0.0136914	0.0479198
rno-miR-139-3p	memory	9	58	1608	23933	0.0146932	0.0498191
rno-miR-139-3p	cell morphogenesis	9	58	1608	23933	0.0146932	0.0498191
rno-miR-139-3p	regulation of neuronal synaptic plasticity	5	23	1608	23933	0.0165481	0.0535961
rno-miR-139-3p	cytoskeleton organization	10	69	1608	23933	0.0164841	0.0535961
rno-miR-139-3p	vasculogenesis	9	59	1608	23933	0.0163352	0.0535961
rno-miR-139-3p	positive regulation of glial cell proliferation	3	9	1608	23933	0.0187122	0.0550134
rno-miR-139-3p	response to interferon gamma	5	24	1608	23933	0.0197744	0.0550134
rno-miR-139-3p	embryonic camera type eye morphogenesis	4	16	1608	23933	0.0192488	0.0550134
rno-miR-139-3p	cholesterol biosynthetic process	5	24	1608	23933	0.0197744	0.0550134
rno-miR-139-3p	response to nutrient	15	123	1608	23933	0.0180208	0.0550134
rno-miR-139-3p	response to carbohydrate stimulus	4	16	1608	23933	0.0192488	0.0550134
rno-miR-139-3p	neural retina development	3	9	1608	23933	0.0187122	0.0550134
rno-miR-139-3p	synaptic transmission gabaergic	3	9	1608	23933	0.0187122	0.0550134
rno-miR-139-3p	sensory perception of sound	13	101	1608	23933	0.0176676	0.0550134
rno-miR-139-3p	neurotransmitter transport	5	24	1608	23933	0.0197744	0.0550134
rno-miR-139-3p	mrna splice site selection	3	9	1608	23933	0.0187122	0.0550134
rno-miR-139-3p	induction of apoptosis	19	170	1608	23933	0.0201848	0.0554442
rno-miR-139-3p	response to drug	43	465	1608	23933	0.0211733	0.0560317
rno-miR-139-3p	negative regulation of smooth muscle cell proliferation	6	33	1608	23933	0.0210818	0.0560317
rno-miR-139-3p	positive regulation of proteasomal ubiquitin dependent protein catabolic process	6	33	1608	23933	0.0210818	0.0560317
rno-miR-139-3p	negative regulation of protein binding	5	28	1608	23933	0.0366655	0.0567054
rno-miR-139-3p	epidermal growth factor receptor signaling pathway	4	22	1608	23933	0.0562769	0.0567054
rno-miR-139-3p	positive regulation of release of cytochrome c from mitochondria	4	20	1608	23933	0.0414202	0.0567054
rno-miR-139-3p	regulation of the force of heart contraction	4	20	1608	23933	0.0414202	0.0567054
rno-miR-139-3p	protein ubiquitination involved in ubiquitin dependent protein catabolic process	7	43	1608	23933	0.0233881	0.0567054
rno-miR-139-3p	skeletal muscle tissue development	8	56	1608	23933	0.0326381	0.0567054
rno-miR-139-3p	isoprenoid biosynthetic process	4	21	1608	23933	0.0485341	0.0567054
rno-miR-139-3p	cell chemotaxis	4	21	1608	23933	0.0485341	0.0567054
rno-miR-139-3p	cellular response to manganese ion	2	5	1608	23933	0.0393593	0.0567054
rno-miR-139-3p	bone morphogenesis	4	22	1608	23933	0.0562769	0.0567054
rno-miR-139-3p	dendrite morphogenesis	5	28	1608	23933	0.0366655	0.0567054
rno-miR-139-3p	positive regulation of protein ubiquitination involved in ubiquitin dependent protein catabolic process	3	10	1608	23933	0.0254161	0.0567054
rno-miR-139-3p	transcription dna dependent	54	631	1608	23933	0.0403202	0.0567054
rno-miR-139-3p	wnt receptor signaling pathway involved in somitogenesis	2	6	1608	23933	0.0564441	0.0567054
rno-miR-139-3p	cytokine production	4	22	1608	23933	0.0562769	0.0567054
rno-miR-139-3p	smoothened signaling pathway involved in dorsal ventral neural tube patterning	2	6	1608	23933	0.0564441	0.0567054
rno-miR-139-3p	cell substrate adhesion	3	11	1608	23933	0.0332338	0.0567054
rno-miR-139-3p	angiogenesis	16	152	1608	23933	0.0496568	0.0567054
rno-miR-139-3p	negative regulation of mapk cascade	3	13	1608	23933	0.0521265	0.0567054
rno-miR-139-3p	cerebral cortex gabaergic interneuron migration	2	5	1608	23933	0.0393593	0.0567054
rno-miR-139-3p	skeletal muscle fiber development	3	13	1608	23933	0.0521265	0.0567054
rno-miR-139-3p	muscle cell development	2	5	1608	23933	0.0393593	0.0567054
rno-miR-139-3p	glycoprotein biosynthetic process	2	5	1608	23933	0.0393593	0.0567054
rno-miR-139-3p	aspartate metabolic process	2	5	1608	23933	0.0393593	0.0567054
rno-miR-139-3p	negative regulation of nf kappab import into nucleus	2	6	1608	23933	0.0564441	0.0567054
rno-miR-139-3p	cholesterol efflux	4	21	1608	23933	0.0485341	0.0567054
rno-miR-139-3p	regulation of glucose import	2	5	1608	23933	0.0393593	0.0567054
rno-miR-139-3p	positive regulation of renal sodium excretion	3	11	1608	23933	0.0332338	0.0567054
rno-miR-139-3p	cellular response to alkaloid	2	6	1608	23933	0.0564441	0.0567054
rno-miR-139-3p	myeloid progenitor cell differentiation	2	6	1608	23933	0.0564441	0.0567054
rno-miR-139-3p	response to molecule of fungal origin	2	5	1608	23933	0.0393593	0.0567054
rno-miR-139-3p	response to purine containing compound	2	5	1608	23933	0.0393593	0.0567054
rno-miR-139-3p	response to mechanical stimulus	10	81	1608	23933	0.0444603	0.0567054
rno-miR-139-3p	regulation of glycogen catabolic process	2	6	1608	23933	0.0564441	0.0567054
rno-miR-139-3p	activation of mapk activity	9	65	1608	23933	0.0291066	0.0567054
rno-miR-139-3p	positive regulation of nf kappab transcription factor activity	11	93	1608	23933	0.0471988	0.0567054
rno-miR-139-3p	positive regulation of organ growth	3	10	1608	23933	0.0254161	0.0567054
rno-miR-139-3p	long term synaptic depression	3	11	1608	23933	0.0332338	0.0567054
rno-miR-139-3p	chaperone mediated protein folding requiring cofactor	3	13	1608	23933	0.0521265	0.0567054
rno-miR-139-3p	lactation	8	54	1608	23933	0.0268706	0.0567054
rno-miR-139-3p	enucleate erythrocyte differentiation	2	6	1608	23933	0.0564441	0.0567054
rno-miR-139-3p	receptor mediated endocytosis	6	34	1608	23933	0.0241872	0.0567054
rno-miR-139-3p	regulation of cardiac muscle contraction by regulation of the release of sequestered calcium ion	2	6	1608	23933	0.0564441	0.0567054
rno-miR-139-3p	magnesium ion transport	3	11	1608	23933	0.0332338	0.0567054
rno-miR-139-3p	regulation of ryanodine sensitive calcium release channel activity	2	5	1608	23933	0.0393593	0.0567054
rno-miR-139-3p	smoothened signaling pathway involved in regulation of cerebellar granule cell precursor cell proliferation	2	5	1608	23933	0.0393593	0.0567054
rno-miR-139-3p	protein heterooligomerization	11	87	1608	23933	0.0310757	0.0567054
rno-miR-139-3p	fructose 1 6 bisphosphate metabolic process	2	6	1608	23933	0.0564441	0.0567054
rno-miR-139-3p	l alanine transport	2	5	1608	23933	0.0393593	0.0567054
rno-miR-139-3p	mrna stabilization	3	11	1608	23933	0.0332338	0.0567054
rno-miR-139-3p	negative regulation of lipid catabolic process	3	13	1608	23933	0.0521265	0.0567054
rno-miR-139-3p	anatomical structure development	3	12	1608	23933	0.0421476	0.0567054
rno-miR-139-3p	response to pyrethroid	2	5	1608	23933	0.0393593	0.0567054
rno-miR-139-3p	choline transport	2	5	1608	23933	0.0393593	0.0567054
rno-miR-139-3p	apoptotic process	35	369	1608	23933	0.0251558	0.0567054
rno-miR-139-3p	regulation of erk1 and erk2 cascade	3	12	1608	23933	0.0421476	0.0567054
rno-miR-139-3p	signal transduction	36	401	1608	23933	0.0470067	0.0567054
rno-miR-139-3p	regulation of defense response to virus	2	6	1608	23933	0.0564441	0.0567054
rno-miR-139-3p	reproductive structure development	3	11	1608	23933	0.0332338	0.0567054
rno-miR-139-3p	developmental growth	5	30	1608	23933	0.0476442	0.0567054
rno-miR-139-3p	gamma aminobutyric acid secretion	2	5	1608	23933	0.0393593	0.0567054
rno-miR-139-3p	glutamate metabolic process	3	13	1608	23933	0.0521265	0.0567054
rno-miR-139-3p	axon ensheathment	2	5	1608	23933	0.0393593	0.0567054
rno-miR-139-3p	b cell homeostasis	4	20	1608	23933	0.0414202	0.0567054
rno-miR-139-3p	semicircular canal morphogenesis	2	6	1608	23933	0.0564441	0.0567054
rno-miR-139-3p	positive regulation of blood pressure	5	27	1608	23933	0.0318212	0.0567054
rno-miR-139-3p	response to ionizing radiation	8	55	1608	23933	0.0296581	0.0567054
rno-miR-139-3p	organic anion transport	4	18	1608	23933	0.029088	0.0567054
rno-miR-139-3p	positive regulation of microtubule polymerization	3	13	1608	23933	0.0521265	0.0567054
rno-miR-139-3p	potassium ion transport	7	49	1608	23933	0.0441499	0.0567054
rno-miR-139-3p	vasoconstriction	3	13	1608	23933	0.0521265	0.0567054
rno-miR-139-3p	regulation of dendrite development	3	11	1608	23933	0.0332338	0.0567054
rno-miR-139-3p	negative regulation of blood pressure	5	31	1608	23933	0.0537867	0.0567054
rno-miR-139-3p	positive regulation of nk t cell differentiation	2	5	1608	23933	0.0393593	0.0567054
rno-miR-139-3p	microtubule polymerization	2	6	1608	23933	0.0564441	0.0567054
rno-miR-139-3p	atp catabolic process	11	94	1608	23933	0.0503519	0.0567054
rno-miR-139-3p	regulation of rac gtpase activity	3	13	1608	23933	0.0521265	0.0567054
rno-miR-139-3p	cellular lipid metabolic process	2	6	1608	23933	0.0564441	0.0567054
rno-miR-139-3p	establishment of cell polarity	4	19	1608	23933	0.0349386	0.0567054
rno-miR-139-3p	positive regulation of stress fiber assembly	5	25	1608	23933	0.0233864	0.0567054
rno-miR-139-3p	ceramide biosynthetic process	4	17	1608	23933	0.023862	0.0567054
rno-miR-139-3p	receptor guanylyl cyclase signaling pathway	2	6	1608	23933	0.0564441	0.0567054
rno-miR-139-3p	forebrain neuron development	2	5	1608	23933	0.0393593	0.0567054
rno-miR-139-3p	wnt receptor signaling pathway	12	105	1608	23933	0.0491737	0.0567054
rno-miR-139-3p	negative regulation of platelet derived growth factor receptor signaling pathway	2	6	1608	23933	0.0564441	0.0567054
rno-miR-139-3p	wound healing	11	94	1608	23933	0.0503519	0.0567054
rno-miR-139-3p	cobalt ion transport	2	6	1608	23933	0.0564441	0.0567054
rno-miR-139-3p	associative learning	5	28	1608	23933	0.0366655	0.0567054
rno-miR-139-3p	positive regulation of cellular protein metabolic process	3	13	1608	23933	0.0521265	0.0567054
rno-miR-139-3p	positive regulation of saliva secretion	2	5	1608	23933	0.0393593	0.0567054
rno-miR-139-3p	response to hypoxia	23	239	1608	23933	0.052723	0.0567054
rno-miR-139-3p	regulation of circadian rhythm	3	11	1608	23933	0.0332338	0.0567054
rno-miR-139-3p	positive regulation of natural killer cell mediated cytotoxicity directed against tumor cell target	2	6	1608	23933	0.0564441	0.0567054
rno-miR-139-3p	protein localization	9	64	1608	23933	0.0266053	0.0567054
rno-miR-139-3p	protein localization to organelle	3	13	1608	23933	0.0521265	0.0567054
rno-miR-139-3p	rho protein signal transduction	6	35	1608	23933	0.0275839	0.0567054
rno-miR-139-3p	positive regulation of autophagy	3	13	1608	23933	0.0521265	0.0567054
rno-miR-139-3p	embryonic digit morphogenesis	7	49	1608	23933	0.0441499	0.0567054
rno-miR-139-3p	sulfation	2	6	1608	23933	0.0564441	0.0567054
rno-miR-139-3p	ureteric bud formation	2	5	1608	23933	0.0393593	0.0567054
rno-miR-139-3p	positive regulation of notch signaling pathway	4	17	1608	23933	0.023862	0.0567054
rno-miR-139-3p	regulation of fatty acid metabolic process	3	10	1608	23933	0.0254161	0.0567054
rno-miR-139-3p	tissue development	5	29	1608	23933	0.0419381	0.0567054
rno-miR-139-3p	synaptic vesicle docking involved in exocytosis	2	6	1608	23933	0.0564441	0.0567054
rno-miR-139-3p	regulation of systemic arterial blood pressure by circulatory renin angiotensin	2	5	1608	23933	0.0393593	0.0567054
rno-miR-139-3p	canalicular bile acid transport	2	5	1608	23933	0.0393593	0.0567054
rno-miR-139-3p	positive regulation of extrinsic apoptotic signaling pathway	3	13	1608	23933	0.0521265	0.0567054
rno-miR-139-3p	synapse organization	5	25	1608	23933	0.0233864	0.0567054
rno-miR-139-3p	l glutamate transport	3	11	1608	23933	0.0332338	0.0567054
rno-miR-139-3p	cholesterol transport	4	22	1608	23933	0.0562769	0.0567054
rno-miR-139-3p	excretion	3	13	1608	23933	0.0521265	0.0567054
rno-miR-139-3p	long term memory	5	27	1608	23933	0.0318212	0.0567054
rno-miR-139-3p	dna methylation	3	13	1608	23933	0.0521265	0.0567054
rno-miR-139-3p	response to stress	15	141	1608	23933	0.0519473	0.0567054
rno-miR-139-3p	cytokine secretion	2	5	1608	23933	0.0393593	0.0567054
rno-miR-139-3p	peptidyl arginine methylation to asymmetrical dimethyl arginine	2	5	1608	23933	0.0393593	0.0567054
rno-miR-139-3p	negative regulation of dna biosynthetic process	2	6	1608	23933	0.0564441	0.0567054
rno-miR-139-3p	response to ethanol	16	138	1608	23933	0.0230383	0.0567054
rno-miR-139-3p	regulation of signaling	2	5	1608	23933	0.0393593	0.0567054
rno-miR-139-3p	response to salt stress	4	17	1608	23933	0.023862	0.0567054
rno-miR-139-3p	positive regulation of mrna splicing via spliceosome	2	5	1608	23933	0.0393593	0.0567054
rno-miR-139-3p	rac protein signal transduction	3	11	1608	23933	0.0332338	0.0567054
rno-miR-139-3p	negative regulation of intrinsic apoptotic signaling pathway	2	6	1608	23933	0.0564441	0.0567054
rno-miR-139-3p	protein localization to synapse	3	13	1608	23933	0.0521265	0.0567054
rno-miR-139-3p	schwann cell development	2	6	1608	23933	0.0564441	0.0567054
rno-miR-139-3p	positive regulation of phosphoprotein phosphatase activity	2	6	1608	23933	0.0564441	0.0567054
rno-miR-139-3p	central nervous system projection neuron axonogenesis	3	10	1608	23933	0.0254161	0.0567054
rno-miR-139-3p	negative regulation of interleukin 4 production	2	5	1608	23933	0.0393593	0.0567054
rno-miR-139-3p	cation transport	9	65	1608	23933	0.0291066	0.0567054
rno-miR-139-3p	potassium ion import	2	5	1608	23933	0.0393593	0.0567054
rno-miR-139-3p	limb development	4	21	1608	23933	0.0485341	0.0567054
rno-miR-139-3p	peptidyl proline hydroxylation to 4 hydroxy l proline	2	6	1608	23933	0.0564441	0.0567054
rno-miR-139-3p	vesicle mediated transport	14	119	1608	23933	0.0287253	0.0567054
rno-miR-139-3p	deadenylation dependent decapping of nuclear transcribed mrna	2	6	1608	23933	0.0564441	0.0567054
rno-miR-139-3p	positive regulation of angiogenesis	10	85	1608	23933	0.0584385	0.0584385
rno-miR-140-5p	response to hypoxia	76	239	4162	23933	3.68723e-08	1.54864e-05
rno-miR-140-5p	brain development	68	224	4162	23933	1.25254e-06	0.000263032
rno-miR-140-5p	cell morphogenesis	25	58	4162	23933	4.2597e-06	0.000596357
rno-miR-140-5p	positive regulation of mapk cascade	29	76	4162	23933	1.3769e-05	0.00115659
rno-miR-140-5p	positive regulation of transcription dna dependent	128	518	4162	23933	1.34027e-05	0.00115659
rno-miR-140-5p	negative regulation of transcription from rna polymerase ii promoter	118	476	4162	23933	2.45341e-05	0.00145764
rno-miR-140-5p	wound healing	33	94	4162	23933	2.77646e-05	0.00145764
rno-miR-140-5p	positive regulation of focal adhesion assembly	8	10	4162	23933	2.67801e-05	0.00145764
rno-miR-140-5p	gastrulation	13	24	4162	23933	4.78819e-05	0.00223449
rno-miR-140-5p	response to estradiol stimulus	43	141	4162	23933	9.30272e-05	0.00390714
rno-miR-140-5p	axon guidance	34	106	4162	23933	0.000166296	0.00515496
rno-miR-140-5p	cerebellar granule cell differentiation	6	7	4162	23933	0.000164295	0.00515496
rno-miR-140-5p	digestive tract development	15	33	4162	23933	0.000171832	0.00515496
rno-miR-140-5p	response to estrogen stimulus	33	101	4162	23933	0.000139052	0.00515496
rno-miR-140-5p	positive regulation of cell migration	36	115	4162	23933	0.000187842	0.00525958
rno-miR-140-5p	in utero embryonic development	62	231	4162	23933	0.000208599	0.00547571
rno-miR-140-5p	negative regulation of cell proliferation	75	294	4162	23933	0.000275016	0.00619135
rno-miR-140-5p	endothelial cell migration	10	18	4162	23933	0.000280085	0.00619135
rno-miR-140-5p	negative regulation of apoptotic process	87	351	4162	23933	0.000268894	0.00619135
rno-miR-140-5p	skeletal system morphogenesis	16	38	4162	23933	0.00031207	0.00624296
rno-miR-140-5p	sensory perception of sound	32	101	4162	23933	0.000327012	0.00624296
rno-miR-140-5p	wnt receptor signaling pathway	33	105	4162	23933	0.000314125	0.00624296
rno-miR-140-5p	transmembrane transport	38	128	4162	23933	0.000418216	0.00731878
rno-miR-140-5p	ubiquitin dependent protein catabolic process	38	128	4162	23933	0.000418216	0.00731878
rno-miR-140-5p	regulation of transcription from rna polymerase ii promoter	51	187	4162	23933	0.000484474	0.00776603
rno-miR-140-5p	protein localization at cell surface	10	19	4162	23933	0.000499245	0.00776603
rno-miR-140-5p	regulation of ion transmembrane transport	11	22	4162	23933	0.000463156	0.00776603
rno-miR-140-5p	cell cycle	42	148	4162	23933	0.000610992	0.00916488
rno-miR-140-5p	regulation of transcription dna dependent	149	671	4162	23933	0.000700255	0.0101416
rno-miR-140-5p	release of cytochrome c from mitochondria	11	23	4162	23933	0.000748782	0.0104829
rno-miR-140-5p	inner ear morphogenesis	23	68	4162	23933	0.000791103	0.0106904
rno-miR-140-5p	response to superoxide	5	6	4162	23933	0.000814506	0.0106904
rno-miR-140-5p	response to organic substance	39	137	4162	23933	0.000877307	0.0111657
rno-miR-140-5p	positive regulation of transcription from rna polymerase ii promoter	155	706	4162	23933	0.000925879	0.0114373
rno-miR-140-5p	activation of mapk activity	22	65	4162	23933	0.00100855	0.0121027
rno-miR-140-5p	small gtpase mediated signal transduction	53	204	4162	23933	0.00129239	0.0150779
rno-miR-140-5p	dna damage response signal transduction by p53 class mediator resulting in induction of apoptosis	10	21	4162	23933	0.00136037	0.015442
rno-miR-140-5p	negative regulation of bone resorption	6	9	4162	23933	0.00143092	0.0158155
rno-miR-140-5p	aging	49	188	4162	23933	0.00178636	0.0166727
rno-miR-140-5p	response to metal ion	11	25	4162	23933	0.00175799	0.0166727
rno-miR-140-5p	positive regulation of canonical wnt receptor signaling pathway	18	51	4162	23933	0.00164483	0.0166727
rno-miR-140-5p	lung development	34	119	4162	23933	0.00169254	0.0166727
rno-miR-140-5p	myelination	16	43	4162	23933	0.00155671	0.0166727
rno-miR-140-5p	face morphogenesis	11	25	4162	23933	0.00175799	0.0166727
rno-miR-140-5p	platelet derived growth factor receptor signaling pathway	11	25	4162	23933	0.00175799	0.0166727
rno-miR-140-5p	protein phosphorylation	84	358	4162	23933	0.00196404	0.0173908
rno-miR-140-5p	induction of apoptosis	45	170	4162	23933	0.00193009	0.0173908
rno-miR-140-5p	transcription dna dependent	138	631	4162	23933	0.00198751	0.0173908
rno-miR-140-5p	activation of protein kinase activity	10	22	4162	23933	0.00210805	0.0177076
rno-miR-140-5p	camp mediated signaling	10	22	4162	23933	0.00210805	0.0177076
rno-miR-140-5p	cell proliferation	46	176	4162	23933	0.00227824	0.0187619
rno-miR-140-5p	positive regulation of macroautophagy	5	7	4162	23933	0.00244003	0.0191414
rno-miR-140-5p	ubiquitin dependent smad protein catabolic process	5	7	4162	23933	0.00244003	0.0191414
rno-miR-140-5p	positive regulation of mesenchymal cell proliferation	14	37	4162	23933	0.00250661	0.0191414
rno-miR-140-5p	biological_process	292	1447	4162	23933	0.00249899	0.0191414
rno-miR-140-5p	regulation of catalytic activity	19	57	4162	23933	0.00264386	0.0197935
rno-miR-140-5p	fatty acid metabolic process	18	53	4162	23933	0.00268626	0.0197935
rno-miR-140-5p	hormone metabolic process	8	16	4162	23933	0.00283444	0.0205252
rno-miR-140-5p	erythrocyte maturation	6	10	4162	23933	0.00305066	0.0208079
rno-miR-140-5p	response to retinoic acid	22	70	4162	23933	0.00294943	0.0208079
rno-miR-140-5p	response to nutrient	34	123	4162	23933	0.00307165	0.0208079
rno-miR-140-5p	positive regulation of positive chemotaxis	6	10	4162	23933	0.00305066	0.0208079
rno-miR-140-5p	negative regulation of canonical wnt receptor signaling pathway	24	79	4162	23933	0.00322168	0.020817
rno-miR-140-5p	positive regulation of apoptotic process	59	241	4162	23933	0.00320236	0.020817
rno-miR-140-5p	response to inorganic substance	13	34	4162	23933	0.0031794	0.020817
rno-miR-140-5p	ureteric bud development	15	42	4162	23933	0.00343071	0.021506
rno-miR-140-5p	proteasomal ubiquitin dependent protein catabolic process	18	54	4162	23933	0.00338464	0.021506
rno-miR-140-5p	negative regulation of neuron apoptotic process	30	106	4162	23933	0.00357225	0.0220639
rno-miR-140-5p	artery morphogenesis	9	20	4162	23933	0.00382035	0.0223197
rno-miR-140-5p	response to morphine	11	27	4162	23933	0.00366698	0.0223197
rno-miR-140-5p	positive regulation of cell cell adhesion mediated by integrin	4	5	4162	23933	0.00393251	0.0223197
rno-miR-140-5p	negative regulation of sodium ion transport	4	5	4162	23933	0.00393251	0.0223197
rno-miR-140-5p	homeostasis of number of cells within a tissue	9	20	4162	23933	0.00382035	0.0223197
rno-miR-140-5p	regulation of protein kinase b signaling cascade	4	5	4162	23933	0.00393251	0.0223197
rno-miR-140-5p	response to organic cyclic compound	57	234	4162	23933	0.00416286	0.023312
rno-miR-140-5p	positive regulation of phosphatidylinositol 3 kinase cascade	15	43	4162	23933	0.00443465	0.0237013
rno-miR-140-5p	cell differentiation	63	264	4162	23933	0.00445811	0.0237013
rno-miR-140-5p	neuron development	14	39	4162	23933	0.00439171	0.0237013
rno-miR-140-5p	protein dephosphorylation	25	85	4162	23933	0.00430738	0.0237013
rno-miR-140-5p	cholesterol biosynthetic process	10	24	4162	23933	0.0045731	0.0237124
rno-miR-140-5p	erythrocyte development	8	17	4162	23933	0.00454407	0.0237124
rno-miR-140-5p	inner ear development	20	64	4162	23933	0.00480016	0.0245862
rno-miR-140-5p	myeloid cell homeostasis	5	8	4162	23933	0.00557394	0.0258635
rno-miR-140-5p	mitotic cell cycle	9	21	4162	23933	0.00566533	0.0258635
rno-miR-140-5p	myoblast fusion	7	14	4162	23933	0.00524363	0.0258635
rno-miR-140-5p	embryonic retina morphogenesis in camera type eye	5	8	4162	23933	0.00557394	0.0258635
rno-miR-140-5p	labyrinthine layer development	5	8	4162	23933	0.00557394	0.0258635
rno-miR-140-5p	tube morphogenesis	5	8	4162	23933	0.00557394	0.0258635
rno-miR-140-5p	death	5	8	4162	23933	0.00557394	0.0258635
rno-miR-140-5p	positive regulation of cell division	13	36	4162	23933	0.00562808	0.0258635
rno-miR-140-5p	zinc ion transmembrane transport	7	14	4162	23933	0.00524363	0.0258635
rno-miR-140-5p	negative regulation of wnt receptor signaling pathway	16	48	4162	23933	0.00556748	0.0258635
rno-miR-140-5p	cell migration	33	123	4162	23933	0.00576168	0.0260205
rno-miR-140-5p	synaptic transmission	29	105	4162	23933	0.00600783	0.0268435
rno-miR-140-5p	response to organic nitrogen	19	61	4162	23933	0.00613122	0.0271065
rno-miR-140-5p	cell fate commitment	16	49	4162	23933	0.00695697	0.0292193
rno-miR-140-5p	calcium ion dependent exocytosis	8	18	4162	23933	0.00694564	0.0292193
rno-miR-140-5p	apoptotic process	83	369	4162	23933	0.00679885	0.0292193
rno-miR-140-5p	zinc ion transport	8	18	4162	23933	0.00694564	0.0292193
rno-miR-140-5p	regulation of axonogenesis	8	18	4162	23933	0.00694564	0.0292193
rno-miR-140-5p	pituitary gland development	12	33	4162	23933	0.00722117	0.0294456
rno-miR-140-5p	cellular protein localization	15	45	4162	23933	0.0071559	0.0294456
rno-miR-140-5p	proton transport	12	33	4162	23933	0.00722117	0.0294456
rno-miR-140-5p	locomotory behavior	22	75	4162	23933	0.00736812	0.0297559
rno-miR-140-5p	oxidation reduction process	53	221	4162	23933	0.00769696	0.0307878
rno-miR-140-5p	positive regulation of protein kinase b signaling cascade	18	58	4162	23933	0.00783862	0.0310587
rno-miR-140-5p	anatomical structure formation involved in morphogenesis	9	22	4162	23933	0.00812806	0.0319045
rno-miR-140-5p	hemoglobin metabolic process	4	6	4162	23933	0.0101685	0.0320293
rno-miR-140-5p	regulation of multicellular organism growth	11	30	4162	23933	0.00927724	0.0320293
rno-miR-140-5p	sphingolipid biosynthetic process	5	9	4162	23933	0.0107527	0.0320293
rno-miR-140-5p	cellular zinc ion homeostasis	6	12	4162	23933	0.0097821	0.0320293
rno-miR-140-5p	protein sumoylation	8	19	4162	23933	0.0101929	0.0320293
rno-miR-140-5p	response to oxidative stress	32	123	4162	23933	0.0104103	0.0320293
rno-miR-140-5p	nad metabolic process	4	6	4162	23933	0.0101685	0.0320293
rno-miR-140-5p	triglyceride metabolic process	11	30	4162	23933	0.00927724	0.0320293
rno-miR-140-5p	cellular phosphate ion homeostasis	4	6	4162	23933	0.0101685	0.0320293
rno-miR-140-5p	learning or memory	15	46	4162	23933	0.0089446	0.0320293
rno-miR-140-5p	activation of cysteine type endopeptidase activity involved in apoptotic process by cytochrome c	4	6	4162	23933	0.0101685	0.0320293
rno-miR-140-5p	myotube differentiation	6	12	4162	23933	0.0097821	0.0320293
rno-miR-140-5p	positive regulation of receptor mediated endocytosis	6	12	4162	23933	0.0097821	0.0320293
rno-miR-140-5p	androgen metabolic process	7	15	4162	23933	0.00836999	0.0320293
rno-miR-140-5p	cellular response to thyroid hormone stimulus	5	9	4162	23933	0.0107527	0.0320293
rno-miR-140-5p	long chain fatty acid metabolic process	8	19	4162	23933	0.0101929	0.0320293
rno-miR-140-5p	protein deubiquitination	11	30	4162	23933	0.00927724	0.0320293
rno-miR-140-5p	positive regulation of cell adhesion mediated by integrin	5	9	4162	23933	0.0107527	0.0320293
rno-miR-140-5p	reduction of cytosolic calcium ion concentration	5	9	4162	23933	0.0107527	0.0320293
rno-miR-140-5p	positive regulation of insulin secretion	13	38	4162	23933	0.00938678	0.0320293
rno-miR-140-5p	cartilage development involved in endochondral bone morphogenesis	4	6	4162	23933	0.0101685	0.0320293
rno-miR-140-5p	cobalt ion transport	4	6	4162	23933	0.0101685	0.0320293
rno-miR-140-5p	sodium ion homeostasis	4	6	4162	23933	0.0101685	0.0320293
rno-miR-140-5p	neurofilament cytoskeleton organization	5	9	4162	23933	0.0107527	0.0320293
rno-miR-140-5p	peptidyl lysine methylation	5	9	4162	23933	0.0107527	0.0320293
rno-miR-140-5p	regulation of cholesterol biosynthetic process	4	6	4162	23933	0.0101685	0.0320293
rno-miR-140-5p	embryonic digestive tract morphogenesis	8	19	4162	23933	0.0101929	0.0320293
rno-miR-140-5p	response to hydrogen peroxide	19	64	4162	23933	0.0106846	0.0320293
rno-miR-140-5p	negative regulation of neural precursor cell proliferation	4	6	4162	23933	0.0101685	0.0320293
rno-miR-140-5p	branching morphogenesis of a tube	13	38	4162	23933	0.00938678	0.0320293
rno-miR-140-5p	neuron projection morphogenesis	14	42	4162	23933	0.009213	0.0320293
rno-miR-140-5p	receptor mediated endocytosis	12	34	4162	23933	0.00942578	0.0320293
rno-miR-140-5p	skeletal system development	22	77	4162	23933	0.010228	0.0320293
rno-miR-140-5p	negative regulation of smooth muscle cell migration	6	12	4162	23933	0.0097821	0.0320293
rno-miR-140-5p	motor axon guidance	9	23	4162	23933	0.0113259	0.0332649
rno-miR-140-5p	positive regulation of dna binding	9	23	4162	23933	0.0113259	0.0332649
rno-miR-140-5p	protein localization in plasma membrane	10	27	4162	23933	0.0119354	0.033389
rno-miR-140-5p	long term memory	10	27	4162	23933	0.0119354	0.033389
rno-miR-140-5p	positive regulation of nitric oxide biosynthetic process	11	31	4162	23933	0.0121631	0.033389
rno-miR-140-5p	regulation of protein localization	14	43	4162	23933	0.0115198	0.033389
rno-miR-140-5p	response to drug	100	465	4162	23933	0.012136	0.033389
rno-miR-140-5p	patterning of blood vessels	12	35	4162	23933	0.0121188	0.033389
rno-miR-140-5p	glutathione metabolic process	12	35	4162	23933	0.0121188	0.033389
rno-miR-140-5p	cytoskeleton organization	20	69	4162	23933	0.011827	0.033389
rno-miR-140-5p	transforming growth factor beta receptor signaling pathway	17	56	4162	23933	0.0121227	0.033389
rno-miR-140-5p	behavior	11	31	4162	23933	0.0121631	0.033389
rno-miR-140-5p	positive regulation of bone resorption	7	16	4162	23933	0.0126754	0.0337415
rno-miR-140-5p	positive regulation of cell growth	19	65	4162	23933	0.0126932	0.0337415
rno-miR-140-5p	regulation of cell morphogenesis	7	16	4162	23933	0.0126754	0.0337415
rno-miR-140-5p	pharyngeal system development	7	16	4162	23933	0.0126754	0.0337415
rno-miR-140-5p	neuron projection development	25	92	4162	23933	0.012631	0.0337415
rno-miR-140-5p	middle ear morphogenesis	9	24	4162	23933	0.0153776	0.039046
rno-miR-140-5p	anterograde axon cargo transport	6	13	4162	23933	0.0155254	0.039046
rno-miR-140-5p	endoderm formation	6	13	4162	23933	0.0155254	0.039046
rno-miR-140-5p	response to amphetamine	12	36	4162	23933	0.0153642	0.039046
rno-miR-140-5p	dentate gyrus development	6	13	4162	23933	0.0155254	0.039046
rno-miR-140-5p	negative regulation of erk1 and erk2 cascade	9	24	4162	23933	0.0153776	0.039046
rno-miR-140-5p	positive regulation of neuron differentiation	21	75	4162	23933	0.0150603	0.039046
rno-miR-140-5p	cerebellum development	13	40	4162	23933	0.0148654	0.039046
rno-miR-140-5p	adaptive immune response	6	13	4162	23933	0.0155254	0.039046
rno-miR-140-5p	dendrite morphogenesis	10	28	4162	23933	0.0157311	0.0393277
rno-miR-140-5p	regulation of cell migration	15	49	4162	23933	0.016488	0.0409761
rno-miR-140-5p	cellular response to ionizing radiation	7	17	4162	23933	0.0183674	0.0411112
rno-miR-140-5p	microtubule cytoskeleton organization	17	58	4162	23933	0.0173214	0.0411112
rno-miR-140-5p	copper ion transport	5	10	4162	23933	0.0184547	0.0411112
rno-miR-140-5p	cell cell signaling	16	54	4162	23933	0.0185711	0.0411112
rno-miR-140-5p	positive regulation of notch signaling pathway	7	17	4162	23933	0.0183674	0.0411112
rno-miR-140-5p	response to mechanical stimulus	22	81	4162	23933	0.0185979	0.0411112
rno-miR-140-5p	cell division	35	142	4162	23933	0.0177179	0.0411112
rno-miR-140-5p	positive regulation of cell proliferation	81	373	4162	23933	0.0176126	0.0411112
rno-miR-140-5p	intracellular estrogen receptor signaling pathway	5	10	4162	23933	0.0184547	0.0411112
rno-miR-140-5p	fatty acid biosynthetic process	14	45	4162	23933	0.0174569	0.0411112
rno-miR-140-5p	regulation of arf gtpase activity	7	17	4162	23933	0.0183674	0.0411112
rno-miR-140-5p	protein adp ribosylation	5	10	4162	23933	0.0184547	0.0411112
rno-miR-140-5p	positive regulation of axonogenesis	7	17	4162	23933	0.0183674	0.0411112
rno-miR-140-5p	pattern specification process	24	90	4162	23933	0.0180256	0.0411112
rno-miR-140-5p	very long chain fatty acid biosynthetic process	5	10	4162	23933	0.0184547	0.0411112
rno-miR-140-5p	skin morphogenesis	5	10	4162	23933	0.0184547	0.0411112
rno-miR-140-5p	central nervous system projection neuron axonogenesis	5	10	4162	23933	0.0184547	0.0411112
rno-miR-140-5p	regulation of autophagy	5	10	4162	23933	0.0184547	0.0411112
rno-miR-140-5p	innervation	5	10	4162	23933	0.0184547	0.0411112
rno-miR-140-5p	positive regulation of blood coagulation	5	10	4162	23933	0.0184547	0.0411112
rno-miR-140-5p	smooth muscle tissue development	7	17	4162	23933	0.0183674	0.0411112
rno-miR-140-5p	fat cell differentiation	15	50	4162	23933	0.0198635	0.0411826
rno-miR-140-5p	positive regulation of catalytic activity	12	37	4162	23933	0.019226	0.0411826
rno-miR-140-5p	regulation of heart rate	8	21	4162	23933	0.0198417	0.0411826
rno-miR-140-5p	lung alveolus development	12	37	4162	23933	0.019226	0.0411826
rno-miR-140-5p	mitotic anaphase	4	7	4162	23933	0.0204732	0.0411826
rno-miR-140-5p	telencephalon cell migration	4	7	4162	23933	0.0204732	0.0411826
rno-miR-140-5p	megakaryocyte development	4	7	4162	23933	0.0204732	0.0411826
rno-miR-140-5p	regulation of cardiac muscle cell contraction	4	7	4162	23933	0.0204732	0.0411826
rno-miR-140-5p	feeding behavior	10	29	4162	23933	0.0203532	0.0411826
rno-miR-140-5p	adult walking behavior	11	33	4162	23933	0.0199145	0.0411826
rno-miR-140-5p	fatty acid elongation saturated fatty acid	4	7	4162	23933	0.0204732	0.0411826
rno-miR-140-5p	receptor internalization	10	29	4162	23933	0.0203532	0.0411826
rno-miR-140-5p	glutamate secretion	4	7	4162	23933	0.0204732	0.0411826
rno-miR-140-5p	regulation of ph	8	21	4162	23933	0.0198417	0.0411826
rno-miR-140-5p	hemopoietic stem cell differentiation	4	7	4162	23933	0.0204732	0.0411826
rno-miR-140-5p	positive regulation of glycolysis	4	7	4162	23933	0.0204732	0.0411826
rno-miR-140-5p	response to ethanol	34	138	4162	23933	0.0193141	0.0411826
rno-miR-140-5p	regulation of cell adhesion	11	33	4162	23933	0.0199145	0.0411826
rno-miR-140-5p	multicellular organism growth	17	59	4162	23933	0.0204933	0.0411826
rno-miR-140-5p	protein autophosphorylation	39	163	4162	23933	0.0206206	0.0412411
rno-miR-140-5p	organ morphogenesis	20	73	4162	23933	0.02196	0.0437118
rno-miR-140-5p	embryo development	31	125	4162	23933	0.0225492	0.0444633
rno-miR-140-5p	positive regulation of map kinase activity	13	42	4162	23933	0.0224961	0.0444633
rno-miR-140-5p	heart trabecula formation	6	14	4162	23933	0.0232368	0.0445637
rno-miR-140-5p	activation of protein kinase b activity	6	14	4162	23933	0.0232368	0.0445637
rno-miR-140-5p	cytosolic calcium ion homeostasis	6	14	4162	23933	0.0232368	0.0445637
rno-miR-140-5p	bile acid metabolic process	6	14	4162	23933	0.0232368	0.0445637
rno-miR-140-5p	dopaminergic neuron differentiation	6	14	4162	23933	0.0232368	0.0445637
rno-miR-140-5p	fatty acid oxidation	6	14	4162	23933	0.0232368	0.0445637
rno-miR-140-5p	neuron differentiation	28	111	4162	23933	0.0235238	0.0449091
rno-miR-140-5p	sodium ion transmembrane transport	12	38	4162	23933	0.0237672	0.0451684
rno-miR-140-5p	axonogenesis	22	83	4162	23933	0.0244194	0.0459917
rno-miR-140-5p	forebrain development	22	83	4162	23933	0.0244194	0.0459917
rno-miR-140-5p	endoderm development	11	34	4162	23933	0.0249309	0.0463317
rno-miR-140-5p	positive regulation of interleukin 6 production	11	34	4162	23933	0.0249309	0.0463317
rno-miR-140-5p	protein ubiquitination	39	165	4162	23933	0.0248051	0.0463317
rno-miR-140-5p	dephosphorylation	14	47	4162	23933	0.0254707	0.0466105
rno-miR-140-5p	regulation of rna splicing	7	18	4162	23933	0.0256358	0.0466105
rno-miR-140-5p	canonical wnt receptor signaling pathway	23	88	4162	23933	0.0254778	0.0466105
rno-miR-140-5p	elevation of cytosolic calcium ion concentration involved in phospholipase c activating g protein coupled signaling pathway	7	18	4162	23933	0.0256358	0.0466105
rno-miR-140-5p	negative regulation of protein kinase b signaling cascade	7	18	4162	23933	0.0256358	0.0466105
rno-miR-140-5p	cytokine production	8	22	4162	23933	0.0265353	0.046827
rno-miR-140-5p	positive regulation of synapse assembly	8	22	4162	23933	0.0265353	0.046827
rno-miR-140-5p	epidermis development	9	26	4162	23933	0.0265017	0.046827
rno-miR-140-5p	regulation of heart contraction	8	22	4162	23933	0.0265353	0.046827
rno-miR-140-5p	negative regulation of neuron projection development	10	30	4162	23933	0.0258912	0.046827
rno-miR-140-5p	phosphatidylinositol mediated signaling	9	26	4162	23933	0.0265017	0.046827
rno-miR-140-5p	bone mineralization	9	26	4162	23933	0.0265017	0.046827
rno-miR-140-5p	positive regulation of gene expression	41	176	4162	23933	0.0273134	0.0479984
rno-miR-140-5p	axon extension	5	11	4162	23933	0.0290609	0.049216
rno-miR-140-5p	protein k48 linked ubiquitination	12	39	4162	23933	0.0290484	0.049216
rno-miR-140-5p	negative regulation of cell matrix adhesion	5	11	4162	23933	0.0290609	0.049216
rno-miR-140-5p	nucleotide biosynthetic process	5	11	4162	23933	0.0290609	0.049216
rno-miR-140-5p	luteinization	5	11	4162	23933	0.0290609	0.049216
rno-miR-140-5p	regulation of circadian rhythm	5	11	4162	23933	0.0290609	0.049216
rno-miR-140-5p	estrogen metabolic process	5	11	4162	23933	0.0290609	0.049216
rno-miR-140-5p	regulation of i kappab kinase nf kappab cascade	5	11	4162	23933	0.0290609	0.049216
rno-miR-140-5p	osteoblast differentiation	17	61	4162	23933	0.0281426	0.049216
rno-miR-140-5p	kidney development	28	113	4162	23933	0.0293415	0.0492937
rno-miR-140-5p	angiogenesis	36	152	4162	23933	0.029235	0.0492937
rno-miR-140-5p	regulation of potassium ion transmembrane transporter activity	3	5	4162	23933	0.0398102	0.0494683
rno-miR-140-5p	regulation of t cell receptor signaling pathway	3	5	4162	23933	0.0398102	0.0494683
rno-miR-140-5p	amp biosynthetic process	3	5	4162	23933	0.0398102	0.0494683
rno-miR-140-5p	calcium ion dependent exocytosis of neurotransmitter	3	5	4162	23933	0.0398102	0.0494683
rno-miR-140-5p	embryonic organ morphogenesis	4	8	4162	23933	0.0353724	0.0494683
rno-miR-140-5p	positive regulation of reactive oxygen species metabolic process	8	23	4162	23933	0.034647	0.0494683
rno-miR-140-5p	response to glucose stimulus	25	100	4162	23933	0.0343315	0.0494683
rno-miR-140-5p	glomerular visceral epithelial cell differentiation	3	5	4162	23933	0.0398102	0.0494683
rno-miR-140-5p	glucose homeostasis	19	71	4162	23933	0.0316832	0.0494683
rno-miR-140-5p	cell cell junction organization	6	15	4162	23933	0.033148	0.0494683
rno-miR-140-5p	endosome to melanosome transport	3	5	4162	23933	0.0398102	0.0494683
rno-miR-140-5p	growth	9	27	4162	23933	0.0337848	0.0494683
rno-miR-140-5p	positive regulation of vasodilation	8	23	4162	23933	0.034647	0.0494683
rno-miR-140-5p	lactate metabolic process	3	5	4162	23933	0.0398102	0.0494683
rno-miR-140-5p	positive regulation of t helper 2 cell differentiation	3	5	4162	23933	0.0398102	0.0494683
rno-miR-140-5p	synaptic vesicle exocytosis	7	19	4162	23933	0.0346441	0.0494683
rno-miR-140-5p	peroxisome organization	7	19	4162	23933	0.0346441	0.0494683
rno-miR-140-5p	ubiquinone biosynthetic process	4	8	4162	23933	0.0353724	0.0494683
rno-miR-140-5p	cellular response to amino acid stimulus	11	36	4162	23933	0.0375961	0.0494683
rno-miR-140-5p	lipid particle organization	3	5	4162	23933	0.0398102	0.0494683
rno-miR-140-5p	regulation of insulin secretion involved in cellular response to glucose stimulus	4	8	4162	23933	0.0353724	0.0494683
rno-miR-140-5p	cellular protein modification process	10	31	4162	23933	0.0324284	0.0494683
rno-miR-140-5p	neurotransmitter metabolic process	3	5	4162	23933	0.0398102	0.0494683
rno-miR-140-5p	oxygen homeostasis	3	5	4162	23933	0.0398102	0.0494683
rno-miR-140-5p	actin polymerization or depolymerization	4	8	4162	23933	0.0353724	0.0494683
rno-miR-140-5p	carbon dioxide transport	3	5	4162	23933	0.0398102	0.0494683
rno-miR-140-5p	brain segmentation	3	5	4162	23933	0.0398102	0.0494683
rno-miR-140-5p	midbrain development	11	36	4162	23933	0.0375961	0.0494683
rno-miR-140-5p	positive regulation of intracellular estrogen receptor signaling pathway	4	8	4162	23933	0.0353724	0.0494683
rno-miR-140-5p	embryonic genitalia morphogenesis	3	5	4162	23933	0.0398102	0.0494683
rno-miR-140-5p	positive regulation of dendrite development	4	8	4162	23933	0.0353724	0.0494683
rno-miR-140-5p	cellular aromatic compound metabolic process	4	8	4162	23933	0.0353724	0.0494683
rno-miR-140-5p	canalicular bile acid transport	3	5	4162	23933	0.0398102	0.0494683
rno-miR-140-5p	chromatin remodeling	13	45	4162	23933	0.0388986	0.0494683
rno-miR-140-5p	pyramidal neuron development	3	5	4162	23933	0.0398102	0.0494683
rno-miR-140-5p	elevation of cytosolic calcium ion concentration	26	104	4162	23933	0.0314023	0.0494683
rno-miR-140-5p	regulation of ventricular cardiac muscle cell membrane depolarization	3	5	4162	23933	0.0398102	0.0494683
rno-miR-140-5p	mitochondrion transport along microtubule	3	5	4162	23933	0.0398102	0.0494683
rno-miR-140-5p	anterograde synaptic vesicle transport	4	8	4162	23933	0.0353724	0.0494683
rno-miR-140-5p	positive regulation of epithelial cell proliferation involved in lung morphogenesis	4	8	4162	23933	0.0353724	0.0494683
rno-miR-140-5p	glycine transport	4	8	4162	23933	0.0353724	0.0494683
rno-miR-140-5p	intracellular protein kinase cascade	20	76	4162	23933	0.0331677	0.0494683
rno-miR-140-5p	cellular response to lipoteichoic acid	4	8	4162	23933	0.0353724	0.0494683
rno-miR-140-5p	positive regulation of viral transcription	3	5	4162	23933	0.0398102	0.0494683
rno-miR-140-5p	positive regulation of rab gtpase activity	3	5	4162	23933	0.0398102	0.0494683
rno-miR-140-5p	barbed end actin filament capping	3	5	4162	23933	0.0398102	0.0494683
rno-miR-140-5p	regulation of reactive oxygen species metabolic process	4	8	4162	23933	0.0353724	0.0494683
rno-miR-140-5p	axon extension involved in development	3	5	4162	23933	0.0398102	0.0494683
rno-miR-140-5p	regulation of cell division	3	5	4162	23933	0.0398102	0.0494683
rno-miR-140-5p	signal transduction involved in regulation of gene expression	7	19	4162	23933	0.0346441	0.0494683
rno-miR-140-5p	mammary duct terminal end bud growth	3	5	4162	23933	0.0398102	0.0494683
rno-miR-140-5p	glutamate biosynthetic process	3	5	4162	23933	0.0398102	0.0494683
rno-miR-140-5p	protein k63 linked ubiquitination	8	23	4162	23933	0.034647	0.0494683
rno-miR-140-5p	adenylate cyclase inhibiting g protein coupled receptor signaling pathway	7	19	4162	23933	0.0346441	0.0494683
rno-miR-140-5p	angiogenesis involved in wound healing	3	5	4162	23933	0.0398102	0.0494683
rno-miR-140-5p	branched chain family amino acid catabolic process	3	5	4162	23933	0.0398102	0.0494683
rno-miR-140-5p	apoptotic dna fragmentation	7	19	4162	23933	0.0346441	0.0494683
rno-miR-140-5p	nerve development	4	8	4162	23933	0.0353724	0.0494683
rno-miR-140-5p	endodermal cell fate specification	3	5	4162	23933	0.0398102	0.0494683
rno-miR-140-5p	glucocorticoid biosynthetic process	3	5	4162	23933	0.0398102	0.0494683
rno-miR-140-5p	wnt receptor signaling pathway calcium modulating pathway	4	8	4162	23933	0.0353724	0.0494683
rno-miR-140-5p	positive regulation of transforming growth factor beta receptor signaling pathway	7	19	4162	23933	0.0346441	0.0494683
rno-miR-140-5p	substrate adhesion dependent cell spreading	9	27	4162	23933	0.0337848	0.0494683
rno-miR-140-5p	negative regulation of catalytic activity	12	40	4162	23933	0.0351269	0.0494683
rno-miR-140-5p	fatty acid elongation polyunsaturated fatty acid	3	5	4162	23933	0.0398102	0.0494683
rno-miR-140-5p	nervous system development	38	165	4162	23933	0.0382268	0.0494683
rno-miR-140-5p	glucocorticoid receptor signaling pathway	3	5	4162	23933	0.0398102	0.0494683
rno-miR-140-5p	response to hyperoxia	10	31	4162	23933	0.0324284	0.0494683
rno-miR-140-5p	cellular response to glucose starvation	6	15	4162	23933	0.033148	0.0494683
rno-miR-140-5p	morphogenesis of embryonic epithelium	6	15	4162	23933	0.033148	0.0494683
rno-miR-140-5p	cellular response to organic nitrogen	3	5	4162	23933	0.0398102	0.0494683
rno-miR-140-5p	signal transduction by phosphorylation	6	15	4162	23933	0.033148	0.0494683
rno-miR-140-5p	head morphogenesis	3	5	4162	23933	0.0398102	0.0494683
rno-miR-140-5p	gamma aminobutyric acid secretion	3	5	4162	23933	0.0398102	0.0494683
rno-miR-140-5p	ureteric bud formation	3	5	4162	23933	0.0398102	0.0494683
rno-miR-140-5p	positive regulation of insulin receptor signaling pathway	4	8	4162	23933	0.0353724	0.0494683
rno-miR-140-5p	glomerular basement membrane development	4	8	4162	23933	0.0353724	0.0494683
rno-miR-140-5p	placenta development	11	35	4162	23933	0.0308031	0.0494683
rno-miR-140-5p	auditory receptor cell stereocilium organization	4	8	4162	23933	0.0353724	0.0494683
rno-miR-140-5p	actin cytoskeleton organization	26	105	4162	23933	0.0350448	0.0494683
rno-miR-140-5p	establishment of cell polarity	7	19	4162	23933	0.0346441	0.0494683
rno-miR-140-5p	positive regulation of small gtpase mediated signal transduction	3	5	4162	23933	0.0398102	0.0494683
rno-miR-140-5p	leukocyte migration involved in inflammatory response	4	8	4162	23933	0.0353724	0.0494683
rno-miR-140-5p	phosphatidylinositol 3 phosphate biosynthetic process	3	5	4162	23933	0.0398102	0.0494683
rno-miR-140-5p	development of primary female sexual characteristics	3	5	4162	23933	0.0398102	0.0494683
rno-miR-140-5p	hindbrain development	8	23	4162	23933	0.034647	0.0494683
rno-miR-140-5p	intestinal epithelial cell differentiation	3	5	4162	23933	0.0398102	0.0494683
rno-miR-140-5p	response to purine containing compound	3	5	4162	23933	0.0398102	0.0494683
rno-miR-140-5p	positive regulation of protein catabolic process	10	32	4162	23933	0.0400398	0.0496069
rno-miR-140-5p	positive regulation of interleukin 4 production	5	12	4162	23933	0.0428315	0.0501092
rno-miR-140-5p	regulation of mrna stability	5	12	4162	23933	0.0428315	0.0501092
rno-miR-140-5p	cell migration involved in sprouting angiogenesis	5	12	4162	23933	0.0428315	0.0501092
rno-miR-140-5p	cell growth	12	41	4162	23933	0.0420547	0.0501092
rno-miR-140-5p	vasculature development	9	28	4162	23933	0.0423366	0.0501092
rno-miR-140-5p	phosphatidylinositol phosphorylation	9	28	4162	23933	0.0423366	0.0501092
rno-miR-140-5p	protein k48 linked deubiquitination	5	12	4162	23933	0.0428315	0.0501092
rno-miR-140-5p	phosphorylation	14	50	4162	23933	0.0421697	0.0501092
rno-miR-140-5p	transport	25	102	4162	23933	0.0426587	0.0501092
rno-miR-140-5p	retina layer formation	5	12	4162	23933	0.0428315	0.0501092
rno-miR-140-5p	hindlimb morphogenesis	5	12	4162	23933	0.0428315	0.0501092
rno-miR-140-5p	calcium ion transmembrane transport	14	50	4162	23933	0.0421697	0.0501092
rno-miR-140-5p	negative regulation of neuron differentiation	16	59	4162	23933	0.0412031	0.0501092
rno-miR-140-5p	endothelial cell proliferation	5	12	4162	23933	0.0428315	0.0501092
rno-miR-140-5p	cellular senescence	5	12	4162	23933	0.0428315	0.0501092
rno-miR-140-5p	lipid biosynthetic process	5	12	4162	23933	0.0428315	0.0501092
rno-miR-140-5p	protein k63 linked deubiquitination	5	12	4162	23933	0.0428315	0.0501092
rno-miR-140-5p	response to vitamin a	9	28	4162	23933	0.0423366	0.0501092
rno-miR-140-5p	nerve growth factor receptor signaling pathway	5	12	4162	23933	0.0428315	0.0501092
rno-miR-140-5p	vasculogenesis	16	59	4162	23933	0.0412031	0.0501092
rno-miR-140-5p	fatty acid transport	6	16	4162	23933	0.0454315	0.0518143
rno-miR-140-5p	leydig cell differentiation	6	16	4162	23933	0.0454315	0.0518143
rno-miR-140-5p	neuromuscular synaptic transmission	6	16	4162	23933	0.0454315	0.0518143
rno-miR-140-5p	b cell homeostasis	7	20	4162	23933	0.0455226	0.0518143
rno-miR-140-5p	cell fate determination	6	16	4162	23933	0.0454315	0.0518143
rno-miR-140-5p	t cell proliferation	7	20	4162	23933	0.0455226	0.0518143
rno-miR-140-5p	positive regulation of cell matrix adhesion	6	16	4162	23933	0.0454315	0.0518143
rno-miR-140-5p	glial cell differentiation	7	20	4162	23933	0.0455226	0.0518143
rno-miR-140-5p	positive regulation of smoothened signaling pathway	7	20	4162	23933	0.0455226	0.0518143
rno-miR-140-5p	telomere maintenance	7	20	4162	23933	0.0455226	0.0518143
rno-miR-140-5p	heart development	41	183	4162	23933	0.0480144	0.0545029
rno-miR-140-5p	cellular response to organic substance	10	33	4162	23933	0.04879	0.0549378
rno-miR-140-5p	peptidyl tyrosine dephosphorylation	10	33	4162	23933	0.04879	0.0549378
rno-miR-140-5p	response to electrical stimulus	10	33	4162	23933	0.04879	0.0549378
rno-miR-140-5p	chloride transport	14	51	4162	23933	0.049144	0.0551885
rno-miR-140-5p	response to insulin stimulus	21	84	4162	23933	0.0493182	0.0552364
rno-miR-140-5p	histone h3 acetylation	12	42	4162	23933	0.0498781	0.0557149
rno-miR-140-5p	response to hormone stimulus	23	94	4162	23933	0.051135	0.0568167
rno-miR-140-5p	calcium ion transport	23	94	4162	23933	0.051135	0.0568167
rno-miR-140-5p	camera type eye development	15	56	4162	23933	0.0519241	0.0575412
rno-miR-140-5p	negative regulation of fat cell differentiation	9	29	4162	23933	0.0522291	0.0575754
rno-miR-140-5p	tissue development	9	29	4162	23933	0.0522291	0.0575754
rno-miR-140-5p	negative regulation of fibroblast growth factor receptor signaling pathway	4	9	4162	23933	0.0550682	0.0578216
rno-miR-140-5p	cellular response to nutrient levels	4	9	4162	23933	0.0550682	0.0578216
rno-miR-140-5p	positive regulation of peptidase activity	4	9	4162	23933	0.0550682	0.0578216
rno-miR-140-5p	cell projection assembly	4	9	4162	23933	0.0550682	0.0578216
rno-miR-140-5p	histone h3 deacetylation	4	9	4162	23933	0.0550682	0.0578216
rno-miR-140-5p	cytoplasmic mrna processing body assembly	4	9	4162	23933	0.0550682	0.0578216
rno-miR-140-5p	positive regulation of sequence specific dna binding transcription factor activity	20	80	4162	23933	0.0540806	0.0578216
rno-miR-140-5p	germ cell migration	4	9	4162	23933	0.0550682	0.0578216
rno-miR-140-5p	protein transport	57	267	4162	23933	0.053788	0.0578216
rno-miR-140-5p	melanosome transport	4	9	4162	23933	0.0550682	0.0578216
rno-miR-140-5p	glial cell migration	4	9	4162	23933	0.0550682	0.0578216
rno-miR-140-5p	neuron neuron synaptic transmission	4	9	4162	23933	0.0550682	0.0578216
rno-miR-140-5p	cerebral cortex radially oriented cell migration	4	9	4162	23933	0.0550682	0.0578216
rno-miR-140-5p	tissue remodeling	4	9	4162	23933	0.0550682	0.0578216
rno-miR-140-5p	cell volume homeostasis	4	9	4162	23933	0.0550682	0.0578216
rno-miR-140-5p	hepatocyte differentiation	4	9	4162	23933	0.0550682	0.0578216
rno-miR-140-5p	signal transduction in response to dna damage	4	9	4162	23933	0.0550682	0.0578216
rno-miR-140-5p	positive regulation of cell differentiation	11	38	4162	23933	0.0541685	0.0578216
rno-miR-140-5p	synaptic transmission gabaergic	4	9	4162	23933	0.0550682	0.0578216
rno-miR-140-5p	protein tetramerization	8	25	4162	23933	0.0555203	0.058151
rno-miR-140-5p	mapk cascade	17	66	4162	23933	0.0562752	0.058795
rno-miR-140-5p	positive regulation of cardiac muscle cell proliferation	7	21	4162	23933	0.058363	0.0598977
rno-miR-140-5p	negative regulation of vascular permeability	5	13	4162	23933	0.0598977	0.0598977
rno-miR-140-5p	positive regulation of microtubule polymerization	5	13	4162	23933	0.0598977	0.0598977
rno-miR-140-5p	positive regulation of autophagy	5	13	4162	23933	0.0598977	0.0598977
rno-miR-140-5p	ceramide metabolic process	5	13	4162	23933	0.0598977	0.0598977
rno-miR-140-5p	positive regulation of ras gtpase activity	5	13	4162	23933	0.0598977	0.0598977
rno-miR-140-5p	protein monoubiquitination	7	21	4162	23933	0.058363	0.0598977
rno-miR-140-5p	mitochondrial fission	5	13	4162	23933	0.0598977	0.0598977
rno-miR-140-5p	chaperone mediated protein folding requiring cofactor	5	13	4162	23933	0.0598977	0.0598977
rno-miR-140-5p	cartilage development	18	71	4162	23933	0.0579501	0.0598977
rno-miR-140-5p	positive regulation of protein autophosphorylation	5	13	4162	23933	0.0598977	0.0598977
rno-miR-140-5p	grooming behavior	5	13	4162	23933	0.0598977	0.0598977
rno-miR-140-5p	sphingolipid metabolic process	5	13	4162	23933	0.0598977	0.0598977
rno-miR-140-5p	regulation of gtpase activity	5	13	4162	23933	0.0598977	0.0598977
rno-miR-140-5p	cytokinesis	12	43	4162	23933	0.0586364	0.0598977
rno-miR-140-5p	thyroid hormone metabolic process	5	13	4162	23933	0.0598977	0.0598977
rno-miR-140-5p	cellular response to follicle stimulating hormone stimulus	5	13	4162	23933	0.0598977	0.0598977
rno-miR-140-5p	regulation of ventricular cardiac muscle cell action potential	5	13	4162	23933	0.0598977	0.0598977
rno-miR-143-3p	positive regulation of cell migration	43	115	3949	23933	5.49679e-08	1.70401e-05
rno-miR-143-3p	small gtpase mediated signal transduction	57	204	3949	23933	2.6206e-05	0.00342433
rno-miR-143-3p	protein autophosphorylation	47	163	3949	23933	5.52311e-05	0.00342433
rno-miR-143-3p	induction of apoptosis	49	170	3949	23933	3.92537e-05	0.00342433
rno-miR-143-3p	cell migration	38	123	3949	23933	5.496e-05	0.00342433
rno-miR-143-3p	positive regulation of actin filament polymerization	14	29	3949	23933	7.03341e-05	0.00363393
rno-miR-143-3p	angiogenesis	44	152	3949	23933	8.48363e-05	0.00375704
rno-miR-143-3p	intracellular protein kinase cascade	26	76	3949	23933	0.000127324	0.00438561
rno-miR-143-3p	positive regulation of transcription from rna polymerase ii promoter	154	706	3949	23933	0.000115837	0.00438561
rno-miR-143-3p	neuromuscular process controlling balance	16	39	3949	23933	0.000239613	0.00693484
rno-miR-143-3p	biological_process	288	1447	3949	23933	0.000246075	0.00693484
rno-miR-143-3p	neuron differentiation	33	111	3949	23933	0.000362876	0.0093743
rno-miR-143-3p	response to mechanical stimulus	26	81	3949	23933	0.000403303	0.00961723
rno-miR-143-3p	negative regulation of neuron projection development	13	30	3949	23933	0.000484021	0.0107176
rno-miR-143-3p	negative regulation of mitotic cell cycle	9	17	3949	23933	0.000611422	0.0118463
rno-miR-143-3p	ruffle organization	7	11	3949	23933	0.000588515	0.0118463
rno-miR-143-3p	negative regulation of transcription dna dependent	99	441	3949	23933	0.00066013	0.0120377
rno-miR-143-3p	positive regulation of transcription dna dependent	113	518	3949	23933	0.000876008	0.0150868
rno-miR-143-3p	glial cell migration	6	9	3949	23933	0.00107195	0.0166152
rno-miR-143-3p	cortical actin cytoskeleton organization	9	18	3949	23933	0.00104433	0.0166152
rno-miR-143-3p	regulation of cell adhesion	13	33	3949	23933	0.00142343	0.0173009
rno-miR-143-3p	extracellular matrix organization	24	78	3949	23933	0.00129135	0.0173009
rno-miR-143-3p	response to hypoxia	58	239	3949	23933	0.00125692	0.0173009
rno-miR-143-3p	positive regulation of cell proliferation	84	373	3949	23933	0.00146195	0.0173009
rno-miR-143-3p	positive regulation of synapse assembly	10	22	3949	23933	0.00139388	0.0173009
rno-miR-143-3p	response to retinoic acid	22	70	3949	23933	0.00148662	0.0173009
rno-miR-143-3p	regulation of transcription dna dependent	140	671	3949	23933	0.00156266	0.0173009
rno-miR-143-3p	potassium ion transport	17	49	3949	23933	0.00150719	0.0173009
rno-miR-143-3p	embryonic cranial skeleton morphogenesis	11	26	3949	23933	0.00166155	0.0174303
rno-miR-143-3p	negative regulation of synaptic transmission	6	10	3949	23933	0.0023053	0.0174303
rno-miR-143-3p	learning	15	42	3949	23933	0.00202082	0.0174303
rno-miR-143-3p	brain development	54	224	3949	23933	0.00211016	0.0174303
rno-miR-143-3p	positive regulation of proteolysis	8	16	3949	23933	0.00200224	0.0174303
rno-miR-143-3p	sodium ion transmembrane transport	14	38	3949	23933	0.00201391	0.0174303
rno-miR-143-3p	transport	29	102	3949	23933	0.00172668	0.0174303
rno-miR-143-3p	learning or memory	16	46	3949	23933	0.00199214	0.0174303
rno-miR-143-3p	regulation of glucose metabolic process	5	7	3949	23933	0.00190865	0.0174303
rno-miR-143-3p	central nervous system projection neuron axonogenesis	6	10	3949	23933	0.0023053	0.0174303
rno-miR-143-3p	regulation of rac gtpase activity	7	13	3949	23933	0.00225096	0.0174303
rno-miR-143-3p	regulation of cell shape	23	76	3949	23933	0.00205568	0.0174303
rno-miR-143-3p	protein targeting to golgi	6	10	3949	23933	0.0023053	0.0174303
rno-miR-143-3p	protein localization in plasma membrane	11	27	3949	23933	0.00238984	0.0176393
rno-miR-143-3p	transcription dna dependent	131	631	3949	23933	0.00260589	0.0187867
rno-miR-143-3p	actin cytoskeleton organization	29	105	3949	23933	0.00277881	0.019578
rno-miR-143-3p	axon extension involved in development	4	5	3949	23933	0.00321332	0.0207527
rno-miR-143-3p	positive regulation of mrna splicing via spliceosome	4	5	3949	23933	0.00321332	0.0207527
rno-miR-143-3p	response to cortisol stimulus	4	5	3949	23933	0.00321332	0.0207527
rno-miR-143-3p	regulation of mast cell degranulation	4	5	3949	23933	0.00321332	0.0207527
rno-miR-143-3p	osteoblast differentiation	19	61	3949	23933	0.00339548	0.021052
rno-miR-143-3p	positive regulation of phagocytosis	11	28	3949	23933	0.00335598	0.021052
rno-miR-143-3p	protein phosphorylation	79	358	3949	23933	0.00350345	0.0212955
rno-miR-143-3p	regulation of catalytic activity	18	57	3949	23933	0.00364096	0.0217057
rno-miR-143-3p	positive regulation of smooth muscle cell migration	9	21	3949	23933	0.00394129	0.0230528
rno-miR-143-3p	in utero embryonic development	54	231	3949	23933	0.00422071	0.02423
rno-miR-143-3p	establishment of epithelial cell polarity	5	8	3949	23933	0.00439703	0.0243407
rno-miR-143-3p	wound healing	26	94	3949	23933	0.00436834	0.0243407
rno-miR-143-3p	positive regulation of cell cycle	11	29	3949	23933	0.00461129	0.0246466
rno-miR-143-3p	cell adhesion	56	242	3949	23933	0.00454934	0.0246466
rno-miR-143-3p	regulation of transcription from rna polymerase ii promoter	45	187	3949	23933	0.0048548	0.0255083
rno-miR-143-3p	vesicle mediated transport	31	119	3949	23933	0.00531016	0.0270715
rno-miR-143-3p	response to glucose stimulus	27	100	3949	23933	0.00532696	0.0270715
rno-miR-143-3p	positive regulation of smooth muscle cell proliferation	18	59	3949	23933	0.00547018	0.0273509
rno-miR-143-3p	ureteric bud development	14	42	3949	23933	0.00575825	0.0283342
rno-miR-143-3p	cytoplasmic mrna processing body assembly	5	9	3949	23933	0.00855337	0.0294616
rno-miR-143-3p	protein transport	60	267	3949	23933	0.00666596	0.0294616
rno-miR-143-3p	negative regulation of apoptotic process	76	351	3949	23933	0.00671274	0.0294616
rno-miR-143-3p	immunoglobulin mediated immune response	6	12	3949	23933	0.00751983	0.0294616
rno-miR-143-3p	negative regulation of smooth muscle cell migration	6	12	3949	23933	0.00751983	0.0294616
rno-miR-143-3p	embryonic placenta development	10	27	3949	23933	0.00825342	0.0294616
rno-miR-143-3p	positive regulation of mast cell degranulation	6	12	3949	23933	0.00751983	0.0294616
rno-miR-143-3p	germ cell development	11	30	3949	23933	0.00621165	0.0294616
rno-miR-143-3p	positive regulation of cell adhesion mediated by integrin	5	9	3949	23933	0.00855337	0.0294616
rno-miR-143-3p	cytoskeleton organization	20	69	3949	23933	0.00664779	0.0294616
rno-miR-143-3p	regulation of mrna stability	6	12	3949	23933	0.00751983	0.0294616
rno-miR-143-3p	renal water absorption	4	6	3949	23933	0.00837654	0.0294616
rno-miR-143-3p	axon guidance	28	106	3949	23933	0.00636978	0.0294616
rno-miR-143-3p	lymphocyte differentiation	4	6	3949	23933	0.00837654	0.0294616
rno-miR-143-3p	negative regulation of cell proliferation	65	294	3949	23933	0.00718468	0.0294616
rno-miR-143-3p	neuron apoptotic process	10	27	3949	23933	0.00825342	0.0294616
rno-miR-143-3p	nervous system development	40	165	3949	23933	0.00665497	0.0294616
rno-miR-143-3p	cellular response to cell matrix adhesion	4	6	3949	23933	0.00837654	0.0294616
rno-miR-143-3p	nodal signaling pathway	4	6	3949	23933	0.00837654	0.0294616
rno-miR-143-3p	lateral ventricle development	5	9	3949	23933	0.00855337	0.0294616
rno-miR-143-3p	organic cation transport	4	6	3949	23933	0.00837654	0.0294616
rno-miR-143-3p	positive regulation of rac gtpase activity	6	12	3949	23933	0.00751983	0.0294616
rno-miR-143-3p	response to stress	35	141	3949	23933	0.00726614	0.0294616
rno-miR-143-3p	positive regulation of translational initiation	4	6	3949	23933	0.00837654	0.0294616
rno-miR-143-3p	positive regulation of fibroblast proliferation	14	43	3949	23933	0.00726534	0.0294616
rno-miR-143-3p	regulation of ventricular cardiac muscle cell membrane repolarization	5	9	3949	23933	0.00855337	0.0294616
rno-miR-143-3p	hormone biosynthetic process	5	9	3949	23933	0.00855337	0.0294616
rno-miR-143-3p	calcium ion transport	25	94	3949	23933	0.00874634	0.0297952
rno-miR-143-3p	response to ethanol	34	138	3949	23933	0.00906967	0.0305608
rno-miR-143-3p	neural tube formation	7	16	3949	23933	0.00950305	0.0313399
rno-miR-143-3p	regulation of cell morphogenesis	7	16	3949	23933	0.00950305	0.0313399
rno-miR-143-3p	cell morphogenesis	17	58	3949	23933	0.0104954	0.0338915
rno-miR-143-3p	hippocampus development	17	58	3949	23933	0.0104954	0.0338915
rno-miR-143-3p	positive regulation of phosphatidylinositol 3 kinase activity	9	24	3949	23933	0.0109839	0.0340502
rno-miR-143-3p	signal transduction	84	401	3949	23933	0.0109198	0.0340502
rno-miR-143-3p	negative regulation of translation	10	28	3949	23933	0.0109742	0.0340502
rno-miR-143-3p	t cell receptor signaling pathway	10	28	3949	23933	0.0109742	0.0340502
rno-miR-143-3p	positive regulation of microtubule polymerization	6	13	3949	23933	0.012036	0.0365081
rno-miR-143-3p	cellular response to insulin stimulus	22	82	3949	23933	0.0120287	0.0365081
rno-miR-143-3p	inner ear morphogenesis	19	68	3949	23933	0.0121301	0.0365081
rno-miR-143-3p	locomotory exploration behavior	4	7	3949	23933	0.0170004	0.0369681
rno-miR-143-3p	negative regulation of extrinsic apoptotic signaling pathway	5	10	3949	23933	0.0148014	0.0369681
rno-miR-143-3p	platelet derived growth factor receptor signaling pathway	9	25	3949	23933	0.0146977	0.0369681
rno-miR-143-3p	negative regulation of sequence specific dna binding transcription factor activity	16	56	3949	23933	0.0164319	0.0369681
rno-miR-143-3p	cellular response to ionizing radiation	7	17	3949	23933	0.0138882	0.0369681
rno-miR-143-3p	negative regulation of smooth muscle cell proliferation	11	33	3949	23933	0.0136923	0.0369681
rno-miR-143-3p	positive regulation of macroautophagy	4	7	3949	23933	0.0170004	0.0369681
rno-miR-143-3p	golgi to endosome transport	4	7	3949	23933	0.0170004	0.0369681
rno-miR-143-3p	positive regulation of i kappab kinase nf kappab cascade	31	128	3949	23933	0.015663	0.0369681
rno-miR-143-3p	phosphatidylethanolamine biosynthetic process	4	7	3949	23933	0.0170004	0.0369681
rno-miR-143-3p	neuron projection development	24	92	3949	23933	0.0128291	0.0369681
rno-miR-143-3p	positive regulation of gluconeogenesis	4	7	3949	23933	0.0170004	0.0369681
rno-miR-143-3p	water homeostasis	4	7	3949	23933	0.0170004	0.0369681
rno-miR-143-3p	metal ion transport	4	7	3949	23933	0.0170004	0.0369681
rno-miR-143-3p	positive regulation of lymphocyte proliferation	4	7	3949	23933	0.0170004	0.0369681
rno-miR-143-3p	glycogen biosynthetic process	7	17	3949	23933	0.0138882	0.0369681
rno-miR-143-3p	activation of mapk activity	18	65	3949	23933	0.0157802	0.0369681
rno-miR-143-3p	intracellular protein transport	35	147	3949	23933	0.0139798	0.0369681
rno-miR-143-3p	cytolysis	7	17	3949	23933	0.0138882	0.0369681
rno-miR-143-3p	glutamate secretion	4	7	3949	23933	0.0170004	0.0369681
rno-miR-143-3p	telencephalon cell migration	4	7	3949	23933	0.0170004	0.0369681
rno-miR-143-3p	negative regulation of axon extension	5	10	3949	23933	0.0148014	0.0369681
rno-miR-143-3p	sodium ion transport	20	74	3949	23933	0.0148885	0.0369681
rno-miR-143-3p	ossification	20	75	3949	23933	0.0172351	0.0369681
rno-miR-143-3p	positive regulation of long term neuronal synaptic plasticity	4	7	3949	23933	0.0170004	0.0369681
rno-miR-143-3p	transmembrane receptor protein tyrosine kinase signaling pathway	11	33	3949	23933	0.0136923	0.0369681
rno-miR-143-3p	chloride transport	15	51	3949	23933	0.0151713	0.0369681
rno-miR-143-3p	negative regulation of heterotypic cell cell adhesion	4	7	3949	23933	0.0170004	0.0369681
rno-miR-143-3p	response to toxin	25	98	3949	23933	0.014944	0.0369681
rno-miR-143-3p	positive regulation of macrophage chemotaxis	4	7	3949	23933	0.0170004	0.0369681
rno-miR-143-3p	positive regulation of interleukin 6 production	11	34	3949	23933	0.0172916	0.0369681
rno-miR-143-3p	retina vasculature development in camera type eye	4	7	3949	23933	0.0170004	0.0369681
rno-miR-143-3p	positive regulation of dopamine secretion	4	7	3949	23933	0.0170004	0.0369681
rno-miR-143-3p	adult walking behavior	11	33	3949	23933	0.0136923	0.0369681
rno-miR-143-3p	transmembrane transport	31	128	3949	23933	0.015663	0.0369681
rno-miR-143-3p	mechanoreceptor differentiation	4	7	3949	23933	0.0170004	0.0369681
rno-miR-143-3p	endoderm development	11	34	3949	23933	0.0172916	0.0369681
rno-miR-143-3p	smooth muscle tissue development	7	17	3949	23933	0.0138882	0.0369681
rno-miR-143-3p	embryonic foregut morphogenesis	5	10	3949	23933	0.0148014	0.0369681
rno-miR-143-3p	central nervous system neuron axonogenesis	4	7	3949	23933	0.0170004	0.0369681
rno-miR-143-3p	ubiquitin dependent smad protein catabolic process	4	7	3949	23933	0.0170004	0.0369681
rno-miR-143-3p	positive regulation of ubiquitin protein ligase activity	4	7	3949	23933	0.0170004	0.0369681
rno-miR-143-3p	histone h4 k5 acetylation	6	14	3949	23933	0.0181651	0.0369851
rno-miR-143-3p	regulation of peptidyl tyrosine phosphorylation	6	14	3949	23933	0.0181651	0.0369851
rno-miR-143-3p	vesicle fusion	6	14	3949	23933	0.0181651	0.0369851
rno-miR-143-3p	cell cycle arrest	21	80	3949	23933	0.0177936	0.0369851
rno-miR-143-3p	positive regulation of angiogenesis	22	85	3949	23933	0.0182539	0.0369851
rno-miR-143-3p	protein dephosphorylation	22	85	3949	23933	0.0182539	0.0369851
rno-miR-143-3p	histone h4 k8 acetylation	6	14	3949	23933	0.0181651	0.0369851
rno-miR-143-3p	negative regulation of cyclin dependent protein kinase activity	6	14	3949	23933	0.0181651	0.0369851
rno-miR-143-3p	activation of protein kinase activity	8	22	3949	23933	0.0197487	0.0384794
rno-miR-143-3p	positive regulation of mapk cascade	20	76	3949	23933	0.0198603	0.0384794
rno-miR-143-3p	bone mineralization	9	26	3949	23933	0.0192591	0.0384794
rno-miR-143-3p	camp mediated signaling	8	22	3949	23933	0.0197487	0.0384794
rno-miR-143-3p	positive regulation of synaptic transmission glutamatergic	8	22	3949	23933	0.0197487	0.0384794
rno-miR-143-3p	osteoclast differentiation	9	26	3949	23933	0.0192591	0.0384794
rno-miR-143-3p	endothelial cell migration	7	18	3949	23933	0.0195483	0.0384794
rno-miR-143-3p	g1 s transition of mitotic cell cycle	14	48	3949	23933	0.020025	0.0385575
rno-miR-143-3p	positive regulation of neuron projection development	17	62	3949	23933	0.0205226	0.0392717
rno-miR-143-3p	response to estradiol stimulus	33	141	3949	23933	0.0211729	0.0402675
rno-miR-143-3p	apoptotic process	76	369	3949	23933	0.0216324	0.0408906
rno-miR-143-3p	behavior	10	31	3949	23933	0.023218	0.0433589
rno-miR-143-3p	positive regulation of cell substrate adhesion	10	31	3949	23933	0.023218	0.0433589
rno-miR-143-3p	positive regulation of vascular endothelial growth factor receptor signaling pathway	5	11	3949	23933	0.0234981	0.0436193
rno-miR-143-3p	response to x ray	7	19	3949	23933	0.0266389	0.0436934
rno-miR-143-3p	ventricular septum development	6	15	3949	23933	0.0261275	0.0436934
rno-miR-143-3p	cerebellum development	12	40	3949	23933	0.0242285	0.0436934
rno-miR-143-3p	release of cytochrome c from mitochondria	8	23	3949	23933	0.0260042	0.0436934
rno-miR-143-3p	release of sequestered calcium ion into cytosol	9	27	3949	23933	0.0247619	0.0436934
rno-miR-143-3p	apoptotic dna fragmentation	7	19	3949	23933	0.0266389	0.0436934
rno-miR-143-3p	positive regulation of neuron apoptotic process	14	49	3949	23933	0.0238944	0.0436934
rno-miR-143-3p	negative regulation of i kappab kinase nf kappab cascade	7	19	3949	23933	0.0266389	0.0436934
rno-miR-143-3p	growth	9	27	3949	23933	0.0247619	0.0436934
rno-miR-143-3p	regulation of bone mineralization	6	15	3949	23933	0.0261275	0.0436934
rno-miR-143-3p	embryonic hemopoiesis	7	19	3949	23933	0.0266389	0.0436934
rno-miR-143-3p	t cell activation	9	27	3949	23933	0.0247619	0.0436934
rno-miR-143-3p	cellular protein localization	13	45	3949	23933	0.0264586	0.0436934
rno-miR-143-3p	dopamine receptor signaling pathway	6	15	3949	23933	0.0261275	0.0436934
rno-miR-143-3p	protein k63 linked ubiquitination	8	23	3949	23933	0.0260042	0.0436934
rno-miR-143-3p	male genitalia development	7	19	3949	23933	0.0266389	0.0436934
rno-miR-143-3p	positive regulation of epithelial cell migration	7	19	3949	23933	0.0266389	0.0436934
rno-miR-143-3p	protein targeting to mitochondrion	6	15	3949	23933	0.0261275	0.0436934
rno-miR-143-3p	regulation of ossification	6	15	3949	23933	0.0261275	0.0436934
rno-miR-143-3p	gtp catabolic process	18	68	3949	23933	0.0247777	0.0436934
rno-miR-143-3p	signal transduction involved in regulation of gene expression	7	19	3949	23933	0.0266389	0.0436934
rno-miR-143-3p	regulation of cell growth	14	49	3949	23933	0.0238944	0.0436934
rno-miR-143-3p	defense response to gram positive bacterium	12	41	3949	23933	0.0292577	0.0439099
rno-miR-143-3p	positive regulation of protein catabolic process	10	32	3949	23933	0.0289131	0.0439099
rno-miR-143-3p	peptidyl serine phosphorylation	18	69	3949	23933	0.0285062	0.0439099
rno-miR-143-3p	response to radiation	12	41	3949	23933	0.0292577	0.0439099
rno-miR-143-3p	negative regulation of gluconeogenesis	4	8	3949	23933	0.0296038	0.0439099
rno-miR-143-3p	negative regulation of stress fiber assembly	4	8	3949	23933	0.0296038	0.0439099
rno-miR-143-3p	programmed cell death	4	8	3949	23933	0.0296038	0.0439099
rno-miR-143-3p	nerve development	4	8	3949	23933	0.0296038	0.0439099
rno-miR-143-3p	neuron migration	24	98	3949	23933	0.0270713	0.0439099
rno-miR-143-3p	regulation of cytokine production	4	8	3949	23933	0.0296038	0.0439099
rno-miR-143-3p	astrocyte development	4	8	3949	23933	0.0296038	0.0439099
rno-miR-143-3p	positive regulation of insulin receptor signaling pathway	4	8	3949	23933	0.0296038	0.0439099
rno-miR-143-3p	positive regulation of nf kappab transcription factor activity	23	93	3949	23933	0.0269539	0.0439099
rno-miR-143-3p	negative regulation of smooth muscle cell differentiation	4	8	3949	23933	0.0296038	0.0439099
rno-miR-143-3p	virus host interaction	4	8	3949	23933	0.0296038	0.0439099
rno-miR-143-3p	transcytosis	4	8	3949	23933	0.0296038	0.0439099
rno-miR-143-3p	positive regulation of lamellipodium assembly	4	8	3949	23933	0.0296038	0.0439099
rno-miR-143-3p	positive regulation of keratinocyte differentiation	4	8	3949	23933	0.0296038	0.0439099
rno-miR-143-3p	phosphorylation	14	50	3949	23933	0.0282933	0.0439099
rno-miR-143-3p	wnt receptor signaling pathway calcium modulating pathway	4	8	3949	23933	0.0296038	0.0439099
rno-miR-143-3p	positive regulation of apoptotic process	51	241	3949	23933	0.0335826	0.0439251
rno-miR-143-3p	positive regulation of mesenchymal cell proliferation	11	37	3949	23933	0.0322888	0.0439251
rno-miR-143-3p	morphogenesis of a polarized epithelium	3	5	3949	23933	0.0345224	0.0439251
rno-miR-143-3p	positive regulation of receptor mediated endocytosis	5	12	3949	23933	0.0349112	0.0439251
rno-miR-143-3p	embryo development	29	125	3949	23933	0.0325604	0.0439251
rno-miR-143-3p	positive regulation of saliva secretion	3	5	3949	23933	0.0345224	0.0439251
rno-miR-143-3p	choline transport	3	5	3949	23933	0.0345224	0.0439251
rno-miR-143-3p	histone lysine methylation	5	12	3949	23933	0.0349112	0.0439251
rno-miR-143-3p	retrograde transport endosome to golgi	8	24	3949	23933	0.0335144	0.0439251
rno-miR-143-3p	protein oligomerization	12	42	3949	23933	0.0349984	0.0439251
rno-miR-143-3p	response to molecule of fungal origin	3	5	3949	23933	0.0345224	0.0439251
rno-miR-143-3p	negative regulation of interleukin 4 production	3	5	3949	23933	0.0345224	0.0439251
rno-miR-143-3p	histone h3 k36 demethylation	3	5	3949	23933	0.0345224	0.0439251
rno-miR-143-3p	development of primary female sexual characteristics	3	5	3949	23933	0.0345224	0.0439251
rno-miR-143-3p	post embryonic development	22	90	3949	23933	0.0338965	0.0439251
rno-miR-143-3p	chromatin silencing at rdna	3	5	3949	23933	0.0345224	0.0439251
rno-miR-143-3p	regulation of neuron apoptotic process	8	24	3949	23933	0.0335144	0.0439251
rno-miR-143-3p	mammary duct terminal end bud growth	3	5	3949	23933	0.0345224	0.0439251
rno-miR-143-3p	chromatin assembly or disassembly	3	5	3949	23933	0.0345224	0.0439251
rno-miR-143-3p	cellular response to platelet derived growth factor stimulus	3	5	3949	23933	0.0345224	0.0439251
rno-miR-143-3p	substrate dependent cell migration	3	5	3949	23933	0.0345224	0.0439251
rno-miR-143-3p	nerve growth factor receptor signaling pathway	5	12	3949	23933	0.0349112	0.0439251
rno-miR-143-3p	apical constriction	3	5	3949	23933	0.0345224	0.0439251
rno-miR-143-3p	microtubule organizing center organization	3	5	3949	23933	0.0345224	0.0439251
rno-miR-143-3p	cellular senescence	5	12	3949	23933	0.0349112	0.0439251
rno-miR-143-3p	glycerol transport	3	5	3949	23933	0.0345224	0.0439251
rno-miR-143-3p	imp salvage	3	5	3949	23933	0.0345224	0.0439251
rno-miR-143-3p	positive regulation of cytokine mediated signaling pathway	3	5	3949	23933	0.0345224	0.0439251
rno-miR-143-3p	wnt receptor signaling pathway	25	105	3949	23933	0.0336944	0.0439251
rno-miR-143-3p	response to insulin stimulus	21	84	3949	23933	0.029944	0.0439251
rno-miR-143-3p	negative regulation of coagulation	3	5	3949	23933	0.0345224	0.0439251
rno-miR-143-3p	embryonic pattern specification	8	24	3949	23933	0.0335144	0.0439251
rno-miR-143-3p	positive regulation of phospholipase c activity	3	5	3949	23933	0.0345224	0.0439251
rno-miR-143-3p	histone mrna catabolic process	5	12	3949	23933	0.0349112	0.0439251
rno-miR-143-3p	protein targeting	11	37	3949	23933	0.0322888	0.0439251
rno-miR-143-3p	type i interferon biosynthetic process	3	5	3949	23933	0.0345224	0.0439251
rno-miR-143-3p	regulation of protein processing	3	5	3949	23933	0.0345224	0.0439251
rno-miR-143-3p	positive regulation of inflammatory response	11	37	3949	23933	0.0322888	0.0439251
rno-miR-143-3p	peptidyl tyrosine phosphorylation	16	61	3949	23933	0.0357651	0.0447064
rno-miR-143-3p	organ regeneration	22	91	3949	23933	0.0379633	0.0472636
rno-miR-143-3p	positive regulation of b cell proliferation	11	38	3949	23933	0.03888	0.0482112
rno-miR-143-3p	heart looping	12	43	3949	23933	0.0414944	0.0510447
rno-miR-143-3p	branching involved in ureteric bud morphogenesis	12	43	3949	23933	0.0414944	0.0510447
rno-miR-143-3p	long term synaptic potentiation	8	25	3949	23933	0.0423693	0.0511069
rno-miR-143-3p	proximal distal pattern formation	8	25	3949	23933	0.0423693	0.0511069
rno-miR-143-3p	ephrin receptor signaling pathway	8	25	3949	23933	0.0423693	0.0511069
rno-miR-143-3p	face morphogenesis	8	25	3949	23933	0.0423693	0.0511069
rno-miR-143-3p	response to metal ion	8	25	3949	23933	0.0423693	0.0511069
rno-miR-143-3p	dna replication	20	82	3949	23933	0.0425659	0.0511451
rno-miR-143-3p	negative regulation of transcription from rna polymerase ii promoter	93	476	3949	23933	0.0430463	0.0515226
rno-miR-143-3p	regulation of mitosis	4	9	3949	23933	0.0464441	0.0516045
rno-miR-143-3p	vesicle organization	4	9	3949	23933	0.0464441	0.0516045
rno-miR-143-3p	protein homooligomerization	36	165	3949	23933	0.0444497	0.0516045
rno-miR-143-3p	regulation of protein kinase a signaling cascade	4	9	3949	23933	0.0464441	0.0516045
rno-miR-143-3p	response to cobalt ion	4	9	3949	23933	0.0464441	0.0516045
rno-miR-143-3p	positive regulation of epithelial to mesenchymal transition	7	21	3949	23933	0.0456197	0.0516045
rno-miR-143-3p	regulation of ph	7	21	3949	23933	0.0456197	0.0516045
rno-miR-143-3p	positive regulation of macrophage differentiation	4	9	3949	23933	0.0464441	0.0516045
rno-miR-143-3p	response to drug	91	465	3949	23933	0.04336	0.0516045
rno-miR-143-3p	protein k48 linked ubiquitination	11	39	3949	23933	0.0463509	0.0516045
rno-miR-143-3p	hyperosmotic salinity response	4	9	3949	23933	0.0464441	0.0516045
rno-miR-143-3p	regulation of protein ubiquitination	4	9	3949	23933	0.0464441	0.0516045
rno-miR-143-3p	cerebellar purkinje cell layer development	4	9	3949	23933	0.0464441	0.0516045
rno-miR-143-3p	response to nutrient	28	123	3949	23933	0.0438204	0.0516045
rno-miR-143-3p	tissue remodeling	4	9	3949	23933	0.0464441	0.0516045
rno-miR-143-3p	intracellular signal transduction	48	229	3949	23933	0.0442641	0.0516045
rno-miR-143-3p	interleukin 6 mediated signaling pathway	4	9	3949	23933	0.0464441	0.0516045
rno-miR-143-3p	protein targeting to lysosome	4	9	3949	23933	0.0464441	0.0516045
rno-miR-143-3p	signal transduction in response to dna damage	4	9	3949	23933	0.0464441	0.0516045
rno-miR-143-3p	synaptic transmission gabaergic	4	9	3949	23933	0.0464441	0.0516045
rno-miR-143-3p	amino acid transport	5	13	3949	23933	0.0492082	0.0518862
rno-miR-143-3p	early endosome to late endosome transport	5	13	3949	23933	0.0492082	0.0518862
rno-miR-143-3p	response to calcium ion	18	73	3949	23933	0.0476789	0.0518862
rno-miR-143-3p	dentate gyrus development	5	13	3949	23933	0.0492082	0.0518862
rno-miR-143-3p	actin filament capping	5	13	3949	23933	0.0492082	0.0518862
rno-miR-143-3p	phosphatidylinositol dephosphorylation	5	13	3949	23933	0.0492082	0.0518862
rno-miR-143-3p	adenylate cyclase modulating g protein coupled receptor signaling pathway	9	30	3949	23933	0.0477367	0.0518862
rno-miR-143-3p	antigen processing and presentation of exogenous peptide antigen via mhc class ii	5	13	3949	23933	0.0492082	0.0518862
rno-miR-143-3p	protein localization to synapse	5	13	3949	23933	0.0492082	0.0518862
rno-miR-143-3p	keratinocyte differentiation	12	44	3949	23933	0.0487848	0.0518862
rno-miR-143-3p	activation of cysteine type endopeptidase activity involved in apoptotic process	17	68	3949	23933	0.047408	0.0518862
rno-miR-143-3p	histone h4 k16 acetylation	6	17	3949	23933	0.0482188	0.0518862
rno-miR-143-3p	circadian rhythm	16	63	3949	23933	0.0469083	0.0518862
rno-miR-143-3p	positive regulation of tor signaling cascade	5	13	3949	23933	0.0492082	0.0518862
rno-miR-143-3p	axis specification	5	13	3949	23933	0.0492082	0.0518862
rno-miR-143-3p	aging	40	188	3949	23933	0.0506042	0.0529977
rno-miR-143-3p	positive regulation of protein kinase activity	13	49	3949	23933	0.0505874	0.0529977
rno-miR-143-3p	elevation of cytosolic calcium ion concentration	24	104	3949	23933	0.0510697	0.0533051
rno-miR-143-3p	collagen fibril organization	10	35	3949	23933	0.0517625	0.0538469
rno-miR-143-3p	negative regulation of neuron differentiation	15	59	3949	23933	0.0527639	0.054705
rno-miR-143-3p	response to hydrogen peroxide	16	64	3949	23933	0.053312	0.0550891
rno-miR-143-3p	synaptic transmission	24	105	3949	23933	0.0562179	0.0578989
rno-miR-143-3p	ion transmembrane transport	23	100	3949	23933	0.0570694	0.0581958
rno-miR-143-3p	response to nicotine	12	45	3949	23933	0.0569034	0.0581958
rno-miR-143-3p	chromatin remodeling	12	45	3949	23933	0.0569034	0.0581958
rno-miR-143-3p	ras protein signal transduction	9	31	3949	23933	0.057767	0.0583315
rno-miR-143-3p	regulation of protein phosphorylation	9	31	3949	23933	0.057767	0.0583315
rno-miR-143-3p	regulation of ion transmembrane transport	7	22	3949	23933	0.0576929	0.0583315
rno-miR-143-3p	cell division	31	142	3949	23933	0.0582296	0.0586077
rno-miR-143-3p	female pregnancy	20	85	3949	23933	0.059211	0.0594027
rno-miR-143-3p	cell redox homeostasis	14	55	3949	23933	0.0594267	0.0594267
rno-miR-146b-5p	negative regulation of neuron apoptotic process	34	106	4086	23933	0.000115142	0.00688934
rno-miR-146b-5p	regulation of ventricular cardiac muscle cell membrane repolarization	7	9	4086	23933	0.000109762	0.00688934
rno-miR-146b-5p	axon guidance	34	106	4086	23933	0.000115142	0.00688934
rno-miR-146b-5p	protein transport	70	267	4086	23933	0.00010377	0.00688934
rno-miR-146b-5p	negative regulation of transcription dna dependent	106	441	4086	23933	0.000107453	0.00688934
rno-miR-146b-5p	positive regulation of transcription from rna polymerase ii promoter	159	706	4086	23933	9.64383e-05	0.00688934
rno-miR-146b-5p	neuron differentiation	35	111	4086	23933	0.000135036	0.0069254
rno-miR-146b-5p	negative regulation of transcription from rna polymerase ii promoter	111	476	4086	23933	0.00026553	0.00860489
rno-miR-146b-5p	microtubule anchoring	7	10	4086	23933	0.000311598	0.00860489
rno-miR-146b-5p	ubiquitin dependent protein catabolic process	38	128	4086	23933	0.000287166	0.00860489
rno-miR-146b-5p	positive regulation of transcription dna dependent	120	518	4086	23933	0.000204116	0.00860489
rno-miR-146b-5p	mrna catabolic process	7	10	4086	23933	0.000311598	0.00860489
rno-miR-146b-5p	regulation of catalytic activity	21	57	4086	23933	0.000277951	0.00860489
rno-miR-146b-5p	in utero embryonic development	60	231	4086	23933	0.000403434	0.0103452
rno-miR-146b-5p	brain development	58	224	4086	23933	0.000542327	0.012263
rno-miR-146b-5p	g1 s transition of mitotic cell cycle	18	48	4086	23933	0.000580698	0.012263
rno-miR-146b-5p	intracellular protein kinase cascade	25	76	4086	23933	0.00057706	0.012263
rno-miR-146b-5p	platelet aggregation	8	14	4086	23933	0.000809141	0.0136152
rno-miR-146b-5p	neuron migration	30	98	4086	23933	0.000683957	0.0136152
rno-miR-146b-5p	cell cycle	41	148	4086	23933	0.000816447	0.0136152
rno-miR-146b-5p	protein localization in plasma membrane	12	27	4086	23933	0.000827645	0.0136152
rno-miR-146b-5p	small gtpase mediated signal transduction	53	204	4086	23933	0.000841802	0.0136152
rno-miR-146b-5p	regulation of transcription dna dependent	146	671	4086	23933	0.000872281	0.0136152
rno-miR-146b-5p	endocytosis	27	87	4086	23933	0.000982773	0.0147006
rno-miR-146b-5p	neuromuscular process controlling balance	15	39	4086	23933	0.00120926	0.017365
rno-miR-146b-5p	dna damage response signal transduction by p53 class mediator resulting in cell cycle arrest	7	12	4086	23933	0.00149396	0.0174236
rno-miR-146b-5p	microtubule bundle formation	9	18	4086	23933	0.00134581	0.0174236
rno-miR-146b-5p	proximal distal pattern formation	11	25	4086	23933	0.00150454	0.0174236
rno-miR-146b-5p	angiogenesis	41	152	4086	23933	0.0014349	0.0174236
rno-miR-146b-5p	tissue remodeling	6	9	4086	23933	0.00129327	0.0174236
rno-miR-146b-5p	lipid biosynthetic process	7	12	4086	23933	0.00149396	0.0174236
rno-miR-146b-5p	positive regulation of cell proliferation	86	373	4086	23933	0.00173482	0.0192668
rno-miR-146b-5p	positive regulation of protein tyrosine kinase activity	10	22	4086	23933	0.00182471	0.0192668
rno-miR-146b-5p	camp mediated signaling	10	22	4086	23933	0.00182471	0.0192668
rno-miR-146b-5p	regulation of calcium ion import	5	7	4086	23933	0.00223886	0.021723
rno-miR-146b-5p	cellular process	11	26	4086	23933	0.00220909	0.021723
rno-miR-146b-5p	regulation of sodium ion transmembrane transporter activity	5	7	4086	23933	0.00223886	0.021723
rno-miR-146b-5p	mapk cascade	21	66	4086	23933	0.00244667	0.0218346
rno-miR-146b-5p	regulation of long term neuronal synaptic plasticity	12	30	4086	23933	0.00249365	0.0218346
rno-miR-146b-5p	vesicle mediated transport	33	119	4086	23933	0.00245196	0.0218346
rno-miR-146b-5p	neuron projection development	27	92	4086	23933	0.0024452	0.0218346
rno-miR-146b-5p	regulation of ventricular cardiac muscle cell membrane depolarization	4	5	4086	23933	0.00366373	0.0221499
rno-miR-146b-5p	central nervous system projection neuron axonogenesis	6	10	4086	23933	0.00276579	0.0221499
rno-miR-146b-5p	3 utr mediated mrna stabilization	6	10	4086	23933	0.00276579	0.0221499
rno-miR-146b-5p	mitochondrion transport along microtubule	4	5	4086	23933	0.00366373	0.0221499
rno-miR-146b-5p	transcription dna dependent	134	631	4086	23933	0.00349812	0.0221499
rno-miR-146b-5p	microtubule cytoskeleton organization	19	58	4086	23933	0.00266379	0.0221499
rno-miR-146b-5p	release of sequestered calcium ion into cytosol	11	27	4086	23933	0.00315884	0.0221499
rno-miR-146b-5p	regulation of proteasomal ubiquitin dependent protein catabolic process	4	5	4086	23933	0.00366373	0.0221499
rno-miR-146b-5p	histone h3 acetylation	15	42	4086	23933	0.00285446	0.0221499
rno-miR-146b-5p	cytokinesis	15	43	4086	23933	0.00370194	0.0221499
rno-miR-146b-5p	dephosphorylation	16	47	4086	23933	0.0036544	0.0221499
rno-miR-146b-5p	glucocorticoid receptor signaling pathway	4	5	4086	23933	0.00366373	0.0221499
rno-miR-146b-5p	microtubule organizing center organization	4	5	4086	23933	0.00366373	0.0221499
rno-miR-146b-5p	negative regulation of protein phosphorylation	15	43	4086	23933	0.00370194	0.0221499
rno-miR-146b-5p	positive regulation of glucokinase activity	4	5	4086	23933	0.00366373	0.0221499
rno-miR-146b-5p	neuron development	14	39	4086	23933	0.00369465	0.0221499
rno-miR-146b-5p	negative regulation of protein import into nucleus	4	5	4086	23933	0.00366373	0.0221499
rno-miR-146b-5p	t cell proliferation	9	20	4086	23933	0.00335556	0.0221499
rno-miR-146b-5p	axon extension involved in development	4	5	4086	23933	0.00366373	0.0221499
rno-miR-146b-5p	positive regulation of notch signaling pathway	8	17	4086	23933	0.00403726	0.023377
rno-miR-146b-5p	receptor clustering	8	17	4086	23933	0.00403726	0.023377
rno-miR-146b-5p	positive regulation of mitotic cell cycle	11	28	4086	23933	0.00441014	0.0247381
rno-miR-146b-5p	phosphatidylinositol phosphorylation	11	28	4086	23933	0.00441014	0.0247381
rno-miR-146b-5p	intracellular protein transport	38	147	4086	23933	0.00461775	0.0255042
rno-miR-146b-5p	positive regulation of erythrocyte differentiation	7	14	4086	23933	0.00471304	0.0256361
rno-miR-146b-5p	wnt receptor signaling pathway calcium modulating pathway	5	8	4086	23933	0.00512985	0.0270826
rno-miR-146b-5p	embryonic process involved in female pregnancy	5	8	4086	23933	0.00512985	0.0270826
rno-miR-146b-5p	positive regulation of protein phosphorylation	29	106	4086	23933	0.00532902	0.0277263
rno-miR-146b-5p	regulation of transcription from rna polymerase ii promoter	46	187	4086	23933	0.00548972	0.0281544
rno-miR-146b-5p	endosome to lysosome transport	10	25	4086	23933	0.00563713	0.0285032
rno-miR-146b-5p	negative regulation of phosphatase activity	16	49	4086	23933	0.00580093	0.0289241
rno-miR-146b-5p	regulation of heart rate by cardiac conduction	8	18	4086	23933	0.00619042	0.0297312
rno-miR-146b-5p	response to electrical stimulus	12	33	4086	23933	0.00621126	0.0297312
rno-miR-146b-5p	negative regulation of jnk cascade	8	18	4086	23933	0.00619042	0.0297312
rno-miR-146b-5p	cell morphogenesis	18	58	4086	23933	0.00645844	0.0305076
rno-miR-146b-5p	signal transduction	88	401	4086	23933	0.00657693	0.0306639
rno-miR-146b-5p	proteasomal ubiquitin dependent protein catabolic process	17	54	4086	23933	0.0068388	0.031476
rno-miR-146b-5p	response to hypoxia	56	239	4086	23933	0.00708143	0.0321801
rno-miR-146b-5p	calcium ion transmembrane transport	16	50	4086	23933	0.00720431	0.0323293
rno-miR-146b-5p	positive regulation of receptor internalization	7	15	4086	23933	0.00754643	0.0326406
rno-miR-146b-5p	cell cell junction organization	7	15	4086	23933	0.00754643	0.0326406
rno-miR-146b-5p	vesicle docking involved in exocytosis	7	15	4086	23933	0.00754643	0.0326406
rno-miR-146b-5p	transepithelial chloride transport	4	6	4086	23933	0.00950104	0.0329933
rno-miR-146b-5p	respiratory chain complex iv assembly	4	6	4086	23933	0.00950104	0.0329933
rno-miR-146b-5p	protein ubiquitination involved in ubiquitin dependent protein catabolic process	14	43	4086	23933	0.00981805	0.0329933
rno-miR-146b-5p	intracellular cholesterol transport	4	6	4086	23933	0.00950104	0.0329933
rno-miR-146b-5p	de novo imp biosynthetic process	4	6	4086	23933	0.00950104	0.0329933
rno-miR-146b-5p	cell migration	32	123	4086	23933	0.00797023	0.0329933
rno-miR-146b-5p	neuron neuron synaptic transmission	5	9	4086	23933	0.00992557	0.0329933
rno-miR-146b-5p	regulation of protein kinase a signaling cascade	5	9	4086	23933	0.00992557	0.0329933
rno-miR-146b-5p	negative regulation of protein tyrosine kinase activity	4	6	4086	23933	0.00950104	0.0329933
rno-miR-146b-5p	megakaryocyte differentiation	4	6	4086	23933	0.00950104	0.0329933
rno-miR-146b-5p	regulation of protein transport	5	9	4086	23933	0.00992557	0.0329933
rno-miR-146b-5p	protein deubiquitination	11	30	4086	23933	0.00806914	0.0329933
rno-miR-146b-5p	neural precursor cell proliferation	4	6	4086	23933	0.00950104	0.0329933
rno-miR-146b-5p	regulated secretory pathway	4	6	4086	23933	0.00950104	0.0329933
rno-miR-146b-5p	retina layer formation	6	12	4086	23933	0.00892313	0.0329933
rno-miR-146b-5p	response to epidermal growth factor stimulus	4	6	4086	23933	0.00950104	0.0329933
rno-miR-146b-5p	embryonic hemopoiesis	8	19	4086	23933	0.00911297	0.0329933
rno-miR-146b-5p	positive regulation of receptor mediated endocytosis	6	12	4086	23933	0.00892313	0.0329933
rno-miR-146b-5p	cellular response to alkaloid	4	6	4086	23933	0.00950104	0.0329933
rno-miR-146b-5p	lateral ventricle development	5	9	4086	23933	0.00992557	0.0329933
rno-miR-146b-5p	negative regulation of vasoconstriction	5	9	4086	23933	0.00992557	0.0329933
rno-miR-146b-5p	regulation of cardiac muscle cell action potential involved in contraction	4	6	4086	23933	0.00950104	0.0329933
rno-miR-146b-5p	cell division	36	142	4086	23933	0.00792251	0.0329933
rno-miR-146b-5p	regulation of excitatory postsynaptic membrane potential	11	30	4086	23933	0.00806914	0.0329933
rno-miR-146b-5p	regulation of mrna stability	6	12	4086	23933	0.00892313	0.0329933
rno-miR-146b-5p	embryo development	32	125	4086	23933	0.0101886	0.0332519
rno-miR-146b-5p	transforming growth factor beta receptor signaling pathway	17	56	4086	23933	0.01013	0.0332519
rno-miR-146b-5p	embryonic placenta development	10	27	4086	23933	0.0104978	0.0334213
rno-miR-146b-5p	response to hyperoxia	11	31	4086	23933	0.0106129	0.0334213
rno-miR-146b-5p	nucleocytoplasmic transport	10	27	4086	23933	0.0104978	0.0334213
rno-miR-146b-5p	ras protein signal transduction	11	31	4086	23933	0.0106129	0.0334213
rno-miR-146b-5p	positive regulation of rho gtpase activity	7	16	4086	23933	0.0114634	0.035329
rno-miR-146b-5p	cellular response to cytokine stimulus	7	16	4086	23933	0.0114634	0.035329
rno-miR-146b-5p	adult locomotory behavior	15	48	4086	23933	0.0115139	0.035329
rno-miR-146b-5p	cellular response to growth factor stimulus	21	75	4086	23933	0.0123326	0.0375204
rno-miR-146b-5p	telomere maintenance	8	20	4086	23933	0.0129512	0.0387458
rno-miR-146b-5p	establishment of protein localization	8	20	4086	23933	0.0129512	0.0387458
rno-miR-146b-5p	protein dephosphorylation	23	85	4086	23933	0.0138988	0.0405663
rno-miR-146b-5p	positive regulation of phagocytosis	10	28	4086	23933	0.0138798	0.0405663
rno-miR-146b-5p	regulation of neuron apoptotic process	9	24	4086	23933	0.0136781	0.0405663
rno-miR-146b-5p	regulation of ventricular cardiac muscle cell action potential	6	13	4086	23933	0.0142049	0.0407964
rno-miR-146b-5p	positive regulation of cell cell adhesion	6	13	4086	23933	0.0142049	0.0407964
rno-miR-146b-5p	negative regulation of cell proliferation	65	294	4086	23933	0.0148841	0.0424079
rno-miR-146b-5p	telencephalon cell migration	4	7	4086	23933	0.0191839	0.0435888
rno-miR-146b-5p	establishment or maintenance of epithelial cell apical basal polarity	4	7	4086	23933	0.0191839	0.0435888
rno-miR-146b-5p	dna damage checkpoint	9	25	4086	23933	0.0182011	0.0435888
rno-miR-146b-5p	cellular response to steroid hormone stimulus	4	7	4086	23933	0.0191839	0.0435888
rno-miR-146b-5p	dna damage response signal transduction by p53 class mediator resulting in induction of apoptosis	8	21	4086	23933	0.0178493	0.0435888
rno-miR-146b-5p	positive regulation of alpha beta t cell proliferation	5	10	4086	23933	0.0170854	0.0435888
rno-miR-146b-5p	megakaryocyte development	4	7	4086	23933	0.0191839	0.0435888
rno-miR-146b-5p	cerebellar cortex morphogenesis	4	7	4086	23933	0.0191839	0.0435888
rno-miR-146b-5p	stress activated mapk cascade	4	7	4086	23933	0.0191839	0.0435888
rno-miR-146b-5p	regulation of arf gtpase activity	7	17	4086	23933	0.0166617	0.0435888
rno-miR-146b-5p	protein tetramerization	9	25	4086	23933	0.0182011	0.0435888
rno-miR-146b-5p	lens induction in camera type eye	4	7	4086	23933	0.0191839	0.0435888
rno-miR-146b-5p	phagocytosis	10	29	4086	23933	0.018014	0.0435888
rno-miR-146b-5p	centrosome localization	4	7	4086	23933	0.0191839	0.0435888
rno-miR-146b-5p	regulation of cardiac muscle cell contraction	4	7	4086	23933	0.0191839	0.0435888
rno-miR-146b-5p	positive regulation of ion transport	4	7	4086	23933	0.0191839	0.0435888
rno-miR-146b-5p	regulation of vasodilation	4	7	4086	23933	0.0191839	0.0435888
rno-miR-146b-5p	oligosaccharide biosynthetic process	4	7	4086	23933	0.0191839	0.0435888
rno-miR-146b-5p	mechanoreceptor differentiation	4	7	4086	23933	0.0191839	0.0435888
rno-miR-146b-5p	t cell costimulation	7	17	4086	23933	0.0166617	0.0435888
rno-miR-146b-5p	dendritic spine morphogenesis	4	7	4086	23933	0.0191839	0.0435888
rno-miR-146b-5p	response to calcium ion	20	73	4086	23933	0.018234	0.0435888
rno-miR-146b-5p	protein targeting to membrane	4	7	4086	23933	0.0191839	0.0435888
rno-miR-146b-5p	negative regulation of peptidyl serine phosphorylation	5	10	4086	23933	0.0170854	0.0435888
rno-miR-146b-5p	negative regulation of transcription by competitive promoter binding	4	7	4086	23933	0.0191839	0.0435888
rno-miR-146b-5p	srp dependent cotranslational protein targeting to membrane	4	7	4086	23933	0.0191839	0.0435888
rno-miR-146b-5p	regulation of jnk cascade	7	17	4086	23933	0.0166617	0.0435888
rno-miR-146b-5p	positive regulation of long term neuronal synaptic plasticity	4	7	4086	23933	0.0191839	0.0435888
rno-miR-146b-5p	cell morphogenesis involved in neuron differentiation	4	7	4086	23933	0.0191839	0.0435888
rno-miR-146b-5p	ubiquitin dependent smad protein catabolic process	4	7	4086	23933	0.0191839	0.0435888
rno-miR-146b-5p	membrane depolarization	9	25	4086	23933	0.0182011	0.0435888
rno-miR-146b-5p	mrna processing	29	116	4086	23933	0.019165	0.0435888
rno-miR-146b-5p	protein oligomerization	13	42	4086	23933	0.0195071	0.043769
rno-miR-146b-5p	learning	13	42	4086	23933	0.0195071	0.043769
rno-miR-146b-5p	forebrain development	22	83	4086	23933	0.0201079	0.0448369
rno-miR-146b-5p	sodium ion transmembrane transport	12	38	4086	23933	0.0207701	0.0452972
rno-miR-146b-5p	response to interleukin 1	12	38	4086	23933	0.0207701	0.0452972
rno-miR-146b-5p	activation of nf kappab inducing kinase activity	6	14	4086	23933	0.0213238	0.0452972
rno-miR-146b-5p	heart trabecula formation	6	14	4086	23933	0.0213238	0.0452972
rno-miR-146b-5p	biological_process	276	1447	4086	23933	0.0211667	0.0452972
rno-miR-146b-5p	zinc ion transmembrane transport	6	14	4086	23933	0.0213238	0.0452972
rno-miR-146b-5p	cellular response to estradiol stimulus	6	14	4086	23933	0.0213238	0.0452972
rno-miR-146b-5p	rhythmic process	6	14	4086	23933	0.0213238	0.0452972
rno-miR-146b-5p	negative regulation of canonical wnt receptor signaling pathway	21	79	4086	23933	0.0220875	0.0463289
rno-miR-146b-5p	response to toxin	25	98	4086	23933	0.0221966	0.0463289
rno-miR-146b-5p	receptor mediated endocytosis	11	34	4086	23933	0.0219588	0.0463289
rno-miR-146b-5p	response to retinoic acid	19	70	4086	23933	0.0231304	0.0470435
rno-miR-146b-5p	negative regulation of phosphorylation	7	18	4086	23933	0.0233252	0.0470435
rno-miR-146b-5p	histone acetylation	7	18	4086	23933	0.0233252	0.0470435
rno-miR-146b-5p	regulation of rna splicing	7	18	4086	23933	0.0233252	0.0470435
rno-miR-146b-5p	positive regulation of stress activated mapk cascade	7	18	4086	23933	0.0233252	0.0470435
rno-miR-146b-5p	cellular response to stress	7	18	4086	23933	0.0233252	0.0470435
rno-miR-146b-5p	anatomical structure formation involved in morphogenesis	8	22	4086	23933	0.0239433	0.0472289
rno-miR-146b-5p	cellular response to calcium ion	9	26	4086	23933	0.0237184	0.0472289
rno-miR-146b-5p	regulation of ion transmembrane transport	8	22	4086	23933	0.0239433	0.0472289
rno-miR-146b-5p	apoptotic process	78	369	4086	23933	0.023788	0.0472289
rno-miR-146b-5p	positive regulation of i kappab kinase nf kappab cascade	31	128	4086	23933	0.0244228	0.0474049
rno-miR-146b-5p	calcium ion transport	24	94	4086	23933	0.0244287	0.0474049
rno-miR-146b-5p	wound healing	24	94	4086	23933	0.0244287	0.0474049
rno-miR-146b-5p	cell cycle arrest	21	80	4086	23933	0.0252684	0.0487707
rno-miR-146b-5p	iron ion homeostasis	7	19	4086	23933	0.0316157	0.0492272
rno-miR-146b-5p	carboxylic acid metabolic process	3	5	4086	23933	0.0378727	0.0492272
rno-miR-146b-5p	hippocampus development	16	58	4086	23933	0.0305411	0.0492272
rno-miR-146b-5p	regulation of ras protein signal transduction	3	5	4086	23933	0.0378727	0.0492272
rno-miR-146b-5p	cell differentiation	57	264	4086	23933	0.0328594	0.0492272
rno-miR-146b-5p	regulation of cytokine production	4	8	4086	23933	0.033238	0.0492272
rno-miR-146b-5p	protein targeting to mitochondrion	6	15	4086	23933	0.0305086	0.0492272
rno-miR-146b-5p	stem cell division	3	5	4086	23933	0.0378727	0.0492272
rno-miR-146b-5p	protein kinase c activating g protein coupled receptor signaling pathway	10	31	4086	23933	0.0288786	0.0492272
rno-miR-146b-5p	response to nicotine	13	45	4086	23933	0.0340466	0.0492272
rno-miR-146b-5p	potassium ion transport	14	49	4086	23933	0.0312034	0.0492272
rno-miR-146b-5p	folic acid containing compound biosynthetic process	3	5	4086	23933	0.0378727	0.0492272
rno-miR-146b-5p	positive regulation of signal transduction	6	15	4086	23933	0.0305086	0.0492272
rno-miR-146b-5p	regulation of actin cytoskeleton organization	9	27	4086	23933	0.0303287	0.0492272
rno-miR-146b-5p	homotypic cell cell adhesion	4	8	4086	23933	0.033238	0.0492272
rno-miR-146b-5p	cell cell signaling	15	54	4086	23933	0.0335021	0.0492272
rno-miR-146b-5p	positive regulation of striated muscle cell differentiation	3	5	4086	23933	0.0378727	0.0492272
rno-miR-146b-5p	regulation of calcium ion transport	9	28	4086	23933	0.0381203	0.0492272
rno-miR-146b-5p	positive regulation of receptor activity	3	5	4086	23933	0.0378727	0.0492272
rno-miR-146b-5p	response to stress	33	141	4086	23933	0.0329604	0.0492272
rno-miR-146b-5p	activation of cysteine type endopeptidase activity involved in apoptotic process	18	68	4086	23933	0.0337128	0.0492272
rno-miR-146b-5p	placenta development	11	35	4086	23933	0.0272149	0.0492272
rno-miR-146b-5p	retinal bipolar neuron differentiation	3	5	4086	23933	0.0378727	0.0492272
rno-miR-146b-5p	myofibril assembly	3	5	4086	23933	0.0378727	0.0492272
rno-miR-146b-5p	peptidyl threonine dephosphorylation	4	8	4086	23933	0.033238	0.0492272
rno-miR-146b-5p	glutamate biosynthetic process	3	5	4086	23933	0.0378727	0.0492272
rno-miR-146b-5p	mitotic cell cycle arrest	4	8	4086	23933	0.033238	0.0492272
rno-miR-146b-5p	cerebral cortex gabaergic interneuron differentiation	3	5	4086	23933	0.0378727	0.0492272
rno-miR-146b-5p	response to organic cyclic compound	51	234	4086	23933	0.035722	0.0492272
rno-miR-146b-5p	response to purine containing compound	3	5	4086	23933	0.0378727	0.0492272
rno-miR-146b-5p	angiogenesis involved in wound healing	3	5	4086	23933	0.0378727	0.0492272
rno-miR-146b-5p	transmission of nerve impulse	6	15	4086	23933	0.0305086	0.0492272
rno-miR-146b-5p	anterograde synaptic vesicle transport	4	8	4086	23933	0.033238	0.0492272
rno-miR-146b-5p	calcium ion dependent exocytosis of neurotransmitter	3	5	4086	23933	0.0378727	0.0492272
rno-miR-146b-5p	regulation of potassium ion transmembrane transporter activity	3	5	4086	23933	0.0378727	0.0492272
rno-miR-146b-5p	mitochondrial translation	3	5	4086	23933	0.0378727	0.0492272
rno-miR-146b-5p	endoplasmic reticulum organization	5	11	4086	23933	0.0269827	0.0492272
rno-miR-146b-5p	apical constriction	3	5	4086	23933	0.0378727	0.0492272
rno-miR-146b-5p	negative regulation of epithelial cell proliferation	13	45	4086	23933	0.0340466	0.0492272
rno-miR-146b-5p	positive regulation of type 2 immune response	3	5	4086	23933	0.0378727	0.0492272
rno-miR-146b-5p	hemopoietic stem cell proliferation	5	11	4086	23933	0.0269827	0.0492272
rno-miR-146b-5p	regulation of apoptotic process	30	127	4086	23933	0.0361933	0.0492272
rno-miR-146b-5p	induction of apoptosis	39	170	4086	23933	0.0296129	0.0492272
rno-miR-146b-5p	negative regulation of macroautophagy	3	5	4086	23933	0.0378727	0.0492272
rno-miR-146b-5p	axonogenesis	21	83	4086	23933	0.036915	0.0492272
rno-miR-146b-5p	chromatin silencing at rdna	3	5	4086	23933	0.0378727	0.0492272
rno-miR-146b-5p	t cell receptor signaling pathway	9	28	4086	23933	0.0381203	0.0492272
rno-miR-146b-5p	fat cell differentiation	14	50	4086	23933	0.0367419	0.0492272
rno-miR-146b-5p	positive regulation of cytokine mediated signaling pathway	3	5	4086	23933	0.0378727	0.0492272
rno-miR-146b-5p	negative regulation of telomere maintenance	3	5	4086	23933	0.0378727	0.0492272
rno-miR-146b-5p	positive regulation of lipid biosynthetic process	4	8	4086	23933	0.033238	0.0492272
rno-miR-146b-5p	regulation of activin receptor signaling pathway	3	5	4086	23933	0.0378727	0.0492272
rno-miR-146b-5p	midbrain hindbrain boundary development	4	8	4086	23933	0.033238	0.0492272
rno-miR-146b-5p	regulation of transcription from rna polymerase ii promoter in response to oxidative stress	3	5	4086	23933	0.0378727	0.0492272
rno-miR-146b-5p	response to morphine	9	27	4086	23933	0.0303287	0.0492272
rno-miR-146b-5p	wnt receptor signaling pathway	26	105	4086	23933	0.0285743	0.0492272
rno-miR-146b-5p	olfactory bulb development	7	19	4086	23933	0.0316157	0.0492272
rno-miR-146b-5p	cellular response to fluid shear stress	3	5	4086	23933	0.0378727	0.0492272
rno-miR-146b-5p	iron ion transmembrane transport	3	5	4086	23933	0.0378727	0.0492272
rno-miR-146b-5p	positive regulation of transforming growth factor beta receptor signaling pathway	7	19	4086	23933	0.0316157	0.0492272
rno-miR-146b-5p	protein localization	17	64	4086	23933	0.0371486	0.0492272
rno-miR-146b-5p	amp biosynthetic process	3	5	4086	23933	0.0378727	0.0492272
rno-miR-146b-5p	cardiac muscle contraction	11	36	4086	23933	0.0333187	0.0492272
rno-miR-146b-5p	nervous system development	38	165	4086	23933	0.0297491	0.0492272
rno-miR-146b-5p	regulation of atrial cardiac muscle cell membrane depolarization	4	8	4086	23933	0.033238	0.0492272
rno-miR-146b-5p	estrogen metabolic process	5	11	4086	23933	0.0269827	0.0492272
rno-miR-146b-5p	tissue morphogenesis	4	8	4086	23933	0.033238	0.0492272
rno-miR-146b-5p	lactate metabolic process	3	5	4086	23933	0.0378727	0.0492272
rno-miR-146b-5p	protein localization at cell surface	7	19	4086	23933	0.0316157	0.0492272
rno-miR-146b-5p	regulation of dendrite morphogenesis	5	11	4086	23933	0.0269827	0.0492272
rno-miR-146b-5p	phosphorylation	14	50	4086	23933	0.0367419	0.0492272
rno-miR-146b-5p	oxygen homeostasis	3	5	4086	23933	0.0378727	0.0492272
rno-miR-146b-5p	fructose 2 6 bisphosphate metabolic process	3	5	4086	23933	0.0378727	0.0492272
rno-miR-146b-5p	lipid particle organization	3	5	4086	23933	0.0378727	0.0492272
rno-miR-146b-5p	negative regulation of translation	9	28	4086	23933	0.0381203	0.0492272
rno-miR-146b-5p	negative regulation of neuron differentiation	16	59	4086	23933	0.0354715	0.0492272
rno-miR-146b-5p	positive regulation of t cell cytokine production	4	8	4086	23933	0.033238	0.0492272
rno-miR-146b-5p	protein homooligomerization	38	165	4086	23933	0.0297491	0.0492272
rno-miR-146b-5p	nuclear export	4	8	4086	23933	0.033238	0.0492272
rno-miR-146b-5p	long term synaptic depression	5	11	4086	23933	0.0269827	0.0492272
rno-miR-146b-5p	protein localization to chromosome telomeric region	3	5	4086	23933	0.0378727	0.0492272
rno-miR-146b-5p	barbed end actin filament capping	3	5	4086	23933	0.0378727	0.0492272
rno-miR-146b-5p	regulation of cellular ph	3	5	4086	23933	0.0378727	0.0492272
rno-miR-146b-5p	adenohypophysis development	5	11	4086	23933	0.0269827	0.0492272
rno-miR-146b-5p	av node cell to bundle of his cell communication	3	5	4086	23933	0.0378727	0.0492272
rno-miR-146b-5p	positive regulation of gene expression	40	176	4086	23933	0.0320171	0.0492272
rno-miR-146b-5p	positive regulation of multicellular organism growth	9	28	4086	23933	0.0381203	0.0492272
rno-miR-146b-5p	luteinization	5	11	4086	23933	0.0269827	0.0492272
rno-miR-146b-5p	purine nucleotide biosynthetic process	5	11	4086	23933	0.0269827	0.0492272
rno-miR-146b-5p	positive regulation of interleukin 2 production	5	11	4086	23933	0.0269827	0.0492272
rno-miR-146b-5p	regulation of cardiac muscle contraction	4	8	4086	23933	0.033238	0.0492272
rno-miR-146b-5p	regulation of synaptic transmission gabaergic	5	11	4086	23933	0.0269827	0.0492272
rno-miR-146b-5p	positive regulation of nitric oxide synthase biosynthetic process	5	12	4086	23933	0.0398824	0.0500353
rno-miR-146b-5p	nerve growth factor receptor signaling pathway	5	12	4086	23933	0.0398824	0.0500353
rno-miR-146b-5p	androgen receptor signaling pathway	8	24	4086	23933	0.0401963	0.0500353
rno-miR-146b-5p	positive regulation of gtpase activity	13	46	4086	23933	0.0402791	0.0500353
rno-miR-146b-5p	cellular response to ethanol	5	12	4086	23933	0.0398824	0.0500353
rno-miR-146b-5p	melanosome organization	5	12	4086	23933	0.0398824	0.0500353
rno-miR-146b-5p	bone resorption	8	24	4086	23933	0.0401963	0.0500353
rno-miR-146b-5p	myotube differentiation	5	12	4086	23933	0.0398824	0.0500353
rno-miR-146b-5p	response to dna damage stimulus	33	143	4086	23933	0.0394996	0.0500353
rno-miR-146b-5p	response to muscle activity	5	12	4086	23933	0.0398824	0.0500353
rno-miR-146b-5p	phospholipid metabolic process	8	24	4086	23933	0.0401963	0.0500353
rno-miR-146b-5p	regulation of arf protein signal transduction	6	16	4086	23933	0.0419358	0.0510337
rno-miR-146b-5p	embryonic camera type eye morphogenesis	6	16	4086	23933	0.0419358	0.0510337
rno-miR-146b-5p	neuromuscular synaptic transmission	6	16	4086	23933	0.0419358	0.0510337
rno-miR-146b-5p	morphogenesis of an epithelium	7	20	4086	23933	0.0416657	0.0510337
rno-miR-146b-5p	regulation of the force of heart contraction	7	20	4086	23933	0.0416657	0.0510337
rno-miR-146b-5p	regulation of cell morphogenesis	6	16	4086	23933	0.0419358	0.0510337
rno-miR-146b-5p	activation of mapk activity	17	65	4086	23933	0.0425699	0.0514565
rno-miR-146b-5p	cation transport	17	65	4086	23933	0.0425699	0.0514565
rno-miR-146b-5p	regulation of cell adhesion	10	33	4086	23933	0.043713	0.0526609
rno-miR-146b-5p	cellular response to drug	12	42	4086	23933	0.0441286	0.0529839
rno-miR-146b-5p	ossification	19	75	4086	23933	0.045014	0.0538668
rno-miR-146b-5p	g2 m transition of mitotic cell cycle	9	29	4086	23933	0.0471681	0.0557018
rno-miR-146b-5p	feeding behavior	9	29	4086	23933	0.0471681	0.0557018
rno-miR-146b-5p	tissue development	9	29	4086	23933	0.0471681	0.0557018
rno-miR-146b-5p	cellular component movement	9	29	4086	23933	0.0471681	0.0557018
rno-miR-146b-5p	ceramide biosynthetic process	6	17	4086	23933	0.0557217	0.0572056
rno-miR-146b-5p	anterograde axon cargo transport	5	13	4086	23933	0.0559308	0.0572056
rno-miR-146b-5p	early endosome to late endosome transport	5	13	4086	23933	0.0559308	0.0572056
rno-miR-146b-5p	mitotic cell cycle	7	21	4086	23933	0.053574	0.0572056
rno-miR-146b-5p	regulation of cell adhesion mediated by integrin	4	9	4086	23933	0.051888	0.0572056
rno-miR-146b-5p	glial cell migration	4	9	4086	23933	0.051888	0.0572056
rno-miR-146b-5p	positive regulation of peptidase activity	4	9	4086	23933	0.051888	0.0572056
rno-miR-146b-5p	ionotropic glutamate receptor signaling pathway	8	25	4086	23933	0.050547	0.0572056
rno-miR-146b-5p	face morphogenesis	8	25	4086	23933	0.050547	0.0572056
rno-miR-146b-5p	germ cell migration	4	9	4086	23933	0.051888	0.0572056
rno-miR-146b-5p	protein targeting to lysosome	4	9	4086	23933	0.051888	0.0572056
rno-miR-146b-5p	organ regeneration	22	91	4086	23933	0.052541	0.0572056
rno-miR-146b-5p	dna damage response signal transduction by p53 class mediator resulting in transcription of p21 class mediator	5	13	4086	23933	0.0559308	0.0572056
rno-miR-146b-5p	regulation of mapk cascade	6	17	4086	23933	0.0557217	0.0572056
rno-miR-146b-5p	camp catabolic process	5	13	4086	23933	0.0559308	0.0572056
rno-miR-146b-5p	amino acid transport	5	13	4086	23933	0.0559308	0.0572056
rno-miR-146b-5p	protein monoubiquitination	7	21	4086	23933	0.053574	0.0572056
rno-miR-146b-5p	negative regulation of heart contraction	4	9	4086	23933	0.051888	0.0572056
rno-miR-146b-5p	cerebellar purkinje cell layer development	4	9	4086	23933	0.051888	0.0572056
rno-miR-146b-5p	cytoplasmic mrna processing body assembly	4	9	4086	23933	0.051888	0.0572056
rno-miR-146b-5p	platelet formation	4	9	4086	23933	0.051888	0.0572056
rno-miR-146b-5p	positive regulation of growth hormone secretion	4	9	4086	23933	0.051888	0.0572056
rno-miR-146b-5p	positive regulation of neuron projection development	16	62	4086	23933	0.0536931	0.0572056
rno-miR-146b-5p	negative regulation of protein ubiquitination	7	21	4086	23933	0.053574	0.0572056
rno-miR-146b-5p	negative regulation of anoikis	4	9	4086	23933	0.051888	0.0572056
rno-miR-146b-5p	smad protein signal transduction	6	17	4086	23933	0.0557217	0.0572056
rno-miR-146b-5p	regulation of neurotransmitter secretion	7	21	4086	23933	0.053574	0.0572056
rno-miR-146b-5p	sphingolipid biosynthetic process	4	9	4086	23933	0.051888	0.0572056
rno-miR-146b-5p	antigen processing and presentation of exogenous peptide antigen via mhc class ii	5	13	4086	23933	0.0559308	0.0572056
rno-miR-146b-5p	neurofilament cytoskeleton organization	4	9	4086	23933	0.051888	0.0572056
rno-miR-146b-5p	negative regulation of mapk cascade	5	13	4086	23933	0.0559308	0.0572056
rno-miR-146b-5p	positive regulation of microtubule polymerization	5	13	4086	23933	0.0559308	0.0572056
rno-miR-146b-5p	response to fungicide	6	17	4086	23933	0.0557217	0.0572056
rno-miR-146b-5p	response to magnesium ion	6	17	4086	23933	0.0557217	0.0572056
rno-miR-146b-5p	autophagy	13	48	4086	23933	0.0550645	0.0572056
rno-miR-146b-5p	positive regulation of glycogen biosynthetic process	6	17	4086	23933	0.0557217	0.0572056
rno-miR-146b-5p	positive regulation of interferon beta production	6	17	4086	23933	0.0557217	0.0572056
rno-miR-146b-5p	definitive hemopoiesis	5	13	4086	23933	0.0559308	0.0572056
rno-miR-146b-5p	calcium mediated signaling	12	43	4086	23933	0.0520343	0.0572056
rno-miR-146b-5p	interleukin 6 mediated signaling pathway	4	9	4086	23933	0.051888	0.0572056
rno-miR-146b-5p	hormone biosynthetic process	4	9	4086	23933	0.051888	0.0572056
rno-miR-146b-5p	regulation of gtpase activity	5	13	4086	23933	0.0559308	0.0572056
rno-miR-146b-5p	mammary gland development	10	34	4086	23933	0.0527772	0.0572056
rno-miR-146b-5p	ceramide metabolic process	5	13	4086	23933	0.0559308	0.0572056
rno-miR-146b-5p	negative regulation of protein autophosphorylation	4	9	4086	23933	0.051888	0.0572056
rno-miR-146b-5p	cellular response to thyroid hormone stimulus	4	9	4086	23933	0.051888	0.0572056
rno-miR-146b-5p	reduction of cytosolic calcium ion concentration	4	9	4086	23933	0.051888	0.0572056
rno-miR-146b-5p	positive regulation of mitosis	9	30	4086	23933	0.0575316	0.0575316
rno-miR-146b-5p	germ cell development	9	30	4086	23933	0.0575316	0.0575316
rno-miR-146b-5p	positive regulation of apoptotic process	51	241	4086	23933	0.0566312	0.0575316
rno-miR-146b-5p	protein k48 linked ubiquitination	11	39	4086	23933	0.0572674	0.0575316
rno-miR-146b-5p	triglyceride metabolic process	9	30	4086	23933	0.0575316	0.0575316
rno-miR-146b-5p	spermatogenesis	57	273	4086	23933	0.0574927	0.0575316
rno-miR-146b-5p	fatty acid metabolic process	14	53	4086	23933	0.057506	0.0575316
rno-miR-146b-5p	negative regulation of nf kappab transcription factor activity	14	53	4086	23933	0.057506	0.0575316
rno-miR-152-3p	response to hypoxia	65	239	3479	23933	2.39915e-07	9.2847e-05
rno-miR-152-3p	positive regulation of cell proliferation	90	373	3479	23933	5.40258e-07	0.00010454
rno-miR-152-3p	intracellular protein kinase cascade	27	76	3479	23933	4.26016e-06	0.00054956
rno-miR-152-3p	cell cycle	42	148	3479	23933	9.80849e-06	0.000948972
rno-miR-152-3p	negative regulation of transcription from rna polymerase ii promoter	103	476	3479	23933	1.64654e-05	0.00106202
rno-miR-152-3p	response to stress	40	141	3479	23933	1.59185e-05	0.00106202
rno-miR-152-3p	positive regulation of transcription dna dependent	110	518	3479	23933	2.04782e-05	0.00113215
rno-miR-152-3p	intracellular signal transduction	57	229	3479	23933	2.35299e-05	0.00113826
rno-miR-152-3p	regulation of calcium ion transport	13	28	3479	23933	5.51378e-05	0.00237093
[truncated: 2,554 more rows]

## Sheet: GO_MF
miRNA	PathName	PathFg	PathBg	GenomeFG	GenomeBG	pval	BH
rno-miR-101b-3p	zinc ion binding	270	1420	3171	23933	1.95543e-10	2.11186e-08
rno-miR-101b-3p	protein binding	207	1135	3171	23933	6.95544e-07	3.75594e-05
rno-miR-101b-3p	dna binding	175	960	3171	23933	5.23327e-06	0.000188398
rno-miR-101b-3p	molecular_function	296	1776	3171	23933	1.04647e-05	0.000226038
rno-miR-101b-3p	ubiquitin protein ligase activity	54	226	3171	23933	9.36277e-06	0.000226038
rno-miR-101b-3p	kinase binding	19	51	3171	23933	1.37732e-05	0.000247918
rno-miR-101b-3p	microtubule binding	28	96	3171	23933	3.24011e-05	0.000480999
rno-miR-101b-3p	chromatin binding	64	294	3171	23933	3.56296e-05	0.000480999
rno-miR-101b-3p	phosphatase activity	10	19	3171	23933	4.83586e-05	0.000580303
rno-miR-101b-3p	protein tyrosine phosphatase activity	25	84	3171	23933	5.81993e-05	0.000628552
rno-miR-101b-3p	rna polymerase ii distal enhancer sequence specific dna binding transcription factor activity	27	99	3171	23933	0.000156683	0.00153834
rno-miR-101b-3p	sequence specific dna binding	100	543	3171	23933	0.00035985	0.00298952
rno-miR-101b-3p	sequence specific dna binding transcription factor activity	124	697	3171	23933	0.000334632	0.00298952
rno-miR-101b-3p	acid amino acid ligase activity	11	28	3171	23933	0.000530779	0.00382161
rno-miR-101b-3p	phosphoprotein binding	14	41	3171	23933	0.000524815	0.00382161
rno-miR-101b-3p	protein kinase binding	62	314	3171	23933	0.000768976	0.00519059
rno-miR-101b-3p	apolipoprotein binding	7	14	3171	23933	0.00104023	0.0062414
rno-miR-101b-3p	atp binding	210	1297	3171	23933	0.000982581	0.0062414
rno-miR-101b-3p	co smad binding	6	11	3171	23933	0.00136846	0.0073897
rno-miR-101b-3p	protein n terminus binding	24	96	3171	23933	0.00136518	0.0073897
rno-miR-101b-3p	transcription coactivator activity	33	147	3171	23933	0.00148327	0.00762823
rno-miR-101b-3p	transcription factor binding	52	261	3171	23933	0.0015877	0.00779418
rno-miR-101b-3p	1 phosphatidylinositol binding	7	15	3171	23933	0.0017282	0.00811503
rno-miR-101b-3p	beta catenin binding	17	62	3171	23933	0.00229848	0.0103432
rno-miR-101b-3p	protein c terminus binding	37	176	3171	23933	0.00273957	0.011835
rno-miR-101b-3p	ubiquitin binding	12	39	3171	23933	0.00351508	0.0146011
rno-miR-101b-3p	atpase activator activity	4	6	3171	23933	0.00369163	0.0147665
rno-miR-101b-3p	rna polymerase ii binding in positive regulation of transcription	17	65	3171	23933	0.00393903	0.0151934
rno-miR-101b-3p	protein domain specific binding	47	245	3171	23933	0.00547467	0.0203884
rno-miR-101b-3p	microtubule plus end binding	5	10	3171	23933	0.00574714	0.0206897
rno-miR-101b-3p	glutamate binding	6	14	3171	23933	0.00623943	0.0210581
rno-miR-101b-3p	rho gtpase binding	9	27	3171	23933	0.00616135	0.0210581
rno-miR-101b-3p	phosphoprotein phosphatase activity	11	37	3171	23933	0.00681067	0.0222895
rno-miR-101b-3p	ubiquitin protein ligase binding	30	144	3171	23933	0.00742527	0.0231325
rno-miR-101b-3p	transcription corepressor activity	23	103	3171	23933	0.00765433	0.0231325
rno-miR-101b-3p	structural constituent of nuclear pore	4	7	3171	23933	0.00771082	0.0231325
rno-miR-101b-3p	metal ion binding	100	598	3171	23933	0.00795769	0.0232278
rno-miR-101b-3p	nucleic acid binding	104	627	3171	23933	0.00872867	0.0248078
rno-miR-101b-3p	phospholipid binding	50	271	3171	23933	0.00918223	0.0253693
rno-miR-101b-3p	protein tyrosine kinase activator activity	5	11	3171	23933	0.00939603	0.0253693
rno-miR-101b-3p	alpha catenin binding	4	8	3171	23933	0.0138134	0.0310801
rno-miR-101b-3p	ubiquitin thiolesterase activity	15	61	3171	23933	0.0118267	0.0310801
rno-miR-101b-3p	histone acetyltransferase activity h4 k16 specific	4	8	3171	23933	0.0138134	0.0310801
rno-miR-101b-3p	sh3 domain binding	22	102	3171	23933	0.0134318	0.0310801
rno-miR-101b-3p	histone acetyltransferase activity h4 k5 specific	4	8	3171	23933	0.0138134	0.0310801
rno-miR-101b-3p	sumo binding	4	8	3171	23933	0.0138134	0.0310801
rno-miR-101b-3p	histone acetyltransferase activity h4 k8 specific	4	8	3171	23933	0.0138134	0.0310801
rno-miR-101b-3p	receptor agonist activity	4	8	3171	23933	0.0138134	0.0310801
rno-miR-101b-3p	histone acetyltransferase activity	11	41	3171	23933	0.0152935	0.033708
rno-miR-101b-3p	double stranded dna binding	28	140	3171	23933	0.0161939	0.0349789
rno-miR-101b-3p	ion channel binding	12	47	3171	23933	0.0171963	0.0358893
rno-miR-101b-3p	voltage gated potassium channel activity	14	58	3171	23933	0.01728	0.0358893
rno-miR-101b-3p	collagen binding	10	37	3171	23933	0.0192818	0.0372958
rno-miR-101b-3p	udp galactose:beta n acetylglucosamine beta 1 3 galactosyltransferase activity	3	5	3171	23933	0.0188695	0.0372958
rno-miR-101b-3p	protein complex binding	44	244	3171	23933	0.0200675	0.0372958
rno-miR-101b-3p	high voltage gated calcium channel activity	3	5	3171	23933	0.0188695	0.0372958
rno-miR-101b-3p	histone lysine n methyltransferase activity	7	22	3171	23933	0.0198185	0.0372958
rno-miR-101b-3p	gtp binding	58	336	3171	23933	0.0203746	0.0372958
rno-miR-101b-3p	protein complex scaffold	9	32	3171	23933	0.0200079	0.0372958
rno-miR-101b-3p	magnesium ion transmembrane transporter activity	5	13	3171	23933	0.0208461	0.037523
rno-miR-101b-3p	rna polymerase ii core promoter proximal region sequence specific dna binding transcription factor activity	4	9	3171	23933	0.022285	0.037606
rno-miR-101b-3p	histone methyltransferase activity	4	9	3171	23933	0.022285	0.037606
rno-miR-101b-3p	sodium ion binding	4	9	3171	23933	0.022285	0.037606
rno-miR-101b-3p	dna binding bending	13	54	3171	23933	0.0217754	0.037606
rno-miR-101b-3p	syntaxin binding	10	38	3171	23933	0.0231465	0.0384589
rno-miR-101b-3p	ww domain binding	6	18	3171	23933	0.0241735	0.0389663
rno-miR-101b-3p	transcription regulatory region dna binding	33	176	3171	23933	0.0240258	0.0389663
rno-miR-101b-3p	alpha tubulin binding	7	23	3171	23933	0.0253109	0.0401997
rno-miR-101b-3p	diacylglycerol kinase activity	5	14	3171	23933	0.0289609	0.0446825
rno-miR-101b-3p	sodium channel regulator activity	5	14	3171	23933	0.0289609	0.0446825
rno-miR-101b-3p	protein kinase a catalytic subunit binding	4	10	3171	23933	0.0333103	0.0453966
rno-miR-101b-3p	neurotrophin trka receptor binding	3	6	3171	23933	0.0340474	0.0453966
rno-miR-101b-3p	transmembrane receptor protein tyrosine kinase adaptor activity	3	6	3171	23933	0.0340474	0.0453966
rno-miR-101b-3p	protein serine threonine tyrosine kinase activity	4	10	3171	23933	0.0333103	0.0453966
rno-miR-101b-3p	protein kinase inhibitor activity	3	6	3171	23933	0.0340474	0.0453966
rno-miR-101b-3p	nucleoside kinase activity	3	6	3171	23933	0.0340474	0.0453966
rno-miR-101b-3p	calcium and calmodulin responsive adenylate cyclase activity	3	6	3171	23933	0.0340474	0.0453966
rno-miR-101b-3p	cysteine type peptidase activity	15	68	3171	23933	0.0306521	0.0453966
rno-miR-101b-3p	beta tubulin binding	8	29	3171	23933	0.030866	0.0453966
rno-miR-101b-3p	phosphate ion binding	4	10	3171	23933	0.0333103	0.0453966
rno-miR-101b-3p	gtpase activity	32	174	3171	23933	0.03314	0.0453966
rno-miR-101b-3p	rab gtpase activator activity	9	35	3171	23933	0.0350161	0.0461188
rno-miR-101b-3p	protein kinase c activity	5	15	3171	23933	0.0388179	0.0475421
rno-miR-101b-3p	phosphotransferase activity alcohol group as acceptor	6	20	3171	23933	0.0400586	0.0475421
rno-miR-101b-3p	atpase binding	8	30	3171	23933	0.0373545	0.0475421
rno-miR-101b-3p	enzyme activator activity	6	20	3171	23933	0.0400586	0.0475421
rno-miR-101b-3p	calcium dependent protein binding	10	41	3171	23933	0.0380474	0.0475421
rno-miR-101b-3p	ankyrin binding	6	20	3171	23933	0.0400586	0.0475421
rno-miR-101b-3p	rna polymerase ii transcription corepressor activity	5	15	3171	23933	0.0388179	0.0475421
rno-miR-101b-3p	polyubiquitin binding	7	25	3171	23933	0.0392177	0.0475421
rno-miR-101b-3p	thyroid hormone receptor binding	7	25	3171	23933	0.0392177	0.0475421
rno-miR-101b-3p	enzyme binding	43	249	3171	23933	0.0405812	0.0476388
rno-miR-101b-3p	1 phosphatidylinositol 4 phosphate 5 kinase activity	3	7	3171	23933	0.0537999	0.0543027
rno-miR-101b-3p	sphingosine n acyltransferase activity	3	7	3171	23933	0.0537999	0.0543027
rno-miR-101b-3p	snare binding	6	21	3171	23933	0.0499962	0.0543027
rno-miR-101b-3p	galactosyltransferase activity	5	16	3171	23933	0.05048	0.0543027
rno-miR-101b-3p	alpha amino 3 hydroxy 5 methyl 4 isoxazole propionate selective glutamate receptor activity	3	7	3171	23933	0.0537999	0.0543027
rno-miR-101b-3p	adp ribosylation factor binding	3	7	3171	23933	0.0537999	0.0543027
rno-miR-101b-3p	acetyltransferase activity	3	7	3171	23933	0.0537999	0.0543027
rno-miR-101b-3p	calcium channel regulator activity	6	21	3171	23933	0.0499962	0.0543027
rno-miR-101b-3p	poly u rna binding	3	7	3171	23933	0.0537999	0.0543027
rno-miR-101b-3p	metallopeptidase activity	10	43	3171	23933	0.0510308	0.0543027
rno-miR-101b-3p	profilin binding	3	7	3171	23933	0.0537999	0.0543027
rno-miR-101b-3p	platelet derived growth factor receptor binding	4	11	3171	23933	0.0469756	0.0543027
rno-miR-101b-3p	ligand gated sodium channel activity	3	7	3171	23933	0.0537999	0.0543027
rno-miR-101b-3p	s adenosylmethionine dependent methyltransferase activity	5	16	3171	23933	0.05048	0.0543027
rno-miR-101b-3p	phosphatidylinositol 3 phosphatase activity	3	7	3171	23933	0.0537999	0.0543027
rno-miR-101b-3p	receptor tyrosine kinase binding	7	27	3171	23933	0.0573388	0.0573388
rno-miR-130a-3p	zinc ion binding	306	1420	3576	23933	4.23228e-12	4.31693e-10
rno-miR-130a-3p	protein binding	246	1135	3576	23933	3.46169e-10	1.76546e-08
rno-miR-130a-3p	dna binding	204	960	3576	23933	5.77676e-08	1.9641e-06
rno-miR-130a-3p	ubiquitin thiolesterase activity	23	61	3576	23933	1.09478e-05	0.00027917
rno-miR-130a-3p	microtubule binding	31	96	3576	23933	1.47823e-05	0.000301558
rno-miR-130a-3p	sequence specific dna binding transcription factor activity	143	697	3576	23933	3.56125e-05	0.000605412
rno-miR-130a-3p	sequence specific dna binding	114	543	3576	23933	8.03533e-05	0.00117086
rno-miR-130a-3p	ubiquitin protein ligase activity	55	226	3576	23933	0.000131737	0.00167965
rno-miR-130a-3p	magnesium ion binding	44	174	3576	23933	0.00024097	0.00273099
rno-miR-130a-3p	double stranded dna binding	37	140	3576	23933	0.000288184	0.00293948
rno-miR-130a-3p	rna polymerase ii binding in positive regulation of transcription	21	65	3576	23933	0.000335149	0.00310775
rno-miR-130a-3p	insulin receptor binding	13	33	3576	23933	0.000544633	0.00462938
rno-miR-130a-3p	transforming growth factor beta receptor binding	7	12	3576	23933	0.000653458	0.00476091
rno-miR-130a-3p	chromatin binding	65	294	3576	23933	0.000631194	0.00476091
rno-miR-130a-3p	protein kinase binding	68	314	3576	23933	0.000866483	0.00589208
rno-miR-130a-3p	rna polymerase ii activating transcription factor binding	10	23	3576	23933	0.00096159	0.00613013
rno-miR-130a-3p	atp binding	233	1297	3576	23933	0.00120568	0.00723409
rno-miR-130a-3p	protein kinase a catalytic subunit binding	6	10	3576	23933	0.00135062	0.00765349
rno-miR-130a-3p	phosphatidylinositol binding	19	63	3576	23933	0.0016011	0.00819134
rno-miR-130a-3p	phospholipase binding	8	17	3576	23933	0.00168645	0.00819134
rno-miR-130a-3p	protein complex binding	54	244	3576	23933	0.00168261	0.00819134
rno-miR-130a-3p	kinase binding	16	51	3576	23933	0.00232685	0.0107881
rno-miR-130a-3p	transcription factor binding	56	261	3576	23933	0.00289597	0.0113611
rno-miR-130a-3p	ras guanyl nucleotide exchange factor activity	5	8	3576	23933	0.00279818	0.0113611
rno-miR-130a-3p	protein serine threonine kinase activity	71	345	3576	23933	0.00275882	0.0113611
rno-miR-130a-3p	notch binding	6	11	3576	23933	0.00259613	0.0113611
rno-miR-130a-3p	nucleic acid binding	119	627	3576	23933	0.00307596	0.0116203
rno-miR-130a-3p	camp binding	8	19	3576	23933	0.00396921	0.0144593
rno-miR-130a-3p	transcription corepressor activity	26	103	3576	23933	0.00424293	0.0149234
rno-miR-130a-3p	molecular_function	304	1776	3576	23933	0.0046647	0.01586
rno-miR-130a-3p	arachidonic acid binding	4	6	3576	23933	0.0057935	0.0190625
rno-miR-130a-3p	smad binding	13	42	3576	23933	0.00657346	0.0209529
rno-miR-130a-3p	histone deacetylase binding	18	66	3576	23933	0.00685399	0.0211851
rno-miR-130a-3p	protein kinase a regulatory subunit binding	6	13	3576	23933	0.00737208	0.0221162
rno-miR-130a-3p	protein domain specific binding	51	245	3576	23933	0.00795967	0.0231967
rno-miR-130a-3p	protein heterodimerization activity	84	440	3576	23933	0.00982559	0.026374
rno-miR-130a-3p	antiporter activity	5	10	3576	23933	0.00969461	0.026374
rno-miR-130a-3p	actin filament binding	19	73	3576	23933	0.00947945	0.026374
rno-miR-130a-3p	aminopeptidase activity	9	26	3576	23933	0.0102948	0.0269248
rno-miR-130a-3p	histone lysine n methyltransferase activity	8	22	3576	23933	0.0110908	0.0280848
rno-miR-130a-3p	mitogen activated protein kinase binding	6	14	3576	23933	0.011289	0.0280848
rno-miR-130a-3p	acetyltransferase activity	4	7	3576	23933	0.0119222	0.0282806
rno-miR-130a-3p	amp activated protein kinase activity	4	7	3576	23933	0.0119222	0.0282806
rno-miR-130a-3p	protein n terminus binding	23	96	3576	23933	0.013106	0.0303821
rno-miR-130a-3p	phosphoprotein binding	12	41	3576	23933	0.0141624	0.0321014
rno-miR-130a-3p	platelet derived growth factor receptor binding	5	11	3576	23933	0.01561	0.0325598
rno-miR-130a-3p	glucose binding	5	11	3576	23933	0.01561	0.0325598
rno-miR-130a-3p	cadherin binding	8	23	3576	23933	0.014821	0.0325598
rno-miR-130a-3p	dna directed dna polymerase activity	7	19	3576	23933	0.0159607	0.0325598
rno-miR-130a-3p	clathrin binding	7	19	3576	23933	0.0159607	0.0325598
rno-miR-130a-3p	1 phosphatidylinositol binding	6	15	3576	23933	0.0164726	0.0329452
rno-miR-130a-3p	ion channel binding	13	47	3576	23933	0.0176794	0.0346788
rno-miR-130a-3p	chloride channel activity	12	43	3576	23933	0.0206972	0.0369827
rno-miR-130a-3p	receptor agonist activity	4	8	3576	23933	0.0210463	0.0369827
rno-miR-130a-3p	hmg box domain binding	7	20	3576	23933	0.021454	0.0369827
rno-miR-130a-3p	rna polymerase ii core promoter sequence specific dna binding transcription factor activity	4	8	3576	23933	0.0210463	0.0369827
rno-miR-130a-3p	sugar:hydrogen symporter activity	4	8	3576	23933	0.0210463	0.0369827
rno-miR-130a-3p	beta tubulin binding	9	29	3576	23933	0.0217545	0.0369827
rno-miR-130a-3p	rna polymerase ii regulatory region dna binding	4	8	3576	23933	0.0210463	0.0369827
rno-miR-130a-3p	ubiquitin specific protease activity	11	38	3576	23933	0.0200315	0.0369827
rno-miR-130a-3p	interleukin 1 receptor antagonist activity	3	5	3576	23933	0.0263143	0.0412932
rno-miR-130a-3p	enoyl coa hydratase activity	3	5	3576	23933	0.0263143	0.0412932
rno-miR-130a-3p	sh3 domain binding	23	102	3576	23933	0.0261503	0.0412932
rno-miR-130a-3p	dopamine receptor binding	3	5	3576	23933	0.0263143	0.0412932
rno-miR-130a-3p	semaphorin receptor binding	3	5	3576	23933	0.0263143	0.0412932
rno-miR-130a-3p	calcium ion binding	103	575	3576	23933	0.0268249	0.0414567
rno-miR-130a-3p	protein homodimerization activity	107	601	3576	23933	0.0285114	0.0434055
rno-miR-130a-3p	protein kinase activity	43	217	3576	23933	0.0303093	0.045464
rno-miR-130a-3p	atpase activity coupled to transmembrane movement of ions phosphorylative mechanism	6	17	3576	23933	0.0312728	0.0462294
rno-miR-130a-3p	steroid binding	9	31	3576	23933	0.0332321	0.0463262
rno-miR-130a-3p	hydrogen exporting atpase activity phosphorylative mechanism	4	9	3576	23933	0.0334652	0.0463262
rno-miR-130a-3p	magnesium ion transmembrane transporter activity	5	13	3576	23933	0.0336092	0.0463262
rno-miR-130a-3p	sodium:hydrogen antiporter activity	4	9	3576	23933	0.0334652	0.0463262
rno-miR-130a-3p	gaba receptor binding	4	9	3576	23933	0.0334652	0.0463262
rno-miR-130a-3p	manganese ion binding	10	36	3576	23933	0.0341984	0.0465098
rno-miR-130a-3p	activating transcription factor binding	7	22	3576	23933	0.0360821	0.0477971
rno-miR-130a-3p	kinesin binding	7	22	3576	23933	0.0360821	0.0477971
rno-miR-130a-3p	rna polymerase ii transcription factor binding	8	27	3576	23933	0.0388746	0.050836
rno-miR-130a-3p	nadposi binding	4	10	3576	23933	0.0493122	0.0515741
rno-miR-130a-3p	signal transducer activity	32	160	3576	23933	0.0495516	0.0515741
rno-miR-130a-3p	nucleoside kinase activity	3	6	3576	23933	0.0468351	0.0515741
rno-miR-130a-3p	translation factor activity nucleic acid binding	3	6	3576	23933	0.0468351	0.0515741
rno-miR-130a-3p	palmitoyltransferase activity	4	10	3576	23933	0.0493122	0.0515741
rno-miR-130a-3p	atpase activator activity	3	6	3576	23933	0.0468351	0.0515741
rno-miR-130a-3p	rna polymerase ii transcription cofactor activity	8	28	3576	23933	0.0475316	0.0515741
rno-miR-130a-3p	core promoter proximal region sequence specific dna binding	5	14	3576	23933	0.0460094	0.0515741
rno-miR-130a-3p	atp dependent helicase activity	15	64	3576	23933	0.0474568	0.0515741
rno-miR-130a-3p	phospholipid binding	51	271	3576	23933	0.0463172	0.0515741
rno-miR-130a-3p	nucleoside diphosphate kinase activity	4	10	3576	23933	0.0493122	0.0515741
rno-miR-130a-3p	inositol 1 4 5 trisphosphate 3 kinase activity	3	6	3576	23933	0.0468351	0.0515741
rno-miR-130a-3p	gtp dependent protein binding	4	10	3576	23933	0.0493122	0.0515741
rno-miR-130a-3p	rna polymerase ii transcription factor binding transcription factor activity involved in negative regulation of transcription	3	6	3576	23933	0.0468351	0.0515741
rno-miR-130a-3p	lipoprotein particle binding	3	6	3576	23933	0.0468351	0.0515741
rno-miR-130a-3p	rna polymerase ii core promoter proximal region sequence specific dna binding	8	28	3576	23933	0.0475316	0.0515741
rno-miR-130a-3p	diacylglycerol kinase activity	5	14	3576	23933	0.0460094	0.0515741
rno-miR-130a-3p	interleukin 6 receptor binding	3	6	3576	23933	0.0468351	0.0515741
rno-miR-130a-3p	protein phosphatase binding	14	58	3576	23933	0.0435328	0.0515741
rno-miR-130a-3p	protein serine threonine kinase activator activity	4	10	3576	23933	0.0493122	0.0515741
rno-miR-130a-3p	protein dimerization activity	35	178	3576	23933	0.0514496	0.0530087
rno-miR-130a-3p	protein kinase activator activity	6	19	3576	23933	0.0527581	0.0538133
rno-miR-130a-3p	ubiquitin protein ligase binding	29	144	3576	23933	0.0548905	0.055434
rno-miR-130a-3p	nadp binding	10	39	3576	23933	0.0564761	0.0564761
rno-miR-139-3p	protein binding	111	1135	1608	23933	4.0294e-05	0.00290117
rno-miR-139-3p	sodium:dicarboxylate symporter activity	5	9	1608	23933	0.000136382	0.00490974
rno-miR-139-3p	calcium transporting atpase activity	4	9	1608	23933	0.00194495	0.0350091
rno-miR-139-3p	zinc ion binding	124	1420	1608	23933	0.00150381	0.0350091
rno-miR-139-3p	armadillo repeat domain binding	4	10	1608	23933	0.00306982	0.0381394
rno-miR-139-3p	galactosyltransferase activity	5	16	1608	23933	0.00317829	0.0381394
rno-miR-139-3p	1 phosphatidylinositol 4 phosphate 5 kinase activity	3	7	1608	23933	0.00862989	0.0421849
rno-miR-139-3p	protein homodimerization activity	56	601	1608	23933	0.00832517	0.0421849
rno-miR-139-3p	kinase binding	9	51	1608	23933	0.00638097	0.0421849
rno-miR-139-3p	amp activated protein kinase activity	3	7	1608	23933	0.00862989	0.0421849
rno-miR-139-3p	identical protein binding	35	345	1608	23933	0.00996033	0.0421849
rno-miR-139-3p	ubiquitin protein ligase binding	18	144	1608	23933	0.00801229	0.0421849
rno-miR-139-3p	dolichyl diphosphooligosaccharide protein glycotransferase activity	3	7	1608	23933	0.00862989	0.0421849
rno-miR-139-3p	molecular_function	144	1776	1608	23933	0.0099061	0.0421849
rno-miR-139-3p	symporter activity	7	36	1608	23933	0.00909796	0.0421849
rno-miR-139-3p	double stranded rna binding	8	45	1608	23933	0.00945468	0.0421849
rno-miR-139-3p	gtp binding	35	336	1608	23933	0.00672628	0.0421849
rno-miR-139-3p	sumo binding	3	8	1608	23933	0.0131231	0.045175
rno-miR-139-3p	l serine transmembrane transporter activity	3	8	1608	23933	0.0131231	0.045175
rno-miR-139-3p	integrin binding	9	57	1608	23933	0.013176	0.045175
rno-miR-139-3p	lamin binding	3	8	1608	23933	0.0131231	0.045175
rno-miR-139-3p	protein heterodimerization activity	42	440	1608	23933	0.013951	0.0456578
rno-miR-139-3p	1 phosphatidylinositol binding	4	15	1608	23933	0.0152312	0.0456936
rno-miR-139-3p	protein c terminus binding	20	176	1608	23933	0.0148267	0.0456936
rno-miR-139-3p	alpha tubulin binding	5	23	1608	23933	0.0165481	0.0476586
rno-miR-139-3p	ubiquitin protein ligase activity	24	226	1608	23933	0.0177748	0.0486871
rno-miR-139-3p	protein complex scaffold	6	32	1608	23933	0.0182577	0.0486871
rno-miR-139-3p	sh3 domain binding	13	102	1608	23933	0.0190447	0.048972
rno-miR-139-3p	dna binding	81	960	1608	23933	0.0200887	0.0495679
rno-miR-139-3p	protein kinase binding	31	314	1608	23933	0.0206533	0.0495679
rno-miR-139-3p	beta catenin binding	9	62	1608	23933	0.0220646	0.0512468
rno-miR-139-3p	manganese ion transmembrane transporter activity	2	5	1608	23933	0.0393593	0.0523212
rno-miR-139-3p	l alanine transmembrane transporter activity	2	5	1608	23933	0.0393593	0.0523212
rno-miR-139-3p	thioesterase binding	3	12	1608	23933	0.0421476	0.0523212
rno-miR-139-3p	amino acid binding	5	29	1608	23933	0.0419381	0.0523212
rno-miR-139-3p	gtpase activity	19	174	1608	23933	0.025058	0.0523212
rno-miR-139-3p	gdp binding	6	34	1608	23933	0.0241872	0.0523212
rno-miR-139-3p	neurotransmitter:sodium symporter activity	4	19	1608	23933	0.0349386	0.0523212
rno-miR-139-3p	transcription cofactor activity	5	28	1608	23933	0.0366655	0.0523212
rno-miR-139-3p	nfat protein binding	2	5	1608	23933	0.0393593	0.0523212
rno-miR-139-3p	voltage gated potassium channel activity	8	58	1608	23933	0.0391952	0.0523212
rno-miR-139-3p	copper ion transmembrane transporter activity	2	5	1608	23933	0.0393593	0.0523212
rno-miR-139-3p	beta tubulin binding	5	29	1608	23933	0.0419381	0.0523212
rno-miR-139-3p	molybdopterin cofactor binding	2	5	1608	23933	0.0393593	0.0523212
rno-miR-139-3p	histone binding	8	58	1608	23933	0.0391952	0.0523212
rno-miR-139-3p	ras gtpase binding	3	11	1608	23933	0.0332338	0.0523212
rno-miR-139-3p	gpi linked ephrin receptor activity	2	5	1608	23933	0.0393593	0.0523212
rno-miR-139-3p	ubiquitin conjugating enzyme binding	3	12	1608	23933	0.0421476	0.0523212
rno-miR-139-3p	l glutamate transmembrane transporter activity	3	10	1608	23933	0.0254161	0.0523212
rno-miR-139-3p	protein arginine omega n asymmetric methyltransferase activity	2	5	1608	23933	0.0393593	0.0523212
rno-miR-139-3p	ferric chelate reductase activity	2	5	1608	23933	0.0393593	0.0523212
rno-miR-139-3p	small gtpase regulator activity	4	20	1608	23933	0.0414202	0.0523212
rno-miR-139-3p	i smad binding	3	11	1608	23933	0.0332338	0.0523212
rno-miR-139-3p	carboxylic acid binding	3	12	1608	23933	0.0421476	0.0523212
rno-miR-139-3p	cytoskeletal protein binding	7	46	1608	23933	0.0326779	0.0523212
rno-miR-139-3p	rab gtpase binding	7	46	1608	23933	0.0326779	0.0523212
rno-miR-139-3p	ion channel binding	7	47	1608	23933	0.0362519	0.0523212
rno-miR-139-3p	signal transducer activity	17	160	1608	23933	0.0409105	0.0523212
rno-miR-139-3p	hydrolase activity acting on carbon nitrogen but not peptide bonds in cyclic amides	2	6	1608	23933	0.0564441	0.057077
rno-miR-139-3p	sterol binding	2	6	1608	23933	0.0564441	0.057077
rno-miR-139-3p	epinephrine binding	2	6	1608	23933	0.0564441	0.057077
rno-miR-139-3p	nucleoside kinase activity	2	6	1608	23933	0.0564441	0.057077
rno-miR-139-3p	nucleic acid binding	53	627	1608	23933	0.0503271	0.057077
rno-miR-139-3p	ferrous iron binding	3	13	1608	23933	0.0521265	0.057077
rno-miR-139-3p	calcium channel activity	6	40	1608	23933	0.0492178	0.057077
rno-miR-139-3p	magnesium ion transmembrane transporter activity	3	13	1608	23933	0.0521265	0.057077
rno-miR-139-3p	rab guanyl nucleotide exchange factor activity	2	6	1608	23933	0.0564441	0.057077
rno-miR-139-3p	microtubule binding	11	96	1608	23933	0.057077	0.057077
rno-miR-139-3p	receptor signaling complex scaffold activity	2	6	1608	23933	0.0564441	0.057077
rno-miR-139-3p	oxygen binding	4	22	1608	23933	0.0562769	0.057077
rno-miR-139-3p	calcium release channel activity	2	6	1608	23933	0.0564441	0.057077
rno-miR-139-3p	serine c palmitoyltransferase activity	2	6	1608	23933	0.0564441	0.057077
rno-miR-140-5p	zinc ion binding	380	1420	4162	23933	3.33067e-16	3.79696e-14
rno-miR-140-5p	protein binding	269	1135	4162	23933	1.97505e-08	1.12578e-06
rno-miR-140-5p	chromatin binding	82	294	4162	23933	4.7119e-06	0.000179052
rno-miR-140-5p	dna binding	214	960	4162	23933	4.28153e-05	0.00122024
rno-miR-140-5p	cell surface binding	10	16	4162	23933	7.19734e-05	0.00164099
rno-miR-140-5p	amp activated protein kinase activity	6	7	4162	23933	0.000164295	0.00244861
rno-miR-140-5p	protein serine threonine phosphatase activity	15	33	4162	23933	0.000171832	0.00244861
rno-miR-140-5p	magnesium ion binding	50	174	4162	23933	0.00014105	0.00244861
rno-miR-140-5p	ubiquitin protein ligase activity	60	226	4162	23933	0.000356621	0.0045172
rno-miR-140-5p	nucleic acid binding	141	627	4162	23933	0.00055713	0.00635128
rno-miR-140-5p	protein kinase binding	77	314	4162	23933	0.000812835	0.00842393
rno-miR-140-5p	molecular_function	357	1776	4162	23933	0.00113609	0.0107928
rno-miR-140-5p	porin activity	6	9	4162	23933	0.00143092	0.0117878
rno-miR-140-5p	acid amino acid ligase activity	12	28	4162	23933	0.00144762	0.0117878
rno-miR-140-5p	sequence specific dna binding transcription factor activity	151	697	4162	23933	0.00187819	0.0133821
rno-miR-140-5p	sequence specific dna binding	121	543	4162	23933	0.00184883	0.0133821
rno-miR-140-5p	protein c terminus binding	46	176	4162	23933	0.00227824	0.0152776
rno-miR-140-5p	phosphatase activity	9	19	4162	23933	0.0024807	0.0157111
rno-miR-140-5p	copper ion transmembrane transporter activity	4	5	4162	23933	0.00393251	0.0166999
rno-miR-140-5p	protein serine threonine kinase activator activity	6	10	4162	23933	0.00305066	0.0166999
rno-miR-140-5p	protein tyrosine phosphatase activity	25	84	4162	23933	0.00362882	0.0166999
rno-miR-140-5p	insulin like growth factor ii binding	4	5	4162	23933	0.00393251	0.0166999
rno-miR-140-5p	phospholipid binding	65	271	4162	23933	0.00345936	0.0166999
rno-miR-140-5p	guanyl nucleotide exchange factor activity	25	83	4162	23933	0.00304241	0.0166999
rno-miR-140-5p	arachidonic acid epoxygenase activity	4	5	4162	23933	0.00393251	0.0166999
rno-miR-140-5p	transcription regulatory region dna binding	45	176	4162	23933	0.00395524	0.0166999
rno-miR-140-5p	high voltage gated calcium channel activity	4	5	4162	23933	0.00393251	0.0166999
rno-miR-140-5p	phospholipase binding	8	17	4162	23933	0.00454407	0.0185009
rno-miR-140-5p	ras guanyl nucleotide exchange factor activity	5	8	4162	23933	0.00557394	0.0186548
rno-miR-140-5p	zinc ion transmembrane transporter activity	7	14	4162	23933	0.00524363	0.0186548
rno-miR-140-5p	receptor agonist activity	5	8	4162	23933	0.00557394	0.0186548
rno-miR-140-5p	platelet derived growth factor binding	6	11	4162	23933	0.00572737	0.0186548
rno-miR-140-5p	rna polymerase ii core promoter proximal region sequence specific dna binding	11	28	4162	23933	0.00510303	0.0186548
rno-miR-140-5p	ras gtpase binding	6	11	4162	23933	0.00572737	0.0186548
rno-miR-140-5p	lamin binding	5	8	4162	23933	0.00557394	0.0186548
rno-miR-140-5p	protein n terminus binding	27	96	4162	23933	0.00603991	0.0191264
rno-miR-140-5p	rna polymerase ii transcription coactivator activity	8	18	4162	23933	0.00694564	0.0214001
rno-miR-140-5p	collagen binding	13	37	4162	23933	0.00731888	0.0219566
rno-miR-140-5p	ubiquitin protein ligase binding	37	144	4162	23933	0.00770333	0.0225174
rno-miR-140-5p	metal ion binding	127	598	4162	23933	0.00802594	0.0228739
rno-miR-140-5p	rna polymerase ii transcription corepressor activity	7	15	4162	23933	0.00836999	0.0232727
rno-miR-140-5p	protein homodimerization activity	127	601	4162	23933	0.0094369	0.0256145
rno-miR-140-5p	cyclin dependent protein kinase regulator activity	6	12	4162	23933	0.0097821	0.025934
rno-miR-140-5p	neurotrophin trka receptor binding	4	6	4162	23933	0.0101685	0.026081
rno-miR-140-5p	hydrolase activity acting on glycosyl bonds	5	9	4162	23933	0.0107527	0.026081
rno-miR-140-5p	sodium:hydrogen antiporter activity	5	9	4162	23933	0.0107527	0.026081
rno-miR-140-5p	peptide binding	19	64	4162	23933	0.0106846	0.026081
rno-miR-140-5p	rho gtpase binding	10	27	4162	23933	0.0119354	0.026679
rno-miR-140-5p	ubiquitin binding	13	39	4162	23933	0.0118843	0.026679
rno-miR-140-5p	rna polymerase ii activating transcription factor binding	9	23	4162	23933	0.0113259	0.026679
rno-miR-140-5p	gtp binding	75	336	4162	23933	0.0116124	0.026679
rno-miR-140-5p	rna polymerase ii binding in positive regulation of transcription	19	65	4162	23933	0.0126932	0.0278275
rno-miR-140-5p	ubiquitin thiolesterase activity	18	61	4162	23933	0.0136002	0.0292532
rno-miR-140-5p	pdz domain binding	27	102	4162	23933	0.0139928	0.0295404
rno-miR-140-5p	hmg box domain binding	8	20	4162	23933	0.0144412	0.0299327
rno-miR-140-5p	magnesium ion transmembrane transporter activity	6	13	4162	23933	0.0155254	0.0301078
rno-miR-140-5p	chromatin dna binding	9	24	4162	23933	0.0153776	0.0301078
rno-miR-140-5p	enhancer sequence specific dna binding	6	13	4162	23933	0.0155254	0.0301078
rno-miR-140-5p	atp binding	255	1297	4162	23933	0.0155821	0.0301078
rno-miR-140-5p	protein heterodimerization activity	94	440	4162	23933	0.0173227	0.0323735
rno-miR-140-5p	histone binding	17	58	4162	23933	0.0173214	0.0323735
rno-miR-140-5p	proline rich region binding	7	17	4162	23933	0.0183674	0.0333943
rno-miR-140-5p	bh domain binding	5	10	4162	23933	0.0184547	0.0333943
rno-miR-140-5p	calcium channel regulator activity	8	21	4162	23933	0.0198417	0.0353431
rno-miR-140-5p	metal ion transmembrane transporter activity	4	7	4162	23933	0.0204732	0.0353627
rno-miR-140-5p	nad p h oxidase activity	4	7	4162	23933	0.0204732	0.0353627
rno-miR-140-5p	diacylglycerol kinase activity	6	14	4162	23933	0.0232368	0.0389558
rno-miR-140-5p	mitogen activated protein kinase binding	6	14	4162	23933	0.0232368	0.0389558
rno-miR-140-5p	protein tyrosine serine threonine phosphatase activity	10	30	4162	23933	0.0258912	0.0427768
rno-miR-140-5p	extracellular matrix structural constituent	9	26	4162	23933	0.0265017	0.0431599
rno-miR-140-5p	transcription corepressor activity	26	103	4162	23933	0.0280543	0.0450449
rno-miR-140-5p	platelet derived growth factor receptor binding	5	11	4162	23933	0.0290609	0.0460131
rno-miR-140-5p	rab gtpase activator activity	11	35	4162	23933	0.0308031	0.0474534
rno-miR-140-5p	rna polymerase ii distal enhancer sequence specific dna binding transcription factor activity	25	99	4162	23933	0.0306568	0.0474534
rno-miR-140-5p	protein dimerization activity	41	178	4162	23933	0.0323383	0.0486427
rno-miR-140-5p	steroid binding	10	31	4162	23933	0.0324284	0.0486427
rno-miR-140-5p	g protein beta subunit binding	4	8	4162	23933	0.0353724	0.04933
rno-miR-140-5p	gtpase activity	40	174	4162	23933	0.0351428	0.04933
rno-miR-140-5p	sphingosine 1 phosphate receptor activity	3	5	4162	23933	0.0398102	0.04933
rno-miR-140-5p	cysteine type peptidase activity	18	68	4162	23933	0.0396247	0.04933
rno-miR-140-5p	rna polymerase ii transcription factor binding	9	27	4162	23933	0.0337848	0.04933
rno-miR-140-5p	superoxide dismutase activity	3	5	4162	23933	0.0398102	0.04933
rno-miR-140-5p	methylated histone residue binding	11	36	4162	23933	0.0375961	0.04933
rno-miR-140-5p	rna polymerase ii regulatory region dna binding	4	8	4162	23933	0.0353724	0.04933
rno-miR-140-5p	nfat protein binding	3	5	4162	23933	0.0398102	0.04933
rno-miR-140-5p	chloride transmembrane transporter activity	3	5	4162	23933	0.0398102	0.04933
rno-miR-140-5p	non membrane spanning protein tyrosine phosphatase activity	3	5	4162	23933	0.0398102	0.04933
rno-miR-140-5p	voltage gated potassium channel activity	16	58	4162	23933	0.0355869	0.04933
rno-miR-140-5p	manganese ion binding	11	36	4162	23933	0.0375961	0.04933
rno-miR-140-5p	protein kinase activator activity	7	19	4162	23933	0.0346441	0.04933
rno-miR-140-5p	ferric chelate reductase activity	3	5	4162	23933	0.0398102	0.04933
rno-miR-140-5p	polynucleotide adenylyltransferase activity	3	5	4162	23933	0.0398102	0.04933
rno-miR-140-5p	transforming growth factor beta binding	5	12	4162	23933	0.0428315	0.0498244
rno-miR-140-5p	actin monomer binding	5	12	4162	23933	0.0428315	0.0498244
rno-miR-140-5p	protein kinase activity	48	217	4162	23933	0.0425688	0.0498244
rno-miR-140-5p	sh3 domain binding	25	102	4162	23933	0.0426587	0.0498244
rno-miR-140-5p	wnt protein binding	9	28	4162	23933	0.0423366	0.0498244
rno-miR-140-5p	transforming growth factor beta receptor binding	5	12	4162	23933	0.0428315	0.0498244
rno-miR-140-5p	phosphoprotein phosphatase activity	11	37	4162	23933	0.0453681	0.0522421
rno-miR-140-5p	protein complex binding	53	244	4162	23933	0.0466123	0.053138
rno-miR-140-5p	kinase binding	14	51	4162	23933	0.049144	0.0549257
rno-miR-140-5p	ligase activity	10	33	4162	23933	0.04879	0.0549257
rno-miR-140-5p	omega peptidase activity	4	9	4162	23933	0.0550682	0.0597105
rno-miR-140-5p	sodium:dicarboxylate symporter activity	4	9	4162	23933	0.0550682	0.0597105
rno-miR-140-5p	alpha mannosidase activity	4	9	4162	23933	0.0550682	0.0597105
rno-miR-140-5p	g protein coupled purinergic nucleotide receptor activity	8	25	4162	23933	0.0555203	0.0597105
rno-miR-140-5p	protein methyltransferase activity	5	13	4162	23933	0.0598977	0.0598977
rno-miR-140-5p	peroxisome proliferator activated receptor binding	5	13	4162	23933	0.0598977	0.0598977
rno-miR-140-5p	lipopolysaccharide binding	5	13	4162	23933	0.0598977	0.0598977
rno-miR-140-5p	snare binding	7	21	4162	23933	0.058363	0.0598977
rno-miR-140-5p	steroid hormone receptor activity	12	43	4162	23933	0.0586364	0.0598977
rno-miR-140-5p	phospholipid translocating atpase activity	5	13	4162	23933	0.0598977	0.0598977
rno-miR-140-5p	histone deacetylase binding	17	66	4162	23933	0.0562752	0.0598977
rno-miR-140-5p	ligand dependent nuclear receptor binding	7	21	4162	23933	0.058363	0.0598977
rno-miR-143-3p	protein binding	273	1135	3949	23933	1.41966e-11	1.76038e-09
rno-miR-143-3p	zinc ion binding	324	1420	3949	23933	1.359e-10	8.42579e-09
rno-miR-143-3p	dna binding	208	960	3949	23933	1.25443e-05	0.000518499
rno-miR-143-3p	transcription corepressor activity	33	103	3949	23933	7.5209e-05	0.00233148
rno-miR-143-3p	gtp binding	81	336	3949	23933	0.000200355	0.00496881
rno-miR-143-3p	rac gtpase activator activity	8	13	3949	23933	0.000319711	0.00660736
rno-miR-143-3p	platelet derived growth factor binding	7	11	3949	23933	0.000588515	0.00784785
rno-miR-143-3p	nucleic acid binding	135	627	3949	23933	0.000521019	0.00784785
rno-miR-143-3p	rna polymerase ii binding in positive regulation of transcription	22	65	3949	23933	0.000484783	0.00784785
rno-miR-143-3p	metal ion binding	129	598	3949	23933	0.000632891	0.00784785
rno-miR-143-3p	molecular_function	341	1776	3949	23933	0.000965633	0.0108853
rno-miR-143-3p	chromatin binding	69	294	3949	23933	0.00122048	0.0124175
rno-miR-143-3p	amino acid binding	12	29	3949	23933	0.00130183	0.0124175
rno-miR-143-3p	adp ribosylation factor binding	5	7	3949	23933	0.00190865	0.0157781
rno-miR-143-3p	ephrin receptor binding	12	30	3949	23933	0.00184704	0.0157781
rno-miR-143-3p	calcium ion binding	121	575	3949	23933	0.00229946	0.0167725
rno-miR-143-3p	nucleotidyltransferase activity	7	13	3949	23933	0.00225096	0.0167725
rno-miR-143-3p	phospholipid binding	63	271	3949	23933	0.00245603	0.0169193
rno-miR-143-3p	sequence specific dna binding transcription factor activity	143	697	3949	23933	0.00273532	0.0178515
rno-miR-143-3p	nfat protein binding	4	5	3949	23933	0.00321332	0.0189739
rno-miR-143-3p	phospholipase d activity	4	5	3949	23933	0.00321332	0.0189739
rno-miR-143-3p	signal transducer activity	40	160	3949	23933	0.00380172	0.0204963
rno-miR-143-3p	protein domain specific binding	57	245	3949	23933	0.0037486	0.0204963
rno-miR-143-3p	voltage gated potassium channel activity	18	58	3949	23933	0.00447939	0.0231435
rno-miR-143-3p	phosphatidylinositol binding	19	63	3949	23933	0.00504191	0.024046
rno-miR-143-3p	rna polymerase ii transcription coactivator activity	8	18	3949	23933	0.00499388	0.024046
rno-miR-143-3p	atp binding	248	1297	3949	23933	0.00560413	0.0257373
rno-miR-143-3p	ubiquitin protein ligase binding	36	144	3949	23933	0.00581164	0.0257373
rno-miR-143-3p	peptide binding	19	64	3949	23933	0.00608298	0.02601
rno-miR-143-3p	amino acid transmembrane transporter activity	8	19	3949	23933	0.00739294	0.0286654
rno-miR-143-3p	protein heterodimerization activity	92	440	3949	23933	0.00846765	0.0286654
rno-miR-143-3p	omega peptidase activity	5	9	3949	23933	0.00855337	0.0286654
rno-miR-143-3p	chloride channel activity	14	43	3949	23933	0.00726534	0.0286654
rno-miR-143-3p	sequence specific dna binding	111	543	3949	23933	0.00844635	0.0286654
rno-miR-143-3p	protein kinase b binding	5	9	3949	23933	0.00855337	0.0286654
rno-miR-143-3p	nucleoside diphosphatase activity	4	6	3949	23933	0.00837654	0.0286654
rno-miR-143-3p	igg binding	4	6	3949	23933	0.00837654	0.0286654
rno-miR-143-3p	protein dimerization activity	42	178	3949	23933	0.00901674	0.029423
rno-miR-143-3p	3 5 exonuclease activity	7	16	3949	23933	0.00950305	0.0302148
rno-miR-143-3p	magnesium ion binding	41	174	3949	23933	0.0100138	0.0310427
rno-miR-143-3p	ubiquitin protein ligase activity	51	226	3949	23933	0.0107153	0.0316356
rno-miR-143-3p	histone binding	17	58	3949	23933	0.0104954	0.0316356
rno-miR-143-3p	actin binding	51	227	3949	23933	0.0116567	0.0327668
rno-miR-143-3p	phosphoprotein binding	13	41	3949	23933	0.0120746	0.0327668
rno-miR-143-3p	protein c terminus binding	41	176	3949	23933	0.0121554	0.0327668
rno-miR-143-3p	protein n terminus binding	25	96	3949	23933	0.0115126	0.0327668
rno-miR-143-3p	collagen binding	12	37	3949	23933	0.0129183	0.0340824
rno-miR-143-3p	sh3 domain binding	26	102	3949	23933	0.0133951	0.0346039
rno-miR-143-3p	poly u rna binding	4	7	3949	23933	0.0170004	0.0351342
rno-miR-143-3p	transmembrane transporter activity	5	10	3949	23933	0.0148014	0.0351342
rno-miR-143-3p	methyltransferase activity	18	65	3949	23933	0.0157802	0.0351342
rno-miR-143-3p	water channel activity	5	10	3949	23933	0.0148014	0.0351342
rno-miR-143-3p	protein kinase a catalytic subunit binding	5	10	3949	23933	0.0148014	0.0351342
rno-miR-143-3p	ion channel binding	14	47	3949	23933	0.0166471	0.0351342
rno-miR-143-3p	kinase binding	15	51	3949	23933	0.0151713	0.0351342
rno-miR-143-3p	metalloendopeptidase activity	25	99	3949	23933	0.016941	0.0351342
rno-miR-143-3p	protein tyrosine phosphatase activity	22	84	3949	23933	0.0159489	0.0351342
rno-miR-143-3p	1 phosphatidylinositol 4 phosphate 5 kinase activity	4	7	3949	23933	0.0170004	0.0351342
rno-miR-143-3p	cell adhesion molecule binding	13	42	3949	23933	0.0149061	0.0351342
rno-miR-143-3p	vascular endothelial growth factor activated receptor activity	4	7	3949	23933	0.0170004	0.0351342
rno-miR-143-3p	gdp binding	11	34	3949	23933	0.0172916	0.03515
rno-miR-143-3p	potassium channel activity	13	43	3949	23933	0.0182171	0.0352957
rno-miR-143-3p	glutamate binding	6	14	3949	23933	0.0181651	0.0352957
rno-miR-143-3p	diacylglycerol kinase activity	6	14	3949	23933	0.0181651	0.0352957
rno-miR-143-3p	protein serine threonine kinase activity	72	345	3949	23933	0.0187718	0.0358109
rno-miR-143-3p	insulin like growth factor binding	8	22	3949	23933	0.0197487	0.0360123
rno-miR-143-3p	double stranded dna binding	33	140	3949	23933	0.019171	0.0360123
rno-miR-143-3p	ionotropic glutamate receptor binding	8	22	3949	23933	0.0197487	0.0360123
rno-miR-143-3p	actin filament binding	19	73	3949	23933	0.025477	0.042349
rno-miR-143-3p	hsp90 protein binding	7	19	3949	23933	0.0266389	0.042349
rno-miR-143-3p	rac gtpase binding	6	15	3949	23933	0.0261275	0.042349
rno-miR-143-3p	voltage gated sodium channel activity	6	15	3949	23933	0.0261275	0.042349
rno-miR-143-3p	camp binding	7	19	3949	23933	0.0266389	0.042349
rno-miR-143-3p	phosphatidylinositol 3 4 5 trisphosphate binding	8	23	3949	23933	0.0260042	0.042349
rno-miR-143-3p	fibronectin binding	7	19	3949	23933	0.0266389	0.042349
rno-miR-143-3p	protein kinase activator activity	7	19	3949	23933	0.0266389	0.042349
rno-miR-143-3p	rna polymerase ii transcription corepressor activity	6	15	3949	23933	0.0261275	0.042349
rno-miR-143-3p	peptidase activity	26	107	3949	23933	0.0242643	0.042349
rno-miR-143-3p	ras guanyl nucleotide exchange factor activity	4	8	3949	23933	0.0296038	0.0431867
rno-miR-143-3p	histone acetyltransferase activity h4 k5 specific	4	8	3949	23933	0.0296038	0.0431867
rno-miR-143-3p	protein complex scaffold	10	32	3949	23933	0.0289131	0.0431867
rno-miR-143-3p	histone acetyltransferase activity h4 k8 specific	4	8	3949	23933	0.0296038	0.0431867
rno-miR-143-3p	cyclin dependent protein kinase inhibitor activity	4	8	3949	23933	0.0296038	0.0431867
rno-miR-143-3p	protein kinase binding	65	314	3949	23933	0.0286391	0.0431867
rno-miR-143-3p	histone acetyltransferase activity h4 k16 specific	4	8	3949	23933	0.0296038	0.0431867
rno-miR-143-3p	roundabout binding	3	5	3949	23933	0.0345224	0.0440582
rno-miR-143-3p	glutamate receptor activity	3	5	3949	23933	0.0345224	0.0440582
rno-miR-143-3p	protein serine threonine phosphatase activity	10	33	3949	23933	0.0355308	0.0440582
rno-miR-143-3p	arachidonic acid monooxygenase activity	3	5	3949	23933	0.0345224	0.0440582
rno-miR-143-3p	phosphatidylinositol 3 4 bisphosphate binding	5	12	3949	23933	0.0349112	0.0440582
rno-miR-143-3p	copper ion transmembrane transporter activity	3	5	3949	23933	0.0345224	0.0440582
rno-miR-143-3p	epidermal growth factor receptor binding	9	28	3949	23933	0.0312929	0.0440582
rno-miR-143-3p	voltage gated sodium channel activity involved in regulation of cardiac muscle cell action potential	3	5	3949	23933	0.0345224	0.0440582
rno-miR-143-3p	cytokine receptor activity	7	20	3949	23933	0.0352938	0.0440582
rno-miR-143-3p	organic cation transmembrane transporter activity	3	5	3949	23933	0.0345224	0.0440582
rno-miR-143-3p	ubiquitin conjugating enzyme binding	5	12	3949	23933	0.0349112	0.0440582
rno-miR-143-3p	phosphoprotein phosphatase activity	11	37	3949	23933	0.0322888	0.0440582
rno-miR-143-3p	molybdenum ion binding	3	5	3949	23933	0.0345224	0.0440582
rno-miR-143-3p	selenium binding	5	12	3949	23933	0.0349112	0.0440582
rno-miR-143-3p	rab gtpase binding	13	46	3949	23933	0.0314763	0.0440582
rno-miR-143-3p	protein homodimerization activity	116	601	3949	23933	0.0364884	0.0447976
rno-miR-143-3p	heat shock protein binding	19	76	3949	23933	0.0376095	0.0457034
rno-miR-143-3p	kinase activity	22	91	3949	23933	0.0379633	0.0457034
rno-miR-143-3p	gtpase activity	38	174	3949	23933	0.0393432	0.0469093
rno-miR-143-3p	transporter activity	28	122	3949	23933	0.0399227	0.0469203
rno-miR-143-3p	integrin binding	15	57	3949	23933	0.0401093	0.0469203
rno-miR-143-3p	protein complex binding	51	244	3949	23933	0.0409888	0.047501
rno-miR-143-3p	transcription factor binding	54	261	3949	23933	0.0430489	0.0494265
rno-miR-143-3p	transcription regulatory region dna binding	38	176	3949	23933	0.0458713	0.0500788
rno-miR-143-3p	rna polymerase ii core promoter proximal region sequence specific dna binding transcription factor activity	4	9	3949	23933	0.0464441	0.0500788
rno-miR-143-3p	gaba receptor binding	4	9	3949	23933	0.0464441	0.0500788
rno-miR-143-3p	sodium:hydrogen antiporter activity	4	9	3949	23933	0.0464441	0.0500788
rno-miR-143-3p	sodium:dicarboxylate symporter activity	4	9	3949	23933	0.0464441	0.0500788
rno-miR-143-3p	2 5 oligoadenylate synthetase activity	4	9	3949	23933	0.0464441	0.0500788
rno-miR-143-3p	l ascorbic acid binding	7	21	3949	23933	0.0456197	0.0500788
rno-miR-143-3p	unfolded protein binding	21	88	3949	23933	0.0474759	0.0507501
rno-miR-143-3p	phospholipase binding	6	17	3949	23933	0.0482188	0.0511037
rno-miR-143-3p	iron sulfur cluster binding	5	13	3949	23933	0.0492082	0.0512757
rno-miR-143-3p	calcium dependent cysteine type endopeptidase activity	5	13	3949	23933	0.0492082	0.0512757
rno-miR-143-3p	rna polymerase ii core promoter sequence specific dna binding	8	26	3949	23933	0.0526405	0.0536288
rno-miR-143-3p	transmembrane receptor protein tyrosine kinase activity	8	26	3949	23933	0.0526405	0.0536288
rno-miR-143-3p	rho guanyl nucleotide exchange factor activity	15	59	3949	23933	0.0527639	0.0536288
rno-miR-143-3p	activating transcription factor binding	7	22	3949	23933	0.0576929	0.0576929
rno-miR-143-3p	mannose binding	7	22	3949	23933	0.0576929	0.0576929
rno-miR-146b-5p	protein binding	286	1135	4086	23933	8.48988e-13	1.00181e-10
rno-miR-146b-5p	zinc ion binding	327	1420	4086	23933	1.89972e-09	1.12083e-07
rno-miR-146b-5p	dna binding	231	960	4086	23933	1.16755e-08	4.59236e-07
rno-miR-146b-5p	chromatin binding	86	294	4086	23933	1.41311e-07	4.16867e-06
rno-miR-146b-5p	atp binding	279	1297	4086	23933	1.26167e-05	0.000297755
rno-miR-146b-5p	nucleic acid binding	143	627	4086	23933	0.000115644	0.00151622
rno-miR-146b-5p	rna polymerase ii binding in positive regulation of transcription	24	65	4086	23933	0.000100775	0.00151622
rno-miR-146b-5p	sodium channel regulator activity	9	14	4086	23933	0.000106883	0.00151622
rno-miR-146b-5p	transcription factor binding	69	261	4086	23933	8.80665e-05	0.00151622
rno-miR-146b-5p	phosphatidylinositol binding	23	63	4086	23933	0.000169993	0.00200592
rno-miR-146b-5p	protein n terminus binding	31	96	4086	23933	0.000197032	0.00211361
rno-miR-146b-5p	protein domain specific binding	63	245	4086	23933	0.000393512	0.00386953
rno-miR-146b-5p	kinase binding	19	51	4086	23933	0.000454331	0.00412393
rno-miR-146b-5p	pdz domain binding	31	102	4086	23933	0.000644003	0.00513135
rno-miR-146b-5p	phosphoprotein binding	16	41	4086	23933	0.000695776	0.00513135
rno-miR-146b-5p	magnesium ion binding	47	174	4086	23933	0.000655431	0.00513135
rno-miR-146b-5p	ubiquitin thiolesterase activity	21	61	4086	23933	0.000793317	0.00550655
rno-miR-146b-5p	metal ion binding	132	598	4086	23933	0.000842355	0.0055221
rno-miR-146b-5p	mrna 3 utr binding	11	24	4086	23933	0.000994955	0.0061792
rno-miR-146b-5p	rab gtpase activator activity	14	35	4086	23933	0.00111566	0.00658239
rno-miR-146b-5p	sequence specific dna binding	120	543	4086	23933	0.00134796	0.00757425
rno-miR-146b-5p	drug binding	28	96	4086	23933	0.00227264	0.0107268
rno-miR-146b-5p	gtp binding	78	336	4086	23933	0.00226838	0.0107268
rno-miR-146b-5p	aminopeptidase activity	11	26	4086	23933	0.00220909	0.0107268
rno-miR-146b-5p	card domain binding	5	7	4086	23933	0.00223886	0.0107268
rno-miR-146b-5p	cytoskeletal protein binding	16	46	4086	23933	0.00285608	0.0129622
rno-miR-146b-5p	phospholipase d activity	4	5	4086	23933	0.00366373	0.0144107
rno-miR-146b-5p	ubiquitin protein ligase activity	55	226	4086	23933	0.00330969	0.0144107
rno-miR-146b-5p	high voltage gated calcium channel activity	4	5	4086	23933	0.00366373	0.0144107
rno-miR-146b-5p	voltage gated sodium channel activity involved in regulation of cardiac muscle cell action potential	4	5	4086	23933	0.00366373	0.0144107
rno-miR-146b-5p	transcription cofactor activity	11	28	4086	23933	0.00441014	0.016787
rno-miR-146b-5p	receptor agonist activity	5	8	4086	23933	0.00512985	0.0168145
rno-miR-146b-5p	rna polymerase ii core promoter sequence specific dna binding transcription factor activity	5	8	4086	23933	0.00512985	0.0168145
rno-miR-146b-5p	sumo binding	5	8	4086	23933	0.00512985	0.0168145
rno-miR-146b-5p	axon guidance receptor activity	5	8	4086	23933	0.00512985	0.0168145
rno-miR-146b-5p	molecular_function	344	1776	4086	23933	0.0045757	0.0168145
rno-miR-146b-5p	calcium ion binding	122	575	4086	23933	0.00529175	0.0168764
rno-miR-146b-5p	insulin receptor binding	12	33	4086	23933	0.00621126	0.0192876
rno-miR-146b-5p	protein complex binding	57	244	4086	23933	0.00708158	0.0214263
rno-miR-146b-5p	rna polymerase ii transcription corepressor activity	7	15	4086	23933	0.00754643	0.021719
rno-miR-146b-5p	voltage gated sodium channel activity	7	15	4086	23933	0.00754643	0.021719
rno-miR-146b-5p	rna polymerase ii core promoter sequence specific dna binding	10	26	4086	23933	0.00777965	0.0218571
rno-miR-146b-5p	phosphatidate phosphatase activity	6	12	4086	23933	0.00892313	0.0244867
rno-miR-146b-5p	sequence specific dna binding transcription factor activity	143	697	4086	23933	0.0092507	0.0246887
rno-miR-146b-5p	protein kinase binding	70	314	4086	23933	0.00984067	0.0246887
rno-miR-146b-5p	cyclin dependent protein kinase activity	9	23	4086	23933	0.0100428	0.0246887
rno-miR-146b-5p	7s rna binding	4	6	4086	23933	0.00950104	0.0246887
rno-miR-146b-5p	mirna binding	5	9	4086	23933	0.00992557	0.0246887
rno-miR-146b-5p	enzyme binding	57	249	4086	23933	0.0108275	0.0260744
rno-miR-146b-5p	phospholipid binding	61	271	4086	23933	0.01237	0.0287321
rno-miR-146b-5p	histone deacetylase binding	19	66	4086	23933	0.0124181	0.0287321
rno-miR-146b-5p	transcription regulatory region dna binding	42	176	4086	23933	0.0130703	0.0290999
rno-miR-146b-5p	protein c terminus binding	42	176	4086	23933	0.0130703	0.0290999
rno-miR-146b-5p	protein heterodimerization activity	93	440	4086	23933	0.0148177	0.0323795
rno-miR-146b-5p	protein homodimerization activity	123	601	4086	23933	0.0159791	0.0342824
rno-miR-146b-5p	substrate specific transmembrane transporter activity	5	10	4086	23933	0.0170854	0.0360013
rno-miR-146b-5p	extracellular glutamate gated ion channel activity	8	21	4086	23933	0.0178493	0.0369511
rno-miR-146b-5p	poly u rna binding	4	7	4086	23933	0.0191839	0.0390294
rno-miR-146b-5p	glutamate binding	6	14	4086	23933	0.0213238	0.0405365
rno-miR-146b-5p	gdp binding	11	34	4086	23933	0.0219588	0.0405365
rno-miR-146b-5p	ion channel binding	14	47	4086	23933	0.0219859	0.0405365
rno-miR-146b-5p	zinc ion transmembrane transporter activity	6	14	4086	23933	0.0213238	0.0405365
rno-miR-146b-5p	protein kinase activity	49	217	4086	23933	0.0216972	0.0405365
rno-miR-146b-5p	diacylglycerol kinase activity	6	14	4086	23933	0.0213238	0.0405365
rno-miR-146b-5p	mitogen activated protein kinase kinase kinase binding	7	18	4086	23933	0.0233252	0.0410802
rno-miR-146b-5p	gtpase activator activity	22	84	4086	23933	0.0229725	0.0410802
rno-miR-146b-5p	potassium channel regulator activity	7	18	4086	23933	0.0233252	0.0410802
rno-miR-146b-5p	ionotropic glutamate receptor binding	8	22	4086	23933	0.0239433	0.0415487
rno-miR-146b-5p	protein serine threonine kinase activity	73	345	4086	23933	0.0273582	0.0448371
rno-miR-146b-5p	ras gtpase binding	5	11	4086	23933	0.0269827	0.0448371
rno-miR-146b-5p	cysteine type endopeptidase activator activity involved in apoptotic process	5	11	4086	23933	0.0269827	0.0448371
rno-miR-146b-5p	protein tyrosine kinase activator activity	5	11	4086	23933	0.0269827	0.0448371
rno-miR-146b-5p	signal transducer activity	37	160	4086	23933	0.0298616	0.0482694
rno-miR-146b-5p	rna polymerase ii activating transcription factor binding	8	23	4086	23933	0.0313569	0.04845
rno-miR-146b-5p	amino acid transmembrane transporter activity	7	19	4086	23933	0.0316157	0.04845
rno-miR-146b-5p	microtubule binding	24	96	4086	23933	0.0309658	0.04845
rno-miR-146b-5p	fibronectin binding	7	19	4086	23933	0.0316157	0.04845
rno-miR-146b-5p	rna polymerase ii core promoter proximal region sequence specific dna binding	9	28	4086	23933	0.0381203	0.0489943
rno-miR-146b-5p	phosphotransferase activity alcohol group as acceptor	7	20	4086	23933	0.0416657	0.0489943
rno-miR-146b-5p	3 5 exonuclease activity	6	16	4086	23933	0.0419358	0.0489943
rno-miR-146b-5p	fructose 2 6 bisphosphate 2 phosphatase activity	3	5	4086	23933	0.0378727	0.0489943
rno-miR-146b-5p	rna polymerase ii regulatory region dna binding	4	8	4086	23933	0.033238	0.0489943
rno-miR-146b-5p	cyclin binding	6	16	4086	23933	0.0419358	0.0489943
rno-miR-146b-5p	dynein binding	5	12	4086	23933	0.0398824	0.0489943
rno-miR-146b-5p	mrna binding	18	69	4086	23933	0.0385674	0.0489943
rno-miR-146b-5p	insulin like growth factor ii binding	3	5	4086	23933	0.0378727	0.0489943
rno-miR-146b-5p	activin binding	5	12	4086	23933	0.0398824	0.0489943
rno-miR-146b-5p	phosphatidylinositol 3 4 bisphosphate binding	5	12	4086	23933	0.0398824	0.0489943
rno-miR-146b-5p	transforming growth factor beta receptor binding	5	12	4086	23933	0.0398824	0.0489943
rno-miR-146b-5p	ionotropic glutamate receptor activity	7	20	4086	23933	0.0416657	0.0489943
rno-miR-146b-5p	cyclin dependent protein kinase regulator activity	5	12	4086	23933	0.0398824	0.0489943
rno-miR-146b-5p	glutamate receptor activity	3	5	4086	23933	0.0378727	0.0489943
rno-miR-146b-5p	glycine binding	6	16	4086	23933	0.0419358	0.0489943
rno-miR-146b-5p	fructose 6 phosphate binding	3	5	4086	23933	0.0378727	0.0489943
rno-miR-146b-5p	manganese ion binding	11	36	4086	23933	0.0333187	0.0489943
rno-miR-146b-5p	superoxide dismutase activity	3	5	4086	23933	0.0378727	0.0489943
rno-miR-146b-5p	phosphoprotein phosphatase activity	11	37	4086	23933	0.040329	0.0489943
rno-miR-146b-5p	ankyrin binding	7	20	4086	23933	0.0416657	0.0489943
rno-miR-146b-5p	protein dimerization activity	40	178	4086	23933	0.0376536	0.0489943
rno-miR-146b-5p	identical protein binding	72	345	4086	23933	0.0371871	0.0489943
rno-miR-146b-5p	epidermal growth factor receptor binding	9	28	4086	23933	0.0381203	0.0489943
rno-miR-146b-5p	ubiquitin protein ligase binding	33	144	4086	23933	0.0431139	0.0498769
rno-miR-146b-5p	kainate selective glutamate receptor activity	4	9	4086	23933	0.051888	0.0553158
rno-miR-146b-5p	protein kinase b binding	4	9	4086	23933	0.051888	0.0553158
rno-miR-146b-5p	heat shock protein binding	19	76	4086	23933	0.0507503	0.0553158
rno-miR-146b-5p	potassium channel activity	12	43	4086	23933	0.0520343	0.0553158
rno-miR-146b-5p	telomeric dna binding	4	9	4086	23933	0.051888	0.0553158
rno-miR-146b-5p	metallopeptidase activity	12	43	4086	23933	0.0520343	0.0553158
rno-miR-146b-5p	g protein coupled purinergic nucleotide receptor activity	8	25	4086	23933	0.050547	0.0553158
rno-miR-146b-5p	metalloexopeptidase activity	4	9	4086	23933	0.051888	0.0553158
rno-miR-146b-5p	omega peptidase activity	4	9	4086	23933	0.051888	0.0553158
rno-miR-146b-5p	ion channel activity	13	48	4086	23933	0.0550645	0.0564089
rno-miR-146b-5p	enzyme regulator activity	5	13	4086	23933	0.0559308	0.0564089
rno-miR-146b-5p	map kinase kinase kinase activity	6	17	4086	23933	0.0557217	0.0564089
rno-miR-146b-5p	calcium channel regulator activity	7	21	4086	23933	0.053574	0.0564089
rno-miR-146b-5p	ferrous iron binding	5	13	4086	23933	0.0559308	0.0564089
rno-miR-146b-5p	rna polymerase ii distal enhancer sequence specific dna binding	5	13	4086	23933	0.0559308	0.0564089
rno-miR-146b-5p	atpase binding	9	30	4086	23933	0.0575316	0.0575316
rno-miR-152-3p	zinc ion binding	309	1420	3479	23933	2.84217e-14	2.44604e-12
rno-miR-152-3p	protein binding	257	1135	3479	23933	5.09592e-14	2.44604e-12
rno-miR-152-3p	chromatin binding	68	294	3479	23933	5.25468e-05	0.0016815
rno-miR-152-3p	protein tyrosine phosphatase activity	26	84	3479	23933	9.72767e-05	0.00186771
rno-miR-152-3p	protein kinase binding	71	314	3479	23933	7.7997e-05	0.00186771
rno-miR-152-3p	dna binding	180	960	3479	23933	0.000148696	0.00237913
rno-miR-152-3p	sequence specific dna binding transcription factor activity	135	697	3479	23933	0.000240514	0.00329848
rno-miR-152-3p	transforming growth factor beta receptor binding	7	12	3479	23933	0.000549906	0.00636241
rno-miR-152-3p	atp binding	230	1297	3479	23933	0.000596476	0.00636241
rno-miR-152-3p	ubiquitin thiolesterase activity	19	61	3479	23933	0.000742663	0.00674424
rno-miR-152-3p	ubiquitin protein ligase activity	51	226	3479	23933	0.000772777	0.00674424
rno-miR-152-3p	protein serine threonine kinase activity	72	345	3479	23933	0.000844643	0.00675714
rno-miR-152-3p	sequence specific dna binding	105	543	3479	23933	0.00117873	0.00707235
rno-miR-152-3p	rac gtpase activator activity	7	13	3479	23933	0.00104198	0.00707235
rno-miR-152-3p	small gtpase regulator activity	9	20	3479	23933	0.00104932	0.00707235
rno-miR-152-3p	molecular_function	303	1776	3479	23933	0.00116042	0.00707235
rno-miR-152-3p	rho guanyl nucleotide exchange factor activity	18	59	3479	23933	0.00132373	0.00747518
rno-miR-152-3p	collagen binding	13	37	3479	23933	0.00146385	0.00780722
rno-miR-152-3p	beta tubulin binding	11	29	3479	23933	0.00164933	0.00833343
rno-miR-152-3p	apolipoprotein binding	7	14	3479	23933	0.0018232	0.00833461
rno-miR-152-3p	mitogen activated protein kinase binding	7	14	3479	23933	0.0018232	0.00833461
rno-miR-152-3p	microtubule binding	25	96	3479	23933	0.00220132	0.00960576
rno-miR-152-3p	protein domain specific binding	52	245	3479	23933	0.00284317	0.0118671
rno-miR-152-3p	metal ion binding	111	598	3479	23933	0.00355524	0.014221
rno-miR-152-3p	protein complex binding	51	244	3479	23933	0.00428257	0.0164202
rno-miR-152-3p	signal transducer activity	36	160	3479	23933	0.00444713	0.0164202
rno-miR-152-3p	3 5 exonuclease activity	7	16	3479	23933	0.00465691	0.0165579
rno-miR-152-3p	calcium transporting atpase activity	5	9	3479	23933	0.00488642	0.0167535
rno-miR-152-3p	interleukin 6 receptor binding	4	6	3479	23933	0.00522783	0.0169436
rno-miR-152-3p	insulin receptor binding	11	33	3479	23933	0.00529488	0.0169436
rno-miR-152-3p	receptor binding	51	247	3479	23933	0.00550408	0.0170449
rno-miR-152-3p	phospholipid binding	55	271	3479	23933	0.00588254	0.0173636
rno-miR-152-3p	syntaxin binding	12	38	3479	23933	0.00596873	0.0173636
rno-miR-152-3p	magnesium ion transmembrane transporter activity	6	13	3479	23933	0.00642251	0.017616
rno-miR-152-3p	protein kinase a regulatory subunit binding	6	13	3479	23933	0.00642251	0.017616
rno-miR-152-3p	phosphatidylinositol binding	17	63	3479	23933	0.00720445	0.0192119
rno-miR-152-3p	protein kinase a catalytic subunit binding	5	10	3479	23933	0.00860964	0.0215498
rno-miR-152-3p	protein dimerization activity	38	178	3479	23933	0.0087546	0.0215498
rno-miR-152-3p	aminopeptidase activity	9	26	3479	23933	0.00861045	0.0215498
rno-miR-152-3p	activating transcription factor binding	8	22	3479	23933	0.00941288	0.0225909
rno-miR-152-3p	enzyme binding	50	249	3479	23933	0.0101798	0.023068
rno-miR-152-3p	phosphatidylinositol 3 phosphatase activity	4	7	3479	23933	0.0107967	0.023068
rno-miR-152-3p	lim domain binding	4	7	3479	23933	0.0107967	0.023068
rno-miR-152-3p	actin binding	46	227	3479	23933	0.0112937	0.023068
rno-miR-152-3p	manganese ion binding	11	36	3479	23933	0.0108656	0.023068
rno-miR-152-3p	poly u rna binding	4	7	3479	23933	0.0107967	0.023068
rno-miR-152-3p	receptor tyrosine kinase binding	9	27	3479	23933	0.0112807	0.023068
rno-miR-152-3p	histone deacetylase binding	17	66	3479	23933	0.011689	0.0233781
rno-miR-152-3p	kinase binding	14	51	3479	23933	0.012004	0.023518
rno-miR-152-3p	protein kinase activity	44	217	3479	23933	0.012849	0.02467
rno-miR-152-3p	metalloendopeptidase activity	23	99	3479	23933	0.01383	0.0256872
rno-miR-152-3p	carbonate dehydratase activity	5	11	3479	23933	0.0139139	0.0256872
rno-miR-152-3p	isomerase activity	6	15	3479	23933	0.0144588	0.0257045
rno-miR-152-3p	protein kinase c activity	6	15	3479	23933	0.0144588	0.0257045
rno-miR-152-3p	transcription factor binding	51	261	3479	23933	0.0158138	0.0276023
rno-miR-152-3p	3 hydroxyacyl coa dehydrogenase activity	4	8	3479	23933	0.0191269	0.0301013
rno-miR-152-3p	steroid hydroxylase activity	4	8	3479	23933	0.0191269	0.0301013
rno-miR-152-3p	sumo binding	4	8	3479	23933	0.0191269	0.0301013
rno-miR-152-3p	phosphatidylinositol phospholipase c activity	7	20	3479	23933	0.01862	0.0301013
rno-miR-152-3p	lamin binding	4	8	3479	23933	0.0191269	0.0301013
rno-miR-152-3p	rna polymerase ii core promoter sequence specific dna binding transcription factor activity	4	8	3479	23933	0.0191269	0.0301013
rno-miR-152-3p	cyclin binding	6	16	3479	23933	0.0203399	0.031494
rno-miR-152-3p	ubiquitin conjugating enzyme binding	5	12	3479	23933	0.0210387	0.0320589
rno-miR-152-3p	very low density lipoprotein particle receptor activity	3	5	3479	23933	0.0243946	0.0349535
rno-miR-152-3p	acetylgalactosaminyltransferase activity	3	5	3479	23933	0.0243946	0.0349535
rno-miR-152-3p	g protein coupled acetylcholine receptor activity	3	5	3479	23933	0.0243946	0.0349535
rno-miR-152-3p	copper ion transmembrane transporter activity	3	5	3479	23933	0.0243946	0.0349535
rno-miR-152-3p	ubiquitin protein ligase binding	30	144	3479	23933	0.0249942	0.035286
rno-miR-152-3p	n acetyltransferase activity	8	26	3479	23933	0.0270024	0.0375686
rno-miR-152-3p	atpase activity coupled to transmembrane movement of ions phosphorylative mechanism	6	17	3479	23933	0.027652	0.0379228
rno-miR-152-3p	polypeptide n acetylgalactosaminyltransferase activity	4	9	3479	23933	0.0305193	0.0401349
rno-miR-152-3p	iron sulfur cluster binding	5	13	3479	23933	0.0301737	0.0401349
rno-miR-152-3p	hydrogen exporting atpase activity phosphorylative mechanism	4	9	3479	23933	0.0305193	0.0401349
rno-miR-152-3p	integrin binding	14	57	3479	23933	0.0309733	0.0401815
rno-miR-152-3p	histone lysine n methyltransferase activity	7	22	3479	23933	0.0315486	0.0403822
rno-miR-152-3p	hydrolase activity	28	136	3479	23933	0.0339532	0.0428883
rno-miR-152-3p	phosphoprotein phosphatase activity	10	37	3479	23933	0.0345467	0.0430712
rno-miR-152-3p	transcription corepressor activity	22	103	3479	23933	0.0386673	0.0475906
rno-miR-152-3p	translation factor activity nucleic acid binding	3	6	3479	23933	0.0435614	0.0480923
rno-miR-152-3p	alpha tubulin binding	7	23	3479	23933	0.0398268	0.0480923
rno-miR-152-3p	calcium and calmodulin responsive adenylate cyclase activity	3	6	3479	23933	0.0435614	0.0480923
rno-miR-152-3p	diacylglycerol kinase activity	5	14	3479	23933	0.0414525	0.0480923
rno-miR-152-3p	nucleic acid binding	107	627	3479	23933	0.0410705	0.0480923
rno-miR-152-3p	calcium release channel activity	3	6	3479	23933	0.0435614	0.0480923
rno-miR-152-3p	atpase activator activity	3	6	3479	23933	0.0435614	0.0480923
rno-miR-152-3p	map kinase tyrosine serine threonine phosphatase activity	5	14	3479	23933	0.0414525	0.0480923
rno-miR-152-3p	rna polymerase ii binding in positive regulation of transcription	15	65	3479	23933	0.0435837	0.0480923
rno-miR-152-3p	gtp dependent protein binding	4	10	3479	23933	0.0451257	0.0481341
rno-miR-152-3p	nucleoside diphosphate kinase activity	4	10	3479	23933	0.0451257	0.0481341
rno-miR-152-3p	nadposi binding	4	10	3479	23933	0.0451257	0.0481341
rno-miR-152-3p	snap receptor activity	6	19	3479	23933	0.0469864	0.0485021
rno-miR-152-3p	phosphatase activity	6	19	3479	23933	0.0469864	0.0485021
rno-miR-152-3p	protein kinase activator activity	6	19	3479	23933	0.0469864	0.0485021
rno-miR-152-3p	repressing transcription factor binding	7	24	3479	23933	0.0494003	0.0499203
rno-miR-152-3p	protein phosphatase inhibitor activity	7	24	3479	23933	0.0494003	0.0499203
rno-miR-152-3p	protein n terminus binding	20	96	3479	23933	0.0587758	0.0587758
rno-miR-199a-5p	protein binding	324	1135	4751	23933	3.74367e-13	5.01652e-11
rno-miR-199a-5p	zinc ion binding	375	1420	4751	23933	3.9637e-10	2.65568e-08
rno-miR-199a-5p	protein complex binding	76	244	4751	23933	1.73892e-05	0.000776718
rno-miR-199a-5p	ubiquitin protein ligase activity	70	226	4751	23933	4.45617e-05	0.00149282
rno-miR-199a-5p	phosphatidylinositol binding	26	63	4751	23933	8.00172e-05	0.00182179
rno-miR-199a-5p	protein tyrosine phosphatase activity	32	84	4751	23933	8.30791e-05	0.00182179
rno-miR-199a-5p	ubiquitin protein ligase binding	48	144	4751	23933	9.51683e-05	0.00182179
rno-miR-199a-5p	phosphoprotein phosphatase activity	17	37	4751	23933	0.00029585	0.00440487
rno-miR-199a-5p	protein kinase binding	88	314	4751	23933	0.000284182	0.00440487
rno-miR-199a-5p	transcription factor binding	75	261	4751	23933	0.000343921	0.0045914
rno-miR-199a-5p	molecular_function	408	1776	4751	23933	0.00041117	0.0045914
rno-miR-199a-5p	rna polymerase ii binding in positive regulation of transcription	25	65	4751	23933	0.000403716	0.0045914
rno-miR-199a-5p	beta catenin binding	24	62	4751	23933	0.000468237	0.00482644
rno-miR-199a-5p	phospholipid binding	76	271	4751	23933	0.000692238	0.0066257
rno-miR-199a-5p	protein serine threonine phosphatase activity	15	33	4751	23933	0.000766561	0.00684795
rno-miR-199a-5p	nitric oxide synthase binding	6	8	4751	23933	0.00117852	0.00831168
rno-miR-199a-5p	l serine transmembrane transporter activity	6	8	4751	23933	0.00117852	0.00831168
rno-miR-199a-5p	receptor agonist activity	6	8	4751	23933	0.00117852	0.00831168
rno-miR-199a-5p	voltage gated potassium channel activity	22	58	4751	23933	0.0010922	0.00831168
rno-miR-199a-5p	protein c terminus binding	52	176	4751	23933	0.00132215	0.00885842
rno-miR-199a-5p	integrin binding	21	57	4751	23933	0.00214488	0.0136864
rno-miR-199a-5p	apolipoprotein binding	8	14	4751	23933	0.00227259	0.0138421
rno-miR-199a-5p	kinase binding	19	51	4751	23933	0.00295719	0.0166464
rno-miR-199a-5p	protein dimerization activity	51	178	4751	23933	0.00298144	0.0166464
rno-miR-199a-5p	dna binding	224	960	4751	23933	0.00374163	0.0200551
rno-miR-199a-5p	glucuronosyltransferase activity	9	18	4751	23933	0.00401921	0.0207144
rno-miR-199a-5p	sphingosine n acyltransferase activity	5	7	4751	23933	0.00450799	0.021574
rno-miR-199a-5p	glycolipid binding	5	7	4751	23933	0.00450799	0.021574
rno-miR-199a-5p	double stranded dna binding	41	140	4751	23933	0.00476299	0.0220083
rno-miR-199a-5p	protein homodimerization activity	145	601	4751	23933	0.00527081	0.0235429
rno-miR-199a-5p	transcription regulatory region dna binding	49	176	4751	23933	0.0064926	0.0242433
rno-miR-199a-5p	phospholipase d activity	4	5	4751	23933	0.00652576	0.0242433
rno-miR-199a-5p	actin binding	61	227	4751	23933	0.00618263	0.0242433
rno-miR-199a-5p	nucleotidyltransferase activity	7	13	4751	23933	0.00669405	0.0242433
rno-miR-199a-5p	arf gtpase activator activity	10	22	4751	23933	0.00578767	0.0242433
rno-miR-199a-5p	protein kinase activator activity	9	19	4751	23933	0.00630433	0.0242433
rno-miR-199a-5p	actin filament binding	24	73	4751	23933	0.00598342	0.0242433
rno-miR-199a-5p	sequence specific dna binding	131	543	4751	23933	0.00769393	0.0271312
rno-miR-199a-5p	rho guanyl nucleotide exchange factor activity	20	59	4751	23933	0.00795011	0.0273157
rno-miR-199a-5p	enzyme inhibitor activity	10	23	4751	23933	0.00844209	0.028281
rno-miR-199a-5p	protein tyrosine serine threonine phosphatase activity	12	30	4751	23933	0.00889722	0.0290787
rno-miR-199a-5p	microtubule binding	29	96	4751	23933	0.0101176	0.0294546
rno-miR-199a-5p	axon guidance receptor activity	5	8	4751	23933	0.0100571	0.0294546
rno-miR-199a-5p	small gtpase regulator activity	9	20	4751	23933	0.00946867	0.0294546
rno-miR-199a-5p	receptor tyrosine kinase binding	11	27	4751	23933	0.0103311	0.0294546
rno-miR-199a-5p	lamin binding	5	8	4751	23933	0.0100571	0.0294546
rno-miR-199a-5p	rna polymerase ii core promoter sequence specific dna binding transcription factor activity	5	8	4751	23933	0.0100571	0.0294546
rno-miR-199a-5p	type 1 angiotensin receptor binding	6	11	4751	23933	0.01121	0.030656
rno-miR-199a-5p	protein tyrosine kinase activator activity	6	11	4751	23933	0.01121	0.030656
rno-miR-199a-5p	smad binding	15	42	4751	23933	0.0120893	0.0311532
rno-miR-199a-5p	receptor binding	64	247	4751	23933	0.0119154	0.0311532
rno-miR-199a-5p	atp binding	290	1297	4751	23933	0.0116951	0.0311532
rno-miR-199a-5p	rab gtpase activator activity	13	35	4751	23933	0.0132788	0.0329512
rno-miR-199a-5p	cation channel activity	13	35	4751	23933	0.0132788	0.0329512
rno-miR-199a-5p	nucleic acid binding	147	627	4751	23933	0.0139012	0.0335461
rno-miR-199a-5p	transferase activity transferring glycosyl groups	11	28	4751	23933	0.0140193	0.0335461
rno-miR-199a-5p	rna polymerase ii distal enhancer sequence specific dna binding transcription factor activity	29	99	4751	23933	0.015676	0.035517
rno-miR-199a-5p	transcription corepressor activity	30	103	4751	23933	0.015362	0.035517
rno-miR-199a-5p	potassium channel regulator activity	8	18	4751	23933	0.0155411	0.035517
rno-miR-199a-5p	ion channel binding	16	47	4751	23933	0.0159032	0.035517
rno-miR-199a-5p	phosphatidylserine binding	6	12	4751	23933	0.0186958	0.0361843
rno-miR-199a-5p	sequence specific dna binding transcription factor activity	161	697	4751	23933	0.0177088	0.0361843
rno-miR-199a-5p	actin monomer binding	6	12	4751	23933	0.0186958	0.0361843
rno-miR-199a-5p	histone acetyltransferase binding	7	15	4751	23933	0.0173184	0.0361843
rno-miR-199a-5p	interleukin 6 receptor binding	4	6	4751	23933	0.0164946	0.0361843
rno-miR-199a-5p	transforming growth factor beta receptor binding	6	12	4751	23933	0.0186958	0.0361843
rno-miR-199a-5p	symporter activity	13	36	4751	23933	0.0170881	0.0361843
rno-miR-199a-5p	activating transcription factor binding	9	22	4751	23933	0.0191723	0.0361843
rno-miR-199a-5p	methylated histone residue binding	13	36	4751	23933	0.0170881	0.0361843
rno-miR-199a-5p	sodium:hydrogen antiporter activity	5	9	4751	23933	0.0189538	0.0361843
rno-miR-199a-5p	protein n terminus binding	28	96	4751	23933	0.0183859	0.0361843
rno-miR-199a-5p	enzyme binding	63	249	4751	23933	0.0206146	0.0383661
rno-miR-199a-5p	sequence specific dna binding rna polymerase ii transcription factor activity	13	37	4751	23933	0.0216691	0.0397761
rno-miR-199a-5p	sh3 domain binding	29	102	4751	23933	0.0234402	0.0424458
rno-miR-199a-5p	dna binding bending	17	54	4751	23933	0.0288613	0.0430881
rno-miR-199a-5p	amp activated protein kinase activity	4	7	4751	23933	0.0324768	0.0430881
rno-miR-199a-5p	lipopolysaccharide binding	6	13	4751	23933	0.028983	0.0430881
rno-miR-199a-5p	protein kinase a regulatory subunit binding	6	13	4751	23933	0.028983	0.0430881
rno-miR-199a-5p	phosphotransferase activity alcohol group as acceptor	8	20	4751	23933	0.0307856	0.0430881
rno-miR-199a-5p	adp ribosylation factor binding	4	7	4751	23933	0.0324768	0.0430881
rno-miR-199a-5p	cytoskeletal protein binding	15	46	4751	23933	0.0284735	0.0430881
rno-miR-199a-5p	l glutamate transmembrane transporter activity	5	10	4751	23933	0.031791	0.0430881
rno-miR-199a-5p	endodeoxyribonuclease activity	4	7	4751	23933	0.0324768	0.0430881
rno-miR-199a-5p	sodium:potassium exchanging atpase activity	5	10	4751	23933	0.031791	0.0430881
rno-miR-199a-5p	transmembrane transporter activity	5	10	4751	23933	0.031791	0.0430881
rno-miR-199a-5p	palmitoyltransferase activity	5	10	4751	23933	0.031791	0.0430881
rno-miR-199a-5p	protein phosphatase binding	18	58	4751	23933	0.0287978	0.0430881
rno-miR-199a-5p	cadherin binding	9	23	4751	23933	0.0260703	0.0430881
rno-miR-199a-5p	ephrin receptor binding	11	30	4751	23933	0.0242472	0.0430881
rno-miR-199a-5p	semaphorin receptor activity	4	7	4751	23933	0.0324768	0.0430881
rno-miR-199a-5p	calcium ion binding	133	575	4751	23933	0.0276372	0.0430881
rno-miR-199a-5p	metal ion binding	138	598	4751	23933	0.0271008	0.0430881
rno-miR-199a-5p	cysteine type endopeptidase activity	11	31	4751	23933	0.0310155	0.0430881
rno-miR-199a-5p	mannosyl oligosaccharide 1 2 alpha mannosidase activity	5	10	4751	23933	0.031791	0.0430881
rno-miR-199a-5p	alpha tubulin binding	9	23	4751	23933	0.0260703	0.0430881
rno-miR-199a-5p	gtp dependent protein binding	5	10	4751	23933	0.031791	0.0430881
rno-miR-199a-5p	l amino acid transmembrane transporter activity	4	7	4751	23933	0.0324768	0.0430881
rno-miR-199a-5p	laminin binding	7	16	4751	23933	0.0256061	0.0430881
rno-miR-199a-5p	guanyl nucleotide exchange factor activity	24	83	4751	23933	0.0304076	0.0430881
rno-miR-199a-5p	substrate specific transmembrane transporter activity	5	10	4751	23933	0.031791	0.0430881
rno-miR-199a-5p	phospholipase activity	5	10	4751	23933	0.031791	0.0430881
rno-miR-199a-5p	proline rich region binding	7	17	4751	23933	0.0362361	0.0476043
rno-miR-199a-5p	rna polymerase ii core promoter proximal region sequence specific dna binding	10	28	4751	23933	0.0372112	0.0484107
rno-miR-199a-5p	pdz domain binding	28	102	4751	23933	0.039414	0.0507834
rno-miR-199a-5p	receptor activity	35	133	4751	23933	0.0421482	0.0535794
rno-miR-199a-5p	diacylglycerol kinase activity	6	14	4751	23933	0.0423837	0.0535794
rno-miR-199a-5p	polyubiquitin binding	9	25	4751	23933	0.0447457	0.0560367
rno-miR-199a-5p	transcription coactivator activity	38	147	4751	23933	0.0454681	0.0564141
rno-miR-199a-5p	bhlh transcription factor binding	8	22	4751	23933	0.0539472	0.0580661
rno-miR-199a-5p	organic cation transmembrane transporter activity	3	5	4751	23933	0.0567648	0.0580661
rno-miR-199a-5p	non membrane spanning protein tyrosine phosphatase activity	3	5	4751	23933	0.0567648	0.0580661
rno-miR-199a-5p	dopamine receptor binding	3	5	4751	23933	0.0567648	0.0580661
rno-miR-199a-5p	histone lysine n methyltransferase activity	8	22	4751	23933	0.0539472	0.0580661
rno-miR-199a-5p	high voltage gated calcium channel activity	3	5	4751	23933	0.0567648	0.0580661
rno-miR-199a-5p	histone acetyltransferase activity h4 k5 specific	4	8	4751	23933	0.0548966	0.0580661
rno-miR-199a-5p	voltage gated sodium channel activity involved in regulation of cardiac muscle cell action potential	3	5	4751	23933	0.0567648	0.0580661
rno-miR-199a-5p	ras guanyl nucleotide exchange factor activity	4	8	4751	23933	0.0548966	0.0580661
rno-miR-199a-5p	nuclear hormone receptor binding	5	11	4751	23933	0.0489417	0.0580661
rno-miR-199a-5p	eukaryotic initiation factor 4e binding	3	5	4751	23933	0.0567648	0.0580661
rno-miR-199a-5p	ras gtpase binding	5	11	4751	23933	0.0489417	0.0580661
rno-miR-199a-5p	rna polymerase ii core promoter sequence specific dna binding	9	26	4751	23933	0.0567661	0.0580661
rno-miR-199a-5p	histone acetyltransferase activity h4 k8 specific	4	8	4751	23933	0.0548966	0.0580661
rno-miR-199a-5p	mrf binding	3	5	4751	23933	0.0567648	0.0580661
rno-miR-199a-5p	peptide antigen binding	5	11	4751	23933	0.0489417	0.0580661
rno-miR-199a-5p	alpha catenin binding	4	8	4751	23933	0.0548966	0.0580661
rno-miR-199a-5p	nfat protein binding	3	5	4751	23933	0.0567648	0.0580661
rno-miR-199a-5p	histone acetyltransferase activity h4 k16 specific	4	8	4751	23933	0.0548966	0.0580661
rno-miR-199a-5p	tat protein binding	3	5	4751	23933	0.0567648	0.0580661
rno-miR-199a-5p	ubiquitin ubiquitin ligase activity	4	8	4751	23933	0.0548966	0.0580661
rno-miR-199a-5p	copper ion transmembrane transporter activity	3	5	4751	23933	0.0567648	0.0580661
rno-miR-199a-5p	platelet derived growth factor receptor binding	5	11	4751	23933	0.0489417	0.0580661
rno-miR-199a-5p	1 phosphatidylinositol binding	6	15	4751	23933	0.0590939	0.059219
rno-miR-199a-5p	voltage gated sodium channel activity	6	15	4751	23933	0.0590939	0.059219
rno-miR-199a-5p	sulfotransferase activity	12	38	4751	23933	0.059219	0.059219
rno-miR-203a-3p	dna binding	281	960	5046	23933	6.25709e-10	6.69509e-08
rno-miR-203a-3p	protein binding	319	1135	5046	23933	5.47075e-09	2.92685e-07
rno-miR-203a-3p	ubiquitin protein ligase activity	80	226	5046	23933	4.49472e-07	1.60312e-05
rno-miR-203a-3p	protein domain specific binding	81	245	5046	23933	8.07721e-06	0.000172852
rno-miR-203a-3p	molecular_function	448	1776	5046	23933	7.35591e-06	0.000172852
rno-miR-203a-3p	ubiquitin protein ligase binding	53	144	5046	23933	1.04239e-05	0.000185894
rno-miR-203a-3p	nucleic acid binding	176	627	5046	23933	1.58937e-05	0.000242946
rno-miR-203a-3p	magnesium ion transmembrane transporter activity	10	13	5046	23933	2.61011e-05	0.000349102
rno-miR-203a-3p	microtubule binding	36	96	5046	23933	0.000166542	0.00198
rno-miR-203a-3p	protein homodimerization activity	161	601	5046	23933	0.000427541	0.00457469
rno-miR-203a-3p	metal ion binding	160	598	5046	23933	0.000472028	0.00459154
rno-miR-203a-3p	protein n terminus binding	34	96	5046	23933	0.000835845	0.00638824
rno-miR-203a-3p	phospholipase binding	10	17	5046	23933	0.000765539	0.00638824
rno-miR-203a-3p	transcription factor binding	77	261	5046	23933	0.000791385	0.00638824
rno-miR-203a-3p	rna polymerase ii core promoter sequence specific dna binding	13	26	5046	23933	0.00101585	0.00724639
rno-miR-203a-3p	rna polymerase ii transcription corepressor activity	9	15	5046	23933	0.00117157	0.00758608
rno-miR-203a-3p	palmitoyltransferase activity	7	10	5046	23933	0.00120527	0.00758608
rno-miR-203a-3p	chromatin binding	84	294	5046	23933	0.00136634	0.00765984
rno-miR-203a-3p	cytoskeletal protein binding	19	46	5046	23933	0.00150333	0.00765984
rno-miR-203a-3p	phosphatidylinositol binding	24	63	5046	23933	0.00149794	0.00765984
rno-miR-203a-3p	manganese ion binding	16	36	5046	23933	0.00138837	0.00765984
rno-miR-203a-3p	rna polymerase ii transcription factor binding	13	27	5046	23933	0.00158353	0.00770173
rno-miR-203a-3p	sequence specific dna binding transcription factor activity	179	697	5046	23933	0.00179291	0.00834094
rno-miR-203a-3p	ubiquitin thiolesterase activity	23	61	5046	23933	0.00217939	0.00971645
rno-miR-203a-3p	phosphoprotein binding	17	41	5046	23933	0.00249549	0.0106807
rno-miR-203a-3p	phosphatidylinositol 3 5 bisphosphate binding	7	11	5046	23933	0.00271044	0.0111545
rno-miR-203a-3p	r smad binding	10	20	5046	23933	0.0038931	0.0148772
rno-miR-203a-3p	rna polymerase ii activating transcription factor binding	11	23	5046	23933	0.0038552	0.0148772
rno-miR-203a-3p	protein kinase binding	86	314	5046	23933	0.0044397	0.016381
rno-miR-203a-3p	protein c terminus binding	52	176	5046	23933	0.00494682	0.0176437
rno-miR-203a-3p	phosphatidylinositol 3 4 bisphosphate binding	7	12	5046	23933	0.00532429	0.0183774
rno-miR-203a-3p	collagen binding	15	37	5046	23933	0.00565437	0.0189068
rno-miR-203a-3p	protein dimerization activity	52	178	5046	23933	0.00631633	0.0193099
rno-miR-203a-3p	rna polymerase ii transcription coactivator activity	9	18	5046	23933	0.00613699	0.0193099
rno-miR-203a-3p	sh3 sh2 adaptor activity	9	18	5046	23933	0.00613699	0.0193099
rno-miR-203a-3p	histone deacetylase binding	23	66	5046	23933	0.00678542	0.0201678
rno-miR-203a-3p	steroid binding	13	31	5046	23933	0.00698044	0.0201867
rno-miR-203a-3p	phospholipase d activity	4	5	5046	23933	0.00820712	0.0214186
rno-miR-203a-3p	transcription cofactor activity	12	28	5046	23933	0.00768268	0.0214186
rno-miR-203a-3p	semaphorin receptor binding	4	5	5046	23933	0.00820712	0.0214186
rno-miR-203a-3p	high voltage gated calcium channel activity	4	5	5046	23933	0.00820712	0.0214186
rno-miR-203a-3p	smad binding	16	42	5046	23933	0.00873467	0.0222526
rno-miR-203a-3p	protein kinase activator activity	9	19	5046	23933	0.00950393	0.0234817
rno-miR-203a-3p	sh3 domain binding	32	102	5046	23933	0.00965603	0.0234817
rno-miR-203a-3p	protein tyrosine phosphatase activity	27	84	5046	23933	0.0118229	0.025495
rno-miR-203a-3p	l serine transmembrane transporter activity	5	8	5046	23933	0.0131049	0.025495
rno-miR-203a-3p	axon guidance receptor activity	5	8	5046	23933	0.0131049	0.025495
rno-miR-203a-3p	enzyme inhibitor activity	10	23	5046	23933	0.012976	0.025495
rno-miR-203a-3p	rna polymerase ii core promoter sequence specific dna binding transcription factor activity	5	8	5046	23933	0.0131049	0.025495
rno-miR-203a-3p	rna polymerase ii binding in positive regulation of transcription	22	65	5046	23933	0.0116149	0.025495
rno-miR-203a-3p	sugar:hydrogen symporter activity	5	8	5046	23933	0.0131049	0.025495
rno-miR-203a-3p	metalloendopeptidase activity	31	99	5046	23933	0.0110503	0.025495
rno-miR-203a-3p	transcription corepressor activity	32	103	5046	23933	0.0112369	0.025495
rno-miR-203a-3p	ubiquitin ubiquitin ligase activity	5	8	5046	23933	0.0131049	0.025495
rno-miR-203a-3p	mrna binding	23	69	5046	23933	0.012195	0.025495
rno-miR-203a-3p	kinase binding	18	51	5046	23933	0.0135364	0.0258641
rno-miR-203a-3p	sequence specific dna binding rna polymerase ii transcription factor activity	14	37	5046	23933	0.0146573	0.0261388
rno-miR-203a-3p	phosphoprotein phosphatase activity	14	37	5046	23933	0.0146573	0.0261388
rno-miR-203a-3p	4 iron 4 sulfur cluster binding	12	30	5046	23933	0.0143826	0.0261388
rno-miR-203a-3p	hmg box domain binding	9	20	5046	23933	0.0140946	0.0261388
rno-miR-203a-3p	core promoter proximal region sequence specific dna binding	7	14	5046	23933	0.0154999	0.0263252
rno-miR-203a-3p	zinc ion transmembrane transporter activity	7	14	5046	23933	0.0154999	0.0263252
rno-miR-203a-3p	peptide hormone receptor binding	6	11	5046	23933	0.0151169	0.0263252
rno-miR-203a-3p	rna binding	100	392	5046	23933	0.0193222	0.0323043
rno-miR-203a-3p	rna polymerase ii transcription factor binding transcription factor activity involved in negative regulation of transcription	4	6	5046	23933	0.020506	0.0332445
rno-miR-203a-3p	interleukin 6 receptor binding	4	6	5046	23933	0.020506	0.0332445
rno-miR-203a-3p	hydrolase activity acting on ester bonds	11	28	5046	23933	0.0216845	0.0341212
rno-miR-203a-3p	epidermal growth factor receptor binding	11	28	5046	23933	0.0216845	0.0341212
rno-miR-203a-3p	actin monomer binding	6	12	5046	23933	0.0249095	0.0355376
rno-miR-203a-3p	mirna binding	5	9	5046	23933	0.0244072	0.0355376
rno-miR-203a-3p	calcium ion binding	141	575	5046	23933	0.0245341	0.0355376
rno-miR-203a-3p	receptor activity	38	133	5046	23933	0.0247806	0.0355376
rno-miR-203a-3p	dynein binding	6	12	5046	23933	0.0249095	0.0355376
rno-miR-203a-3p	gaba receptor binding	5	9	5046	23933	0.0244072	0.0355376
rno-miR-203a-3p	enzyme binding	66	249	5046	23933	0.0232987	0.0355376
rno-miR-203a-3p	gtp binding	86	336	5046	23933	0.0260966	0.0367413
rno-miR-203a-3p	ion channel binding	16	47	5046	23933	0.0272698	0.0378944
rno-miR-203a-3p	arf gtpase activator activity	9	22	5046	23933	0.0278352	0.0381841
rno-miR-203a-3p	nucleotide binding	101	403	5046	23933	0.029696	0.0402212
rno-miR-203a-3p	clathrin binding	8	19	5046	23933	0.0312946	0.0413398
rno-miR-203a-3p	hsp90 protein binding	8	19	5046	23933	0.0312946	0.0413398
rno-miR-203a-3p	galactosyltransferase activity	7	16	5046	23933	0.0348479	0.0454723
rno-miR-203a-3p	vascular endothelial growth factor activated receptor activity	4	7	5046	23933	0.0399204	0.0460608
rno-miR-203a-3p	histone acetyltransferase activity	14	41	5046	23933	0.0365567	0.0460608
rno-miR-203a-3p	phosphatidylinositol 3 4 5 trisphosphate binding	9	23	5046	23933	0.0373875	0.0460608
rno-miR-203a-3p	p53 binding	15	45	5046	23933	0.0383704	0.0460608
rno-miR-203a-3p	microtubule plus end binding	5	10	5046	23933	0.0404646	0.0460608
rno-miR-203a-3p	cysteine type peptidase activity	21	68	5046	23933	0.0374828	0.0460608
rno-miR-203a-3p	unmethylated cpg binding	4	7	5046	23933	0.0399204	0.0460608
rno-miR-203a-3p	dolichyl diphosphooligosaccharide protein glycotransferase activity	4	7	5046	23933	0.0399204	0.0460608
rno-miR-203a-3p	acetyltransferase activity	4	7	5046	23933	0.0399204	0.0460608
rno-miR-203a-3p	rac gtpase activator activity	6	13	5046	23933	0.0381599	0.0460608
rno-miR-203a-3p	transmembrane transporter activity	5	10	5046	23933	0.0404646	0.0460608
rno-miR-203a-3p	protein kinase a regulatory subunit binding	6	13	5046	23933	0.0381599	0.0460608
rno-miR-203a-3p	phosphatidylinositol 4 5 bisphosphate binding	10	27	5046	23933	0.0422957	0.0476384
rno-miR-203a-3p	carbohydrate binding	48	181	5046	23933	0.0465742	0.0508514
rno-miR-203a-3p	sequence specific dna binding	131	543	5046	23933	0.0457964	0.0508514
rno-miR-203a-3p	rna polymerase ii binding in negative regulation of transcription	11	31	5046	23933	0.0462122	0.0508514
rno-miR-203a-3p	retinoic acid binding	7	17	5046	23933	0.0487302	0.0526489
rno-miR-203a-3p	histone binding	18	58	5046	23933	0.0492045	0.0526489
rno-miR-203a-3p	beta catenin binding	19	62	5046	23933	0.0497152	0.0526686
rno-miR-203a-3p	ubiquitin binding	13	39	5046	23933	0.0517421	0.0542785
rno-miR-203a-3p	rna polymerase ii transcription cofactor activity	10	28	5046	23933	0.0537464	0.0552968
rno-miR-203a-3p	rna polymerase ii core promoter proximal region sequence specific dna binding	10	28	5046	23933	0.0537464	0.0552968
rno-miR-203a-3p	protein heterodimerization activity	107	440	5046	23933	0.0544194	0.055456
rno-miR-203a-3p	glutamate binding	6	14	5046	23933	0.0551549	0.0556753
rno-miR-203a-3p	single stranded dna binding	17	55	5046	23933	0.0568432	0.0568432
rno-miR-222-3p	protein binding	284	1135	3961	23933	5.73985e-14	6.88782e-12
rno-miR-222-3p	zinc ion binding	330	1420	3961	23933	1.30863e-11	7.85179e-10
rno-miR-222-3p	dna binding	210	960	3961	23933	7.28418e-06	0.000291367
rno-miR-222-3p	interleukin 6 receptor binding	6	6	3961	23933	2.04867e-05	0.000614602
rno-miR-222-3p	beta catenin binding	23	62	3961	23933	7.88675e-05	0.0015975
rno-miR-222-3p	sequence specific dna binding	124	543	3961	23933	7.98751e-05	0.0015975
rno-miR-222-3p	phospholipid binding	69	271	3961	23933	0.000114832	0.00196854
rno-miR-222-3p	chromatin binding	73	294	3961	23933	0.000171704	0.00257556
rno-miR-222-3p	protein kinase binding	76	314	3961	23933	0.000298238	0.00368919
rno-miR-222-3p	phosphatidylinositol binding	22	63	3961	23933	0.000307433	0.00368919
rno-miR-222-3p	protein serine threonine phosphatase activity	14	33	3961	23933	0.00039799	0.00434171
rno-miR-222-3p	protein tyrosine kinase activity	25	77	3961	23933	0.000446315	0.00446315
rno-miR-222-3p	small gtpase regulator activity	10	20	3961	23933	0.000561457	0.00518268
rno-miR-222-3p	protein n terminus binding	29	96	3961	23933	0.000631981	0.00541698
rno-miR-222-3p	ubiquitin protein ligase activity	56	226	3961	23933	0.000965982	0.00772785
rno-miR-222-3p	sequence specific dna binding transcription factor activity	146	697	3961	23933	0.00120752	0.00905643
rno-miR-222-3p	ubiquitin thiolesterase activity	20	61	3961	23933	0.00139914	0.00987631
rno-miR-222-3p	atp binding	254	1297	3961	23933	0.00170272	0.0103988
rno-miR-222-3p	neurotransmitter:sodium symporter activity	9	19	3961	23933	0.00173314	0.0103988
rno-miR-222-3p	p53 binding	16	45	3961	23933	0.00158178	0.0103988
rno-miR-222-3p	galactosyltransferase activity	8	16	3961	23933	0.00204309	0.0116748
rno-miR-222-3p	protein serine threonine tyrosine kinase activity	6	10	3961	23933	0.00234304	0.0122246
rno-miR-222-3p	bh domain binding	6	10	3961	23933	0.00234304	0.0122246
rno-miR-222-3p	transcription factor binding	61	261	3961	23933	0.00268168	0.012872
rno-miR-222-3p	ion channel binding	16	47	3961	23933	0.0026471	0.012872
rno-miR-222-3p	nucleic acid binding	130	627	3961	23933	0.00315313	0.0144492
rno-miR-222-3p	organic cation transmembrane transporter activity	4	5	3961	23933	0.00325106	0.0144492
rno-miR-222-3p	beta tubulin binding	11	29	3961	23933	0.0047231	0.0202419
rno-miR-222-3p	cysteine type peptidase activity	20	68	3961	23933	0.00576269	0.0229131
rno-miR-222-3p	activating transcription factor binding	9	22	3961	23933	0.00582384	0.0229131
rno-miR-222-3p	smad binding	14	42	3961	23933	0.00591922	0.0229131
rno-miR-222-3p	microtubule binding	26	96	3961	23933	0.00614883	0.0230581
rno-miR-222-3p	neurexin family protein binding	5	9	3961	23933	0.00866765	0.0288922
rno-miR-222-3p	atpase activator activity	4	6	3961	23933	0.00847108	0.0288922
rno-miR-222-3p	rna polymerase ii core promoter proximal region sequence specific dna binding transcription factor activity	5	9	3961	23933	0.00866765	0.0288922
rno-miR-222-3p	protein kinase activity	50	217	3961	23933	0.00809662	0.0288922
rno-miR-222-3p	protein serine threonine kinase activity	74	345	3961	23933	0.00995816	0.0322445
rno-miR-222-3p	methylated histone residue binding	12	36	3961	23933	0.0104795	0.0322445
rno-miR-222-3p	manganese ion binding	12	36	3961	23933	0.0104795	0.0322445
rno-miR-222-3p	gtp binding	72	336	3961	23933	0.0111315	0.0327861
rno-miR-222-3p	tumor necrosis factor receptor binding	9	24	3961	23933	0.0112019	0.0327861
rno-miR-222-3p	phosphoprotein binding	13	41	3961	23933	0.0123766	0.0353616
rno-miR-222-3p	protein c terminus binding	41	176	3961	23933	0.0127643	0.0356213
rno-miR-222-3p	histone acetyl lysine binding	5	10	3961	23933	0.0149923	0.0367157
rno-miR-222-3p	substrate specific transmembrane transporter activity	5	10	3961	23933	0.0149923	0.0367157
rno-miR-222-3p	armadillo repeat domain binding	5	10	3961	23933	0.0149923	0.0367157
rno-miR-222-3p	protein serine threonine kinase activator activity	5	10	3961	23933	0.0149923	0.0367157
rno-miR-222-3p	protein kinase a catalytic subunit binding	5	10	3961	23933	0.0149923	0.0367157
rno-miR-222-3p	phospholipase binding	7	17	3961	23933	0.0141163	0.0367157
rno-miR-222-3p	protein dimerization activity	41	178	3961	23933	0.0153773	0.0369055
rno-miR-222-3p	protein heterodimerization activity	90	440	3961	23933	0.0172653	0.0369971
rno-miR-222-3p	l amino acid transmembrane transporter activity	4	7	3961	23933	0.0171846	0.0369971
rno-miR-222-3p	extracellular atp gated cation channel activity	4	7	3961	23933	0.0171846	0.0369971
rno-miR-222-3p	acetyltransferase activity	4	7	3961	23933	0.0171846	0.0369971
rno-miR-222-3p	semaphorin receptor activity	4	7	3961	23933	0.0171846	0.0369971
rno-miR-222-3p	transcription corepressor activity	26	103	3961	23933	0.0157435	0.0369971
rno-miR-222-3p	protein homodimerization activity	119	601	3961	23933	0.0188333	0.039649
rno-miR-222-3p	histone lysine n methyltransferase activity	8	22	3961	23933	0.0200925	0.0397216
rno-miR-222-3p	transcription regulatory region dna binding	40	176	3961	23933	0.0203803	0.0397216
rno-miR-222-3p	ion channel activity	14	48	3961	23933	0.0205228	0.0397216
rno-miR-222-3p	heat shock protein binding	20	76	3961	23933	0.0204746	0.0397216
rno-miR-222-3p	mitogen activated protein kinase kinase kinase binding	7	18	3961	23933	0.0198598	0.0397216
rno-miR-222-3p	phosphatidylinositol 3 5 bisphosphate binding	5	11	3961	23933	0.0237902	0.0399953
rno-miR-222-3p	non membrane spanning protein tyrosine phosphatase activity	3	5	3961	23933	0.0348086	0.0399953
rno-miR-222-3p	rna polymerase ii distal enhancer sequence specific dna binding transcription factor activity	24	99	3961	23933	0.0313015	0.0399953
rno-miR-222-3p	sequence specific dna binding rna polymerase ii transcription factor activity	11	37	3961	23933	0.0329415	0.0399953
rno-miR-222-3p	rna polymerase ii transcription cofactor activity	9	28	3961	23933	0.0318525	0.0399953
rno-miR-222-3p	nuclease activity	5	12	3961	23933	0.0353291	0.0399953
rno-miR-222-3p	mrf binding	3	5	3961	23933	0.0348086	0.0399953
rno-miR-222-3p	arachidonic acid epoxygenase activity	3	5	3961	23933	0.0348086	0.0399953
rno-miR-222-3p	amino acid transmembrane transporter activity	7	19	3961	23933	0.0270507	0.0399953
rno-miR-222-3p	protein tyrosine phosphatase activity	21	84	3961	23933	0.0308482	0.0399953
rno-miR-222-3p	lamin binding	4	8	3961	23933	0.0299113	0.0399953
rno-miR-222-3p	g protein alpha subunit binding	8	23	3961	23933	0.0264444	0.0399953
rno-miR-222-3p	acetylgalactosaminyltransferase activity	3	5	3961	23933	0.0348086	0.0399953
rno-miR-222-3p	guanyl nucleotide exchange factor activity	21	83	3961	23933	0.0272574	0.0399953
rno-miR-222-3p	peptide antigen binding	5	11	3961	23933	0.0237902	0.0399953
rno-miR-222-3p	extracellular matrix binding	7	19	3961	23933	0.0270507	0.0399953
rno-miR-222-3p	axon guidance receptor activity	4	8	3961	23933	0.0299113	0.0399953
rno-miR-222-3p	phosphatidylinositol 4 phosphate binding	4	8	3961	23933	0.0299113	0.0399953
rno-miR-222-3p	interleukin 1 receptor antagonist activity	3	5	3961	23933	0.0348086	0.0399953
rno-miR-222-3p	signal transducer activity	36	160	3961	23933	0.0306507	0.0399953
rno-miR-222-3p	phosphatidate phosphatase activity	5	12	3961	23933	0.0353291	0.0399953
rno-miR-222-3p	rna polymerase ii transcription factor binding	9	27	3961	23933	0.0252167	0.0399953
rno-miR-222-3p	transforming growth factor beta binding	5	12	3961	23933	0.0353291	0.0399953
rno-miR-222-3p	tat protein binding	3	5	3961	23933	0.0348086	0.0399953
rno-miR-222-3p	gtpase binding	7	19	3961	23933	0.0270507	0.0399953
rno-miR-222-3p	phosphatase activity	7	19	3961	23933	0.0270507	0.0399953
rno-miR-222-3p	phosphatidylinositol 3 kinase binding	8	23	3961	23933	0.0264444	0.0399953
rno-miR-222-3p	histone acetyltransferase activity h4 k5 specific	4	8	3961	23933	0.0299113	0.0399953
rno-miR-222-3p	histone acetyltransferase activity h4 k8 specific	4	8	3961	23933	0.0299113	0.0399953
rno-miR-222-3p	platelet derived growth factor receptor binding	5	11	3961	23933	0.0237902	0.0399953
rno-miR-222-3p	rna polymerase ii core promoter proximal region sequence specific dna binding	9	28	3961	23933	0.0318525	0.0399953
rno-miR-222-3p	rna polymerase ii transcription corepressor activity	6	15	3961	23933	0.0264923	0.0399953
rno-miR-222-3p	protein domain specific binding	52	245	3961	23933	0.0321685	0.0399953
rno-miR-222-3p	rna polymerase ii core promoter sequence specific dna binding transcription factor activity	4	8	3961	23933	0.0299113	0.0399953
rno-miR-222-3p	transforming growth factor beta receptor binding	5	12	3961	23933	0.0353291	0.0399953
rno-miR-222-3p	metal ion binding	116	598	3961	23933	0.0346842	0.0399953
rno-miR-222-3p	heparin binding	26	107	3961	23933	0.0251192	0.0399953
rno-miR-222-3p	purinergic nucleotide receptor activity	4	8	3961	23933	0.0299113	0.0399953
rno-miR-222-3p	rna polymerase ii binding in positive regulation of transcription	17	65	3961	23933	0.0327606	0.0399953
rno-miR-222-3p	adp binding	9	28	3961	23933	0.0318525	0.0399953
rno-miR-222-3p	glycosphingolipid binding	3	5	3961	23933	0.0348086	0.0399953
rno-miR-222-3p	snap receptor activity	7	19	3961	23933	0.0270507	0.0399953
rno-miR-222-3p	histone acetyltransferase activity h4 k16 specific	4	8	3961	23933	0.0299113	0.0399953
rno-miR-222-3p	nucleoside transmembrane transporter activity	3	5	3961	23933	0.0348086	0.0399953
rno-miR-222-3p	insulin receptor binding	10	33	3961	23933	0.0361993	0.0405973
rno-miR-222-3p	molecular_function	321	1776	3961	23933	0.0400391	0.0444879
rno-miR-222-3p	magnesium ion binding	38	174	3961	23933	0.0409497	0.0450822
rno-miR-222-3p	gdp binding	10	34	3961	23933	0.0439212	0.047914
rno-miR-222-3p	protein kinase b binding	4	9	3961	23933	0.0469062	0.0502566
rno-miR-222-3p	lipid transporter activity	4	9	3961	23933	0.0469062	0.0502566
rno-miR-222-3p	enzyme regulator activity	5	13	3961	23933	0.0497752	0.0506188
rno-miR-222-3p	nucleotidyltransferase activity	5	13	3961	23933	0.0497752	0.0506188
rno-miR-222-3p	enhancer sequence specific dna binding	5	13	3961	23933	0.0497752	0.0506188
rno-miR-222-3p	proline rich region binding	6	17	3961	23933	0.0488476	0.0506188
rno-miR-222-3p	magnesium ion transmembrane transporter activity	5	13	3961	23933	0.0497752	0.0506188
rno-miR-222-3p	ephrin receptor binding	9	30	3961	23933	0.0485447	0.0506188
rno-miR-222-3p	rna polymerase ii core promoter sequence specific dna binding	8	26	3961	23933	0.0534566	0.0539058
rno-miR-222-3p	transcription coactivator activity	32	147	3961	23933	0.0588939	0.0588939
rno-miR-338-5p	zinc ion binding	291	1420	3414	23933	2.67082e-11	2.91119e-09
rno-miR-338-5p	dna binding	206	960	3414	23933	4.87182e-10	2.65514e-08
rno-miR-338-5p	protein binding	230	1135	3414	23933	9.95541e-09	3.61713e-07
rno-miR-338-5p	chromatin binding	74	294	3414	23933	4.83471e-07	1.31746e-05
rno-miR-338-5p	ubiquitin protein ligase activity	59	226	3414	23933	1.92458e-06	4.19559e-05
rno-miR-338-5p	phosphoprotein phosphatase activity	16	37	3414	23933	1.83471e-05	0.000285691
rno-miR-338-5p	rna polymerase ii binding in positive regulation of transcription	23	65	3414	23933	1.69321e-05	0.000285691
rno-miR-338-5p	molecular_function	313	1776	3414	23933	2.39405e-05	0.000316685
rno-miR-338-5p	voltage gated potassium channel activity	21	58	3414	23933	2.61483e-05	0.000316685
rno-miR-338-5p	protein dimerization activity	46	178	3414	23933	3.25422e-05	0.00035471
rno-miR-338-5p	sequence specific dna binding	110	543	3414	23933	7.20872e-05	0.000714319
rno-miR-338-5p	sequence specific dna binding transcription factor activity	134	697	3414	23933	0.00015519	0.00140964
rno-miR-338-5p	nucleic acid binding	121	627	3414	23933	0.000270261	0.00226603
rno-miR-338-5p	protein tyrosine phosphatase activity	24	84	3414	23933	0.000502678	0.00322305
rno-miR-338-5p	rna polymerase ii core promoter sequence specific dna binding	11	26	3414	23933	0.000474499	0.00322305
rno-miR-338-5p	kinase binding	17	51	3414	23933	0.000467828	0.00322305
rno-miR-338-5p	rna polymerase ii transcription corepressor activity	8	15	3414	23933	0.000427314	0.00322305
rno-miR-338-5p	hsp90 protein binding	9	19	3414	23933	0.000574305	0.00347773
rno-miR-338-5p	sphingosine n acyltransferase activity	5	7	3414	23933	0.000961406	0.00499015
rno-miR-338-5p	manganese ion binding	13	36	3414	23933	0.000913112	0.00499015
rno-miR-338-5p	unmethylated cpg binding	5	7	3414	23933	0.000961406	0.00499015
rno-miR-338-5p	protein complex binding	52	244	3414	23933	0.00173244	0.00858346
rno-miR-338-5p	rna polymerase ii core promoter sequence specific dna binding transcription factor activity	5	8	3414	23933	0.00226172	0.00880456
rno-miR-338-5p	nuclear hormone receptor binding	6	11	3414	23933	0.00203065	0.00880456
rno-miR-338-5p	l serine transmembrane transporter activity	5	8	3414	23933	0.00226172	0.00880456
rno-miR-338-5p	sumo binding	5	8	3414	23933	0.00226172	0.00880456
rno-miR-338-5p	ras gtpase binding	6	11	3414	23933	0.00203065	0.00880456
rno-miR-338-5p	protein domain specific binding	52	245	3414	23933	0.00190019	0.00880456
rno-miR-338-5p	gtp binding	67	336	3414	23933	0.00254216	0.00955502
rno-miR-338-5p	enzyme binding	52	249	3414	23933	0.00272133	0.00956856
rno-miR-338-5p	histone acetyltransferase binding	7	15	3414	23933	0.00267806	0.00956856
rno-miR-338-5p	transcription factor binding	54	261	3414	23933	0.00281985	0.00960512
rno-miR-338-5p	protein n terminus binding	24	96	3414	23933	0.00368588	0.0118165
rno-miR-338-5p	microtubule binding	24	96	3414	23933	0.00368588	0.0118165
rno-miR-338-5p	rna polymerase ii core promoter proximal region sequence specific dna binding	10	28	3414	23933	0.00385677	0.0120111
rno-miR-338-5p	sequence specific dna binding rna polymerase ii transcription factor activity	12	37	3414	23933	0.00401358	0.0121522
rno-miR-338-5p	transcription corepressor activity	25	103	3414	23933	0.00467197	0.012772
rno-miR-338-5p	ion channel binding	14	47	3414	23933	0.00468696	0.012772
rno-miR-338-5p	rna polymerase ii core promoter proximal region sequence specific dna binding transcription factor activity	5	9	3414	23933	0.0044918	0.012772
rno-miR-338-5p	protein homodimerization activity	109	601	3414	23933	0.00445226	0.012772
rno-miR-338-5p	atpase activator activity	4	6	3414	23933	0.00487151	0.0129511
rno-miR-338-5p	magnesium ion transmembrane transporter activity	6	13	3414	23933	0.00584019	0.0147938
rno-miR-338-5p	histone binding	16	58	3414	23933	0.00597182	0.0147938
rno-miR-338-5p	translation initiation factor activity	14	48	3414	23933	0.00576434	0.0147938
rno-miR-338-5p	atpase binding	10	30	3414	23933	0.00674691	0.0163425
rno-miR-338-5p	rna polymerase ii transcription coactivator activity	7	18	3414	23933	0.00896888	0.0208713
rno-miR-338-5p	sodium channel regulator activity	6	14	3414	23933	0.00899955	0.0208713
rno-miR-338-5p	low density lipoprotein receptor activity	4	7	3414	23933	0.010085	0.0224339
rno-miR-338-5p	acetyltransferase activity	4	7	3414	23933	0.010085	0.0224339
rno-miR-338-5p	rna polymerase ii activating transcription factor binding	8	23	3414	23933	0.0113015	0.0246373
rno-miR-338-5p	smad binding	12	42	3414	23933	0.0121282	0.025921
rno-miR-338-5p	1 phosphatidylinositol binding	6	15	3414	23933	0.0132139	0.0276983
rno-miR-338-5p	double stranded dna binding	30	140	3414	23933	0.0135778	0.0279241
rno-miR-338-5p	chromatin dna binding	8	24	3414	23933	0.0148745	0.0298184
rno-miR-338-5p	transcription coactivator activity	31	147	3414	23933	0.0153195	0.0298184
rno-miR-338-5p	transcription regulatory region dna binding	36	176	3414	23933	0.0152709	0.0298184
rno-miR-338-5p	histone acetyltransferase activity h4 k5 specific	4	8	3414	23933	0.0179082	0.0305
rno-miR-338-5p	cytokine receptor activity	7	20	3414	23933	0.0168811	0.0305
rno-miR-338-5p	r smad binding	7	20	3414	23933	0.0168811	0.0305
rno-miR-338-5p	metal ion binding	104	598	3414	23933	0.0173977	0.0305
rno-miR-338-5p	gdp binding	10	34	3414	23933	0.0172474	0.0305
rno-miR-338-5p	histone acetyltransferase activity h4 k8 specific	4	8	3414	23933	0.0179082	0.0305
rno-miR-338-5p	histone acetyltransferase activity h4 k16 specific	4	8	3414	23933	0.0179082	0.0305
rno-miR-338-5p	g protein beta subunit binding	4	8	3414	23933	0.0179082	0.0305
rno-miR-338-5p	phosphatidylinositol 3 4 bisphosphate binding	5	12	3414	23933	0.0194822	0.0321752
rno-miR-338-5p	rna polymerase ii repressing transcription factor binding	5	12	3414	23933	0.0194822	0.0321752
rno-miR-338-5p	ubiquitin thiolesterase activity	15	61	3414	23933	0.0221709	0.0345767
rno-miR-338-5p	high voltage gated calcium channel activity	3	5	3414	23933	0.0231569	0.0345767
rno-miR-338-5p	dystroglycan binding	3	5	3414	23933	0.0231569	0.0345767
rno-miR-338-5p	corticotropin releasing hormone receptor 1 binding	3	5	3414	23933	0.0231569	0.0345767
rno-miR-338-5p	protein kinase binding	58	314	3414	23933	0.0221827	0.0345767
rno-miR-338-5p	non membrane spanning protein tyrosine phosphatase activity	3	5	3414	23933	0.0231569	0.0345767
rno-miR-338-5p	roundabout binding	3	5	3414	23933	0.0231569	0.0345767
rno-miR-338-5p	phospholipase binding	6	17	3414	23933	0.0253959	0.0362832
rno-miR-338-5p	phosphoprotein binding	11	41	3414	23933	0.02541	0.0362832
rno-miR-338-5p	methylated histone residue binding	10	36	3414	23933	0.0256312	0.0362832
rno-miR-338-5p	calcium ion binding	99	575	3414	23933	0.0254532	0.0362832
rno-miR-338-5p	enhancer sequence specific dna binding	5	13	3414	23933	0.0280085	0.0380721
rno-miR-338-5p	metalloexopeptidase activity	4	9	3414	23933	0.0286414	0.0380721
rno-miR-338-5p	rac gtpase activator activity	5	13	3414	23933	0.0280085	0.0380721
rno-miR-338-5p	peroxisome proliferator activated receptor binding	5	13	3414	23933	0.0280085	0.0380721
rno-miR-338-5p	misfolded protein binding	4	9	3414	23933	0.0286414	0.0380721
rno-miR-338-5p	phosphatidylinositol binding	15	63	3414	23933	0.0291982	0.0383447
rno-miR-338-5p	protein serine threonine kinase activity	62	345	3414	23933	0.0311929	0.0404765
rno-miR-338-5p	g protein alpha subunit binding	7	23	3414	23933	0.036376	0.0466469
rno-miR-338-5p	transcription cofactor activity	8	28	3414	23933	0.0373961	0.0472363
rno-miR-338-5p	glucocorticoid receptor binding	5	14	3414	23933	0.0385691	0.0472363
rno-miR-338-5p	core promoter proximal region sequence specific dna binding	5	14	3414	23933	0.0385691	0.0472363
rno-miR-338-5p	apolipoprotein binding	5	14	3414	23933	0.0385691	0.0472363
rno-miR-338-5p	protein serine threonine kinase activator activity	4	10	3414	23933	0.0424463	0.0474115
rno-miR-338-5p	receptor signaling complex scaffold activity	3	6	3414	23933	0.0414422	0.0474115
rno-miR-338-5p	armadillo repeat domain binding	4	10	3414	23933	0.0424463	0.0474115
rno-miR-338-5p	serine c palmitoyltransferase activity	3	6	3414	23933	0.0414422	0.0474115
rno-miR-338-5p	atp binding	207	1297	3414	23933	0.0411779	0.0474115
rno-miR-338-5p	microtubule plus end binding	4	10	3414	23933	0.0424463	0.0474115
rno-miR-338-5p	histone deacetylase binding	15	66	3414	23933	0.0426269	0.0474115
rno-miR-338-5p	nerve growth factor binding	3	6	3414	23933	0.0414422	0.0474115
rno-miR-338-5p	interleukin 6 receptor binding	3	6	3414	23933	0.0414422	0.0474115
rno-miR-338-5p	mrna 3 utr binding	7	24	3414	23933	0.0452296	0.0494839
rno-miR-338-5p	sh2 domain binding	8	29	3414	23933	0.045398	0.0494839
rno-miR-338-5p	heparin binding	22	107	3414	23933	0.0469665	0.0506866
rno-miR-338-5p	rac gtpase binding	5	15	3414	23933	0.0512467	0.0543456
rno-miR-338-5p	gtpase activity	33	174	3414	23933	0.0513541	0.0543456
rno-miR-338-5p	identical protein binding	60	345	3414	23933	0.0581554	0.0599062
rno-miR-338-5p	phosphatidylinositol 3 5 bisphosphate binding	4	11	3414	23933	0.0593566	0.0599062
rno-miR-338-5p	phospholipase c activity	4	11	3414	23933	0.0593566	0.0599062
rno-miR-338-5p	notch binding	4	11	3414	23933	0.0593566	0.0599062
rno-miR-338-5p	protein tyrosine kinase activator activity	4	11	3414	23933	0.0593566	0.0599062
rno-miR-338-5p	mrna binding	15	69	3414	23933	0.0599373	0.0599373
rno-miR-497-5p	protein binding	376	1135	5207	23933	4.44089e-16	7.14984e-14
rno-miR-497-5p	zinc ion binding	415	1420	5207	23933	6.24056e-12	5.02365e-10
rno-miR-497-5p	atp binding	370	1297	5207	23933	2.26203e-09	1.21396e-07
rno-miR-497-5p	molecular_function	480	1776	5207	23933	2.70928e-08	1.09049e-06
rno-miR-497-5p	protein kinase binding	110	314	5207	23933	3.98272e-08	1.28244e-06
rno-miR-497-5p	ubiquitin protein ligase binding	59	144	5207	23933	1.53212e-07	4.11118e-06
rno-miR-497-5p	protein tyrosine phosphatase activity	38	84	5207	23933	1.36802e-06	3.14644e-05
rno-miR-497-5p	phosphatidylinositol binding	30	63	5207	23933	4.79426e-06	9.64846e-05
rno-miR-497-5p	protein kinase activity	75	217	5207	23933	9.29867e-06	0.000166343
rno-miR-497-5p	ubiquitin protein ligase activity	76	226	5207	23933	2.42799e-05	0.000390906
rno-miR-497-5p	protein serine threonine kinase activity	107	345	5207	23933	3.55154e-05	0.000519817
rno-miR-497-5p	kinase binding	24	51	5207	23933	5.33816e-05	0.000619712
rno-miR-497-5p	protein domain specific binding	80	245	5207	23933	4.85989e-05	0.000619712
rno-miR-497-5p	dna binding	259	960	5207	23933	5.3888e-05	0.000619712
rno-miR-497-5p	atpase activator activity	6	6	5207	23933	0.000105819	0.00113579
rno-miR-497-5p	phosphoprotein binding	20	41	5207	23933	0.000118624	0.00119365
rno-miR-497-5p	protein complex binding	78	244	5207	23933	0.000131115	0.00124174
rno-miR-497-5p	atpase binding	16	30	5207	23933	0.00015016	0.00134309
rno-miR-497-5p	protein serine threonine phosphatase activity	17	33	5207	23933	0.000164041	0.00139003
rno-miR-497-5p	gtp binding	101	336	5207	23933	0.000213921	0.00172206
rno-miR-497-5p	protein homodimerization activity	167	601	5207	23933	0.000245041	0.00187865
rno-miR-497-5p	mrf binding	5	5	5207	23933	0.000486743	0.00356207
rno-miR-497-5p	smad binding	19	42	5207	23933	0.000586904	0.00410832
rno-miR-497-5p	enzyme binding	76	249	5207	23933	0.000746298	0.00480616
rno-miR-497-5p	sodium channel regulator activity	9	14	5207	23933	0.000737193	0.00480616
rno-miR-497-5p	heat shock protein binding	29	76	5207	23933	0.00084536	0.00523473
rno-miR-497-5p	phosphoprotein phosphatase activity	17	37	5207	23933	0.000908827	0.0054193
rno-miR-497-5p	protein c terminus binding	56	176	5207	23933	0.00121612	0.00699269
rno-miR-497-5p	glycoprotein binding	20	48	5207	23933	0.00150775	0.0080916
rno-miR-497-5p	palmitoyltransferase activity	7	10	5207	23933	0.00146983	0.0080916
rno-miR-497-5p	protein tyrosine serine threonine phosphatase activity	14	30	5207	23933	0.00211895	0.0110049
rno-miR-497-5p	integrin binding	22	57	5207	23933	0.00289232	0.0141166
rno-miR-497-5p	peptide binding	24	64	5207	23933	0.00298645	0.0141166
rno-miR-497-5p	phosphatase activity	10	19	5207	23933	0.00306882	0.0141166
rno-miR-497-5p	protein kinase activator activity	10	19	5207	23933	0.00306882	0.0141166
rno-miR-497-5p	metal ion binding	158	598	5207	23933	0.00350095	0.015657
rno-miR-497-5p	histone binding	22	58	5207	23933	0.00371662	0.0161723
rno-miR-497-5p	copper ion binding	19	48	5207	23933	0.00392468	0.0166283
rno-miR-497-5p	beta catenin binding	23	62	5207	23933	0.00422451	0.0174396
rno-miR-497-5p	alpha tubulin binding	11	23	5207	23933	0.00498109	0.0190942
rno-miR-497-5p	protein kinase b binding	6	9	5207	23933	0.0048044	0.0190942
rno-miR-497-5p	phosphotransferase activity alcohol group as acceptor	10	20	5207	23933	0.00495074	0.0190942
rno-miR-497-5p	transforming growth factor beta receptor binding	7	12	5207	23933	0.00640275	0.0225497
rno-miR-497-5p	translation initiation factor binding	5	7	5207	23933	0.00686296	0.0225497
rno-miR-497-5p	adp ribosylation factor binding	5	7	5207	23933	0.00686296	0.0225497
rno-miR-497-5p	type i transforming growth factor beta receptor binding	5	7	5207	23933	0.00686296	0.0225497
rno-miR-497-5p	insulin receptor binding	14	33	5207	23933	0.00615839	0.0225497
rno-miR-497-5p	amp activated protein kinase activity	5	7	5207	23933	0.00686296	0.0225497
rno-miR-497-5p	l amino acid transmembrane transporter activity	5	7	5207	23933	0.00686296	0.0225497
rno-miR-497-5p	chromatin binding	82	294	5207	23933	0.00745551	0.0240068
rno-miR-497-5p	sequence specific dna binding rna polymerase ii transcription factor activity	15	37	5207	23933	0.00766264	0.0241899
rno-miR-497-5p	protein phosphatase binding	21	58	5207	23933	0.00837341	0.0259254
rno-miR-497-5p	histone acetyltransferase activity	16	41	5207	23933	0.00914519	0.0270652
rno-miR-497-5p	double stranded telomeric dna binding	4	5	5207	23933	0.00924586	0.0270652
rno-miR-497-5p	ran gtpase binding	4	5	5207	23933	0.00924586	0.0270652
rno-miR-497-5p	rna polymerase ii distal enhancer sequence specific dna binding transcription factor activity	32	99	5207	23933	0.00960082	0.0276024
rno-miR-497-5p	microtubule plus end binding	6	10	5207	23933	0.00980625	0.0276984
rno-miR-497-5p	snap receptor activity	9	19	5207	23933	0.0117268	0.0293414
rno-miR-497-5p	cell adhesion molecule binding	16	42	5207	23933	0.0118459	0.0293414
rno-miR-497-5p	arf gtpase activator activity	10	22	5207	23933	0.0112968	0.0293414
rno-miR-497-5p	gtpase binding	9	19	5207	23933	0.0117268	0.0293414
rno-miR-497-5p	nucleotidyltransferase activity	7	13	5207	23933	0.0112871	0.0293414
rno-miR-497-5p	galactosyltransferase activity	8	16	5207	23933	0.0118042	0.0293414
rno-miR-497-5p	protein heterodimerization activity	116	440	5207	23933	0.0117668	0.0293414
rno-miR-497-5p	drug binding	31	96	5207	23933	0.0108387	0.0293414
rno-miR-497-5p	pyridoxal phosphate binding	17	46	5207	23933	0.0134478	0.032315
rno-miR-497-5p	ubiquitin binding	15	39	5207	23933	0.0132503	0.032315
rno-miR-497-5p	oxidoreductase activity acting on single donors with incorporation of molecular oxygen incorporation of two atoms of oxygen	12	29	5207	23933	0.013658	0.0323374
rno-miR-497-5p	ras guanyl nucleotide exchange factor activity	5	8	5207	23933	0.0150282	0.0331444
rno-miR-497-5p	histone acetyltransferase activity h4 k8 specific	5	8	5207	23933	0.0150282	0.0331444
rno-miR-497-5p	histone acetyltransferase activity h4 k16 specific	5	8	5207	23933	0.0150282	0.0331444
rno-miR-497-5p	histone acetyltransferase activity h4 k5 specific	5	8	5207	23933	0.0150282	0.0331444
rno-miR-497-5p	symporter activity	14	36	5207	23933	0.0148002	0.0331444
rno-miR-497-5p	insulin receptor substrate binding	6	11	5207	23933	0.0176351	0.0336382
rno-miR-497-5p	phosphatidylinositol 3 kinase binding	10	23	5207	23933	0.016155	0.0336382
rno-miR-497-5p	small gtpase regulator activity	9	20	5207	23933	0.0172709	0.0336382
rno-miR-497-5p	map kinase tyrosine serine threonine phosphatase activity	7	14	5207	23933	0.0183861	0.0336382
rno-miR-497-5p	mitogen activated protein kinase binding	7	14	5207	23933	0.0183861	0.0336382
rno-miR-497-5p	phosphatidylinositol 3 4 5 trisphosphate binding	10	23	5207	23933	0.016155	0.0336382
rno-miR-497-5p	notch binding	6	11	5207	23933	0.0176351	0.0336382
rno-miR-497-5p	glycosaminoglycan binding	9	20	5207	23933	0.0172709	0.0336382
rno-miR-497-5p	syntaxin 1 binding	8	17	5207	23933	0.0181062	0.0336382
rno-miR-497-5p	protein phosphatase type 2a regulator activity	7	14	5207	23933	0.0183861	0.0336382
rno-miR-497-5p	proline rich region binding	8	17	5207	23933	0.0181062	0.0336382
rno-miR-497-5p	phospholipid binding	74	271	5207	23933	0.0174619	0.0336382
rno-miR-497-5p	gtpase activator activity	27	84	5207	23933	0.0176777	0.0336382
rno-miR-497-5p	gtpase activity	50	174	5207	23933	0.0181156	0.0336382
rno-miR-497-5p	nucleic acid binding	159	627	5207	23933	0.0163121	0.0336382
rno-miR-497-5p	microtubule binding	30	96	5207	23933	0.0193268	0.034962
rno-miR-497-5p	epinephrine binding	4	6	5207	23933	0.0229549	0.0389025
rno-miR-497-5p	transcription regulatory region dna binding	50	176	5207	23933	0.0223175	0.0389025
rno-miR-497-5p	interleukin 6 receptor binding	4	6	5207	23933	0.0229549	0.0389025
rno-miR-497-5p	nerve growth factor binding	4	6	5207	23933	0.0229549	0.0389025
rno-miR-497-5p	rna polymerase ii transcription factor binding transcription factor activity involved in negative regulation of transcription	4	6	5207	23933	0.0229549	0.0389025
rno-miR-497-5p	neurotrophin trka receptor binding	4	6	5207	23933	0.0229549	0.0389025
rno-miR-497-5p	l ascorbic acid binding	9	21	5207	23933	0.0245024	0.040669
rno-miR-497-5p	snare binding	9	21	5207	23933	0.0245024	0.040669
rno-miR-497-5p	omega peptidase activity	5	9	5207	23933	0.0278079	0.0430339
rno-miR-497-5p	hydrogen exporting atpase activity phosphorylative mechanism	5	9	5207	23933	0.0278079	0.0430339
rno-miR-497-5p	epidermal growth factor receptor binding	11	28	5207	23933	0.0270456	0.0430339
rno-miR-497-5p	phosphatidylinositol 3 4 bisphosphate binding	6	12	5207	23933	0.0288674	0.0430339
rno-miR-497-5p	phosphatidate phosphatase activity	6	12	5207	23933	0.0288674	0.0430339
rno-miR-497-5p	activin binding	6	12	5207	23933	0.0288674	0.0430339
rno-miR-497-5p	kinase activity	28	91	5207	23933	0.0283892	0.0430339
rno-miR-497-5p	cyclin dependent protein kinase regulator activity	6	12	5207	23933	0.0288674	0.0430339
rno-miR-497-5p	sequence specific dna binding transcription factor activity	173	697	5207	23933	0.0273057	0.0430339
rno-miR-497-5p	transforming growth factor beta activated receptor activity	6	12	5207	23933	0.0288674	0.0430339
rno-miR-497-5p	actin binding	62	227	5207	23933	0.0273882	0.0430339
rno-miR-497-5p	ubiquitin thiolesterase activity	20	61	5207	23933	0.0305872	0.0451793
rno-miR-497-5p	rna polymerase ii binding in positive regulation of transcription	21	65	5207	23933	0.0318496	0.0466163
rno-miR-497-5p	protein n terminus binding	29	96	5207	23933	0.0330232	0.0478986
rno-miR-497-5p	protein phosphatase 2a binding	9	22	5207	23933	0.0336448	0.0479364
rno-miR-497-5p	ionotropic glutamate receptor binding	9	22	5207	23933	0.0336448	0.0479364
rno-miR-497-5p	dna dependent atpase activity	11	29	5207	23933	0.035227	0.0484747
rno-miR-497-5p	calmodulin binding	35	120	5207	23933	0.034499	0.0484747
rno-miR-497-5p	methylated histone residue binding	13	36	5207	23933	0.0347894	0.0484747
rno-miR-497-5p	beta tubulin binding	11	29	5207	23933	0.035227	0.0484747
rno-miR-497-5p	sphingosine n acyltransferase activity	4	7	5207	23933	0.0444108	0.048522
rno-miR-497-5p	pdz domain binding	30	102	5207	23933	0.0428662	0.048522
rno-miR-497-5p	phosphate ion binding	5	10	5207	23933	0.0458096	0.048522
rno-miR-497-5p	rna polymerase ii core promoter sequence specific dna binding	10	26	5207	23933	0.0397888	0.048522
rno-miR-497-5p	iron sulfur cluster binding	6	13	5207	23933	0.0439363	0.048522
rno-miR-497-5p	protein kinase a catalytic subunit binding	5	10	5207	23933	0.0458096	0.048522
rno-miR-497-5p	transmembrane transporter activity	5	10	5207	23933	0.0458096	0.048522
rno-miR-497-5p	ion channel activity	16	48	5207	23933	0.0430492	0.048522
rno-miR-497-5p	acetylcholine activated cation selective channel activity	7	16	5207	23933	0.0407897	0.048522
rno-miR-497-5p	1 phosphatidylinositol 4 phosphate 5 kinase activity	4	7	5207	23933	0.0444108	0.048522
rno-miR-497-5p	1 phosphatidylinositol 3 kinase activity	4	7	5207	23933	0.0444108	0.048522
rno-miR-497-5p	structural constituent of nuclear pore	4	7	5207	23933	0.0444108	0.048522
rno-miR-497-5p	very long chain fatty acid coa ligase activity	4	7	5207	23933	0.0444108	0.048522
rno-miR-497-5p	glycine binding	7	16	5207	23933	0.0407897	0.048522
rno-miR-497-5p	toxin transporter activity	4	7	5207	23933	0.0444108	0.048522
rno-miR-497-5p	fibronectin binding	8	19	5207	23933	0.037228	0.048522
rno-miR-497-5p	semaphorin receptor activity	4	7	5207	23933	0.0444108	0.048522
rno-miR-497-5p	water channel activity	5	10	5207	23933	0.0458096	0.048522
rno-miR-497-5p	tau protein binding	5	10	5207	23933	0.0458096	0.048522
rno-miR-497-5p	acetyltransferase activity	4	7	5207	23933	0.0444108	0.048522
rno-miR-497-5p	ion channel binding	16	47	5207	23933	0.0356917	0.048522
rno-miR-497-5p	collagen binding	13	37	5207	23933	0.0432635	0.048522
rno-miR-497-5p	cyclin binding	7	16	5207	23933	0.0407897	0.048522
rno-miR-497-5p	protein disulfide oxidoreductase activity	10	26	5207	23933	0.0397888	0.048522
rno-miR-497-5p	armadillo repeat domain binding	5	10	5207	23933	0.0458096	0.048522
rno-miR-497-5p	extracellular atp gated cation channel activity	4	7	5207	23933	0.0444108	0.048522
rno-miR-497-5p	gtp rho binding	4	7	5207	23933	0.0444108	0.048522
rno-miR-497-5p	phosphatase binding	14	40	5207	23933	0.0379458	0.048522
rno-miR-497-5p	lysophospholipase activity	6	13	5207	23933	0.0439363	0.048522
rno-miR-497-5p	ephrin receptor binding	11	30	5207	23933	0.0449999	0.048522
rno-miR-497-5p	phospholipid translocating atpase activity	6	13	5207	23933	0.0439363	0.048522
rno-miR-497-5p	monosaccharide binding	7	16	5207	23933	0.0407897	0.048522
rno-miR-497-5p	phosphatidylinositol 3 phosphatase activity	4	7	5207	23933	0.0444108	0.048522
rno-miR-497-5p	translation initiation factor activity	16	48	5207	23933	0.0430492	0.048522
rno-miR-497-5p	g protein alpha subunit binding	9	23	5207	23933	0.0448882	0.048522
rno-miR-497-5p	calcium dependent protein binding	14	41	5207	23933	0.0464354	0.0488634
rno-miR-497-5p	guanyl nucleotide exchange factor activity	25	83	5207	23933	0.046788	0.0489147
rno-miR-497-5p	calcium ion binding	142	575	5207	23933	0.0482106	0.0500768
rno-miR-497-5p	receptor tyrosine kinase binding	10	27	5207	23933	0.0512378	0.05288
rno-miR-497-5p	syntaxin binding	13	38	5207	23933	0.0530792	0.0544315
rno-miR-497-5p	atpase activity coupled to transmembrane movement of ions phosphorylative mechanism	7	17	5207	23933	0.0566682	0.0570224
rno-miR-497-5p	14 3 3 protein binding	7	17	5207	23933	0.0566682	0.0570224
rno-miR-497-5p	phospholipase binding	7	17	5207	23933	0.0566682	0.0570224
rno-miR-497-5p	androgen receptor binding	9	24	5207	23933	0.0583802	0.0583802
rno-miR-92b-3p	protein binding	157	1135	2252	23933	4.73297e-07	4.11769e-05
rno-miR-92b-3p	zinc ion binding	181	1420	2252	23933	1.24192e-05	0.000540233
rno-miR-92b-3p	pheromone binding	6	9	2252	23933	4.50819e-05	0.00130737
rno-miR-92b-3p	ubiquitin protein ligase binding	28	144	2252	23933	0.000163814	0.00356295
rno-miR-92b-3p	sequence specific dna binding transcription factor activity	94	697	2252	23933	0.000234049	0.00407245
rno-miR-92b-3p	sequence specific dna binding	75	543	2252	23933	0.00047975	0.00521728
rno-miR-92b-3p	pdz domain binding	21	102	2252	23933	0.000465484	0.00521728
rno-miR-92b-3p	small molecule binding	6	12	2252	23933	0.000386317	0.00521728
rno-miR-92b-3p	kinase binding	13	51	2252	23933	0.000684213	0.00661406
rno-miR-92b-3p	atp binding	156	1297	2252	23933	0.00076246	0.0066334
rno-miR-92b-3p	double stranded dna binding	25	140	2252	23933	0.00130768	0.00823494
rno-miR-92b-3p	ubiquitin thiolesterase activity	14	61	2252	23933	0.00132516	0.00823494
rno-miR-92b-3p	dna binding	119	960	2252	23933	0.0010846	0.00823494
rno-miR-92b-3p	protein serine threonine tyrosine kinase activity	5	10	2252	23933	0.0012344	0.00823494
rno-miR-92b-3p	amp activated protein kinase activity	4	7	2252	23933	0.00216704	0.0125688
rno-miR-92b-3p	protein serine threonine kinase activity	48	345	2252	23933	0.00395815	0.0186611
rno-miR-92b-3p	voltage gated calcium channel activity	8	29	2252	23933	0.00428992	0.0186611
rno-miR-92b-3p	rna polymerase ii core promoter sequence specific dna binding transcription factor activity	4	8	2252	23933	0.00401168	0.0186611
rno-miR-92b-3p	ubiquitin protein ligase activity	34	226	2252	23933	0.00420527	0.0186611
rno-miR-92b-3p	chromatin binding	42	294	2252	23933	0.00420667	0.0186611
rno-miR-92b-3p	protein tyrosine phosphatase activity	16	84	2252	23933	0.00476497	0.0197406
rno-miR-92b-3p	protein kinase activator activity	6	19	2252	23933	0.00637285	0.0208576
rno-miR-92b-3p	high voltage gated calcium channel activity	3	5	2252	23933	0.00719227	0.0208576
rno-miR-92b-3p	protein tyrosine serine threonine phosphatase activity	8	30	2252	23933	0.0053753	0.0208576
rno-miR-92b-3p	udp galactose:beta n acetylglucosamine beta 1 3 galactosyltransferase activity	3	5	2252	23933	0.00719227	0.0208576
rno-miR-92b-3p	alpha mannosidase activity	4	9	2252	23933	0.00668579	0.0208576
rno-miR-92b-3p	calcium transporting atpase activity	4	9	2252	23933	0.00668579	0.0208576
rno-miR-92b-3p	potassium channel activity	10	43	2252	23933	0.00565693	0.0208576
rno-miR-92b-3p	map kinase tyrosine serine threonine phosphatase activity	5	14	2252	23933	0.00711813	0.0208576
rno-miR-92b-3p	rna polymerase ii binding in positive regulation of transcription	13	65	2252	23933	0.00684264	0.0208576
rno-miR-92b-3p	microtubule binding	17	96	2252	23933	0.00786882	0.0220835
rno-miR-92b-3p	calmodulin binding	20	120	2252	23933	0.00830408	0.02212
rno-miR-92b-3p	phosphotransferase activity alcohol group as acceptor	6	20	2252	23933	0.00839035	0.02212
rno-miR-92b-3p	water channel activity	4	10	2252	23933	0.01032	0.0233841
rno-miR-92b-3p	molecular_function	196	1776	2252	23933	0.00926292	0.0233841
rno-miR-92b-3p	palmitoyltransferase activity	4	10	2252	23933	0.01032	0.0233841
rno-miR-92b-3p	phosphatidylinositol 4 5 bisphosphate binding	7	27	2252	23933	0.0106381	0.0233841
rno-miR-92b-3p	dna binding bending	11	54	2252	23933	0.0107513	0.0233841
rno-miR-92b-3p	cysteine type peptidase activity	13	68	2252	23933	0.0100458	0.0233841
rno-miR-92b-3p	phosphatase binding	9	40	2252	23933	0.0105937	0.0233841
rno-miR-92b-3p	scaffold protein binding	7	28	2252	23933	0.0130571	0.0253073
rno-miR-92b-3p	interleukin 6 receptor binding	3	6	2252	23933	0.0133809	0.0253073
rno-miR-92b-3p	magnesium ion binding	26	174	2252	23933	0.0122222	0.0253073
rno-miR-92b-3p	translation initiation factor activity	10	48	2252	23933	0.0125545	0.0253073
rno-miR-92b-3p	ammonia transmembrane transporter activity	3	6	2252	23933	0.0133809	0.0253073
rno-miR-92b-3p	camp dependent protein kinase regulator activity	5	16	2252	23933	0.0132496	0.0253073
rno-miR-92b-3p	bhlh transcription factor binding	6	22	2252	23933	0.0137262	0.0254081
rno-miR-92b-3p	notch binding	4	11	2252	23933	0.015024	0.0261417
rno-miR-92b-3p	cysteine type endopeptidase activator activity involved in apoptotic process	4	11	2252	23933	0.015024	0.0261417
rno-miR-92b-3p	nuclear hormone receptor binding	4	11	2252	23933	0.015024	0.0261417
rno-miR-92b-3p	symporter activity	8	36	2252	23933	0.0167768	0.0281107
rno-miR-92b-3p	g protein alpha subunit binding	6	23	2252	23933	0.0171249	0.0281107
rno-miR-92b-3p	rna polymerase ii activating transcription factor binding	6	23	2252	23933	0.0171249	0.0281107
rno-miR-92b-3p	voltage gated potassium channel activity	11	58	2252	23933	0.0181087	0.0291752
rno-miR-92b-3p	helicase activity	7	30	2252	23933	0.0190336	0.0301077
rno-miR-92b-3p	structural constituent of nuclear pore	3	7	2252	23933	0.0217913	0.0315973
rno-miR-92b-3p	1 phosphatidylinositol 4 phosphate 5 kinase activity	3	7	2252	23933	0.0217913	0.0315973
rno-miR-92b-3p	camp response element binding	3	7	2252	23933	0.0217913	0.0315973
rno-miR-92b-3p	transcription factor binding	35	261	2252	23933	0.0208309	0.0315973
rno-miR-92b-3p	alpha amino 3 hydroxy 5 methyl 4 isoxazole propionate selective glutamate receptor activity	3	7	2252	23933	0.0217913	0.0315973
rno-miR-92b-3p	gtp binding	43	336	2252	23933	0.0238203	0.0339733
rno-miR-92b-3p	metal ion binding	71	598	2252	23933	0.0244888	0.0343634
rno-miR-92b-3p	cytoskeletal protein binding	9	46	2252	23933	0.0256856	0.0354706
rno-miR-92b-3p	rna polymerase ii distal enhancer sequence specific dna binding	4	13	2252	23933	0.0279633	0.0374278
rno-miR-92b-3p	protein dimerization activity	25	178	2252	23933	0.0278174	0.0374278
rno-miR-92b-3p	phosphatidylinositol phospholipase c activity	5	20	2252	23933	0.034329	0.0427296
rno-miR-92b-3p	nucleic acid binding	73	627	2252	23933	0.0334928	0.0427296
rno-miR-92b-3p	protein complex binding	32	244	2252	23933	0.0343801	0.0427296
rno-miR-92b-3p	hmg box domain binding	5	20	2252	23933	0.034329	0.0427296
rno-miR-92b-3p	ion channel activity	9	48	2252	23933	0.0330465	0.0427296
rno-miR-92b-3p	ras gtpase activator activity	4	14	2252	23933	0.0363013	0.0438641
rno-miR-92b-3p	serotonin receptor activity	4	14	2252	23933	0.0363013	0.0438641
rno-miR-92b-3p	smad binding	8	42	2252	23933	0.0397155	0.0473322
rno-miR-92b-3p	calcium channel regulator activity	5	21	2252	23933	0.0416732	0.0483155
rno-miR-92b-3p	rab gtpase activator activity	7	35	2252	23933	0.0417394	0.0483155
rno-miR-92b-3p	histone binding	10	58	2252	23933	0.042762	0.0483155
rno-miR-92b-3p	protein transporter activity	10	58	2252	23933	0.042762	0.0483155
rno-miR-92b-3p	misfolded protein binding	3	9	2252	23933	0.0453456	0.0499337
rno-miR-92b-3p	protein kinase b binding	3	9	2252	23933	0.0453456	0.0499337
rno-miR-92b-3p	rna polymerase ii transcription corepressor activity	4	15	2252	23933	0.0459161	0.0499337
rno-miR-92b-3p	protein phosphatase 2a binding	5	22	2252	23933	0.0498929	0.0529351
rno-miR-92b-3p	histone lysine n methyltransferase activity	5	22	2252	23933	0.0498929	0.0529351
rno-miR-92b-3p	heat shock protein binding	12	76	2252	23933	0.0510222	0.0534811
rno-miR-92b-3p	phosphoprotein phosphatase activity	7	37	2252	23933	0.0543162	0.056256
rno-miR-92b-3p	protein tyrosine kinase activity	12	77	2252	23933	0.0554873	0.0567929
rno-miR-92b-3p	p53 binding	8	45	2252	23933	0.0566273	0.0572858
rno-miR-92b-3p	transcription corepressor activity	15	103	2252	23933	0.0584082	0.0584082

## Sheet: GO_CC
miRNA	PathName	PathFg	PathBg	GenomeFG	GenomeBG	pval	BH
rno-miR-101b-3p	cytoplasm	678	3883	3171	23933	3.33067e-16	3.59712e-14
rno-miR-101b-3p	nucleus	695	4063	3171	23933	7.32747e-15	3.95683e-13
rno-miR-101b-3p	nucleolus	262	1420	3171	23933	7.25838e-09	2.61302e-07
rno-miR-101b-3p	membrane	198	1023	3171	23933	1.44022e-08	3.88858e-07
rno-miR-101b-3p	golgi apparatus	134	653	3171	23933	1.12348e-07	2.42672e-06
rno-miR-101b-3p	intracellular	189	1043	3171	23933	3.26063e-06	5.86913e-05
rno-miR-101b-3p	plasma membrane	355	2168	3171	23933	6.70573e-06	0.00010346
rno-miR-101b-3p	protein complex	82	409	3171	23933	7.17881e-05	0.000872424
rno-miR-101b-3p	membrane raft	43	180	3171	23933	7.2702e-05	0.000872424
rno-miR-101b-3p	transcription factor complex	50	222	3171	23933	9.98951e-05	0.00106419
rno-miR-101b-3p	apical plasma membrane	53	240	3171	23933	0.000108389	0.00106419
rno-miR-101b-3p	neuronal cell body	74	369	3171	23933	0.000155848	0.00129474
rno-miR-101b-3p	neuron projection	57	266	3171	23933	0.000144113	0.00129474
rno-miR-101b-3p	golgi membrane	48	216	3171	23933	0.000190574	0.00147015
rno-miR-101b-3p	cellular_component	261	1615	3171	23933	0.000278584	0.00168474
rno-miR-101b-3p	trans golgi network	28	107	3171	23933	0.000255844	0.00168474
rno-miR-101b-3p	endosome	36	151	3171	23933	0.000280791	0.00168474
rno-miR-101b-3p	early endosome	32	129	3171	23933	0.000280357	0.00168474
rno-miR-101b-3p	synapse	43	194	3171	23933	0.00042259	0.00240209
rno-miR-101b-3p	transport vesicle	15	46	3171	23933	0.000587416	0.00317205
rno-miR-101b-3p	basolateral plasma membrane	35	154	3171	23933	0.00086258	0.00443613
rno-miR-101b-3p	rough endoplasmic reticulum	15	48	3171	23933	0.00096937	0.00455182
rno-miR-101b-3p	intercalated disc	12	34	3171	23933	0.000928869	0.00455182
rno-miR-101b-3p	apical part of cell	24	95	3171	23933	0.0011682	0.00495823
rno-miR-101b-3p	histone acetyltransferase complex	8	18	3171	23933	0.00119365	0.00495823
rno-miR-101b-3p	nuclear membrane	30	128	3171	23933	0.00116057	0.00495823
rno-miR-101b-3p	node of ranvier	6	11	3171	23933	0.00136846	0.00547385
rno-miR-101b-3p	postsynaptic membrane	38	177	3171	23933	0.00163809	0.00631836
rno-miR-101b-3p	endoplasmic reticulum membrane	74	404	3171	23933	0.00225423	0.00839505
rno-miR-101b-3p	pericentriolar material	6	12	3171	23933	0.00243089	0.00875119
rno-miR-101b-3p	nucleoplasm	36	171	3171	23933	0.00302141	0.0096716
rno-miR-101b-3p	catenin complex	5	9	3171	23933	0.00322387	0.0096716
rno-miR-101b-3p	endoplasmic reticulum	98	564	3171	23933	0.00280386	0.0096716
rno-miR-101b-3p	cleavage furrow	10	29	3171	23933	0.00298431	0.0096716
rno-miR-101b-3p	endosome membrane	18	69	3171	23933	0.00315504	0.0096716
rno-miR-101b-3p	er membrane protein complex	5	9	3171	23933	0.00322387	0.0096716
rno-miR-101b-3p	apicolateral plasma membrane	5	10	3171	23933	0.00574714	0.0160911
rno-miR-101b-3p	dendrite	54	290	3171	23933	0.00581067	0.0160911
rno-miR-101b-3p	specific granule	5	10	3171	23933	0.00574714	0.0160911
rno-miR-101b-3p	cytosol	156	974	3171	23933	0.00624895	0.0168722
rno-miR-101b-3p	postsynaptic density	30	143	3171	23933	0.00670842	0.017103
rno-miR-101b-3p	early endosome membrane	12	42	3171	23933	0.00680953	0.017103
rno-miR-101b-3p	cell surface	68	382	3171	23933	0.00653626	0.017103
rno-miR-101b-3p	chromatin	19	80	3171	23933	0.00742628	0.0182282
rno-miR-101b-3p	cell junction	53	289	3171	23933	0.00844827	0.0186473
rno-miR-101b-3p	transcriptional repressor complex	13	48	3171	23933	0.00806509	0.0186473
rno-miR-101b-3p	adherens junction	10	33	3171	23933	0.0083905	0.0186473
rno-miR-101b-3p	dendritic spine	22	98	3171	23933	0.00840967	0.0186473
rno-miR-101b-3p	coated pit	11	38	3171	23933	0.00846037	0.0186473
rno-miR-101b-3p	protein phosphatase type 2a complex	6	15	3171	23933	0.00924692	0.0199734
rno-miR-101b-3p	recycling endosome membrane	8	24	3171	23933	0.00965244	0.0204405
rno-miR-101b-3p	intracellular membrane bounded organelle	79	462	3171	23933	0.00997037	0.0207077
rno-miR-101b-3p	axon	41	216	3171	23933	0.01074	0.0218853
rno-miR-101b-3p	perinuclear region of cytoplasm	76	447	3171	23933	0.012883	0.0257659
rno-miR-101b-3p	proteinaceous extracellular matrix	28	138	3171	23933	0.0134491	0.0264092
rno-miR-101b-3p	axon initial segment	5	12	3171	23933	0.0143711	0.0272295
rno-miR-101b-3p	trans golgi network transport vesicle	5	12	3171	23933	0.0143711	0.0272295
rno-miR-101b-3p	t tubule	10	36	3171	23933	0.0159112	0.0296277
rno-miR-101b-3p	microtubule	37	197	3171	23933	0.017293	0.0313525
rno-miR-101b-3p	fhf complex	3	5	3171	23933	0.0188695	0.0313525
rno-miR-101b-3p	chromatin remodeling complex	6	17	3171	23933	0.0181013	0.0313525
rno-miR-101b-3p	nuclear speck	20	93	3171	23933	0.0183817	0.0313525
rno-miR-101b-3p	voltage gated potassium channel complex	13	53	3171	23933	0.0187413	0.0313525
rno-miR-101b-3p	azurophil granule	3	5	3171	23933	0.0188695	0.0313525
rno-miR-101b-3p	synapse part	3	5	3171	23933	0.0188695	0.0313525
rno-miR-101b-3p	late endosome membrane	10	37	3171	23933	0.0192818	0.031552
rno-miR-101b-3p	integral to plasma membrane	50	283	3171	23933	0.0199921	0.0322261
rno-miR-101b-3p	voltage gated sodium channel complex	5	13	3171	23933	0.0208461	0.0322913
rno-miR-101b-3p	pml body	15	65	3171	23933	0.0209295	0.0322913
rno-miR-101b-3p	cul3 ring ubiquitin ligase complex	5	13	3171	23933	0.0208461	0.0322913
rno-miR-101b-3p	centromeric heterochromatin	4	9	3171	23933	0.022285	0.0334275
rno-miR-101b-3p	ikappab kinase complex	4	9	3171	23933	0.022285	0.0334275
rno-miR-101b-3p	lamellipodium	20	95	3171	23933	0.0228604	0.0338209
rno-miR-101b-3p	clathrin adaptor complex	6	18	3171	23933	0.0241735	0.0352803
rno-miR-101b-3p	spindle	17	78	3171	23933	0.024971	0.0359192
rno-miR-101b-3p	lipid particle	11	44	3171	23933	0.0256091	0.0359192
rno-miR-101b-3p	cis golgi network	7	23	3171	23933	0.0253109	0.0359192
rno-miR-101b-3p	cell cell junction	22	109	3171	23933	0.0276717	0.0378296
rno-miR-101b-3p	cell cell adherens junction	10	39	3171	23933	0.0275408	0.0378296
rno-miR-101b-3p	intermediate filament cytoskeleton	13	56	3171	23933	0.0289175	0.038196
rno-miR-101b-3p	cell leading edge	9	34	3171	23933	0.0293543	0.038196
rno-miR-101b-3p	mediator complex	9	34	3171	23933	0.0293543	0.038196
rno-miR-101b-3p	ubiquitin ligase complex	9	34	3171	23933	0.0293543	0.038196
rno-miR-101b-3p	ruffle membrane	11	45	3171	23933	0.0299622	0.0385229
rno-miR-101b-3p	snare complex	7	24	3171	23933	0.0317585	0.0389847
rno-miR-101b-3p	mitochondrion	215	1441	3171	23933	0.0308296	0.0389847
rno-miR-101b-3p	recycling endosome	12	51	3171	23933	0.0317653	0.0389847
rno-miR-101b-3p	golgi cisterna membrane	12	51	3171	23933	0.0317653	0.0389847
rno-miR-101b-3p	clathrin coated vesicle	10	40	3171	23933	0.0324976	0.0394353
rno-miR-101b-3p	esc e z complex	3	6	3171	23933	0.0340474	0.040408
rno-miR-101b-3p	set1c compass complex	3	6	3171	23933	0.0340474	0.040408
rno-miR-101b-3p	microvillus	11	46	3171	23933	0.0348188	0.0408742
rno-miR-101b-3p	cytoplasmic microtubule	8	30	3171	23933	0.0373545	0.0432539
rno-miR-101b-3p	cytoplasmic mrna processing body	10	41	3171	23933	0.0380474	0.0432539
rno-miR-101b-3p	nuclear envelope	20	100	3171	23933	0.0376843	0.0432539
rno-miR-101b-3p	cortical actin cytoskeleton	7	25	3171	23933	0.0392177	0.0441199
rno-miR-101b-3p	nuclear pore	9	36	3171	23933	0.0413844	0.0460775
rno-miR-101b-3p	cytoplasmic vesicle membrane	11	48	3171	23933	0.0461385	0.0508465
rno-miR-101b-3p	hops complex	4	11	3171	23933	0.0469756	0.0512461
rno-miR-101b-3p	mll1 complex	7	26	3171	23933	0.0477334	0.0515521
rno-miR-101b-3p	cilium membrane	5	16	3171	23933	0.05048	0.0539786
rno-miR-101b-3p	filopodium	10	43	3171	23933	0.0510308	0.0540326
rno-miR-101b-3p	winac complex	3	7	3171	23933	0.0537999	0.054815
rno-miR-101b-3p	copii vesicle coat	3	7	3171	23933	0.0537999	0.054815
rno-miR-101b-3p	beta catenin destruction complex	3	7	3171	23933	0.0537999	0.054815
rno-miR-101b-3p	sodium channel complex	3	7	3171	23933	0.0537999	0.054815
rno-miR-101b-3p	endocytic vesicle	9	38	3171	23933	0.0563537	0.0568804
rno-miR-101b-3p	extrinsic to membrane	7	27	3171	23933	0.0573388	0.0573388
rno-miR-130a-3p	cytoplasm	767	3883	3576	23933	4.44089e-16	3.9968e-14
rno-miR-130a-3p	nucleus	772	4063	3576	23933	4.55191e-15	2.04836e-13
rno-miR-130a-3p	intracellular	217	1043	3576	23933	1.22731e-07	3.68193e-06
rno-miR-130a-3p	perinuclear region of cytoplasm	107	447	3576	23933	2.97767e-07	6.69975e-06
rno-miR-130a-3p	plasma membrane	397	2168	3576	23933	3.82996e-06	6.89392e-05
rno-miR-130a-3p	nucleolus	272	1420	3576	23933	5.04865e-06	7.57297e-05
rno-miR-130a-3p	neuron projection	67	266	3576	23933	7.93428e-06	0.000102012
rno-miR-130a-3p	golgi apparatus	138	653	3576	23933	1.07133e-05	0.000120525
rno-miR-130a-3p	intracellular membrane bounded organelle	103	462	3576	23933	1.41919e-05	0.000141919
rno-miR-130a-3p	endosome	42	151	3576	23933	3.26333e-05	0.000293699
rno-miR-130a-3p	cytoplasmic mrna processing body	17	41	3576	23933	3.65716e-05	0.000299222
rno-miR-130a-3p	early endosome	36	129	3576	23933	0.000106996	0.000802471
rno-miR-130a-3p	cul3 ring ubiquitin ligase complex	8	13	3576	23933	0.000156441	0.00108306
rno-miR-130a-3p	endoplasmic reticulum membrane	86	404	3576	23933	0.000357216	0.00205825
rno-miR-130a-3p	apical plasma membrane	56	240	3576	23933	0.00036591	0.00205825
rno-miR-130a-3p	rough endoplasmic reticulum	17	48	3576	23933	0.000361219	0.00205825
rno-miR-130a-3p	membrane raft	44	180	3576	23933	0.000529641	0.00280398
rno-miR-130a-3p	endoplasmic reticulum	112	564	3576	23933	0.000834428	0.00395255
rno-miR-130a-3p	trans golgi network	29	107	3576	23933	0.000803505	0.00395255
rno-miR-130a-3p	golgi membrane	50	216	3576	23933	0.000881972	0.00396888
rno-miR-130a-3p	neuronal cell body	77	369	3576	23933	0.00126986	0.00544226
rno-miR-130a-3p	clathrin coated vesicle	14	40	3576	23933	0.00133711	0.00546999
rno-miR-130a-3p	cell surface	79	382	3576	23933	0.00144406	0.00565069
rno-miR-130a-3p	cytosol	178	974	3576	23933	0.00208051	0.00730464
rno-miR-130a-3p	membrane	186	1023	3576	23933	0.00211467	0.00730464
rno-miR-130a-3p	dendrite	62	290	3576	23933	0.00196667	0.00730464
rno-miR-130a-3p	guanyl nucleotide exchange factor complex	4	5	3576	23933	0.00219139	0.00730464
rno-miR-130a-3p	early endosome membrane	14	42	3576	23933	0.00227483	0.00731195
rno-miR-130a-3p	nuclear chromatin	22	80	3576	23933	0.00267318	0.00806681
rno-miR-130a-3p	axon	48	216	3576	23933	0.00268894	0.00806681
rno-miR-130a-3p	pre autophagosomal structure membrane	5	8	3576	23933	0.00279818	0.00812374
rno-miR-130a-3p	cellular_component	279	1615	3576	23933	0.00407368	0.0111725
rno-miR-130a-3p	autophagic vacuole	9	23	3576	23933	0.00409657	0.0111725
rno-miR-130a-3p	nuclear speck	24	93	3576	23933	0.00434357	0.0114977
rno-miR-130a-3p	synapse	43	194	3576	23933	0.0045378	0.0116686
rno-miR-130a-3p	lamellipodium	24	95	3576	23933	0.00578925	0.0132341
rno-miR-130a-3p	nuclear envelope	25	100	3576	23933	0.00568866	0.0132341
rno-miR-130a-3p	camp dependent protein kinase complex	5	9	3576	23933	0.00552261	0.0132341
rno-miR-130a-3p	caveola	19	70	3576	23933	0.00588182	0.0132341
rno-miR-130a-3p	female pronucleus	5	9	3576	23933	0.00552261	0.0132341
rno-miR-130a-3p	protein complex	80	409	3576	23933	0.00629721	0.0138231
rno-miR-130a-3p	midbody	21	81	3576	23933	0.0069251	0.0147629
rno-miR-130a-3p	cell junction	59	289	3576	23933	0.00705339	0.0147629
rno-miR-130a-3p	coated pit	12	38	3576	23933	0.00745029	0.0149006
rno-miR-130a-3p	integral to mitochondrial outer membrane	6	13	3576	23933	0.00737208	0.0149006
rno-miR-130a-3p	cytoplasmic microtubule	10	30	3576	23933	0.00935675	0.0183067
rno-miR-130a-3p	lamellipodium membrane	5	10	3576	23933	0.00969461	0.0185641
rno-miR-130a-3p	histone acetyltransferase complex	7	18	3576	23933	0.0115428	0.0216427
rno-miR-130a-3p	amp activated protein kinase complex	4	7	3576	23933	0.0119222	0.021898
rno-miR-130a-3p	recycling endosome	14	51	3576	23933	0.0151073	0.02666
rno-miR-130a-3p	excitatory synapse	8	23	3576	23933	0.014821	0.02666
rno-miR-130a-3p	postsynaptic density	31	143	3576	23933	0.0193253	0.0334476
rno-miR-130a-3p	transcriptional repressor complex	13	48	3576	23933	0.0210189	0.0350315
rno-miR-130a-3p	filopodium	12	43	3576	23933	0.0206972	0.0350315
rno-miR-130a-3p	ino80 complex	5	12	3576	23933	0.023518	0.0377968
rno-miR-130a-3p	cell leading edge	10	34	3576	23933	0.0233069	0.0377968
rno-miR-130a-3p	ruffle	17	70	3576	23933	0.0265274	0.0404655
rno-miR-130a-3p	death inducing signaling complex	3	5	3576	23933	0.0263143	0.0404655
rno-miR-130a-3p	collagen type iv	3	5	3576	23933	0.0263143	0.0404655
rno-miR-130a-3p	axon terminus	12	45	3576	23933	0.029236	0.043854
rno-miR-130a-3p	er membrane protein complex	4	9	3576	23933	0.0334652	0.0458308
rno-miR-130a-3p	autophagic vacuole membrane	5	13	3576	23933	0.0336092	0.0458308
rno-miR-130a-3p	ikappab kinase complex	4	9	3576	23933	0.0334652	0.0458308
rno-miR-130a-3p	neurofilament	4	9	3576	23933	0.0334652	0.0458308
rno-miR-130a-3p	melanosome	18	77	3576	23933	0.0328038	0.0458308
rno-miR-130a-3p	vacuolar proton transporting v type atpase complex	4	9	3576	23933	0.0334652	0.0458308
rno-miR-130a-3p	t tubule	10	36	3576	23933	0.0341984	0.0459382
rno-miR-130a-3p	collagen	13	52	3576	23933	0.0391717	0.0518448
rno-miR-130a-3p	late endosome membrane	10	37	3576	23933	0.0407943	0.0532099
rno-miR-130a-3p	integral to golgi membrane	8	28	3576	23933	0.0475316	0.0534711
rno-miR-130a-3p	clathrin coated endocytic vesicle	3	6	3576	23933	0.0468351	0.0534711
rno-miR-130a-3p	cd40 receptor complex	4	10	3576	23933	0.0493122	0.0534711
rno-miR-130a-3p	spindle pole	17	75	3576	23933	0.0485245	0.0534711
rno-miR-130a-3p	inclusion body	5	14	3576	23933	0.0460094	0.0534711
rno-miR-130a-3p	cul2 ring ubiquitin ligase complex	3	6	3576	23933	0.0468351	0.0534711
rno-miR-130a-3p	spindle microtubule	9	33	3576	23933	0.0483185	0.0534711
rno-miR-130a-3p	proton transporting v type atpase v0 domain	3	6	3576	23933	0.0468351	0.0534711
rno-miR-130a-3p	sun kash complex	3	6	3576	23933	0.0468351	0.0534711
rno-miR-130a-3p	apicolateral plasma membrane	4	10	3576	23933	0.0493122	0.0534711
rno-miR-130a-3p	saga type complex	3	6	3576	23933	0.0468351	0.0534711
rno-miR-130a-3p	bloc 1 complex	5	14	3576	23933	0.0460094	0.0534711
rno-miR-130a-3p	alpha dna polymerase:primase complex	3	6	3576	23933	0.0468351	0.0534711
rno-miR-130a-3p	esc e z complex	3	6	3576	23933	0.0468351	0.0534711
rno-miR-130a-3p	pml body	15	65	3576	23933	0.0534911	0.0570626
rno-miR-130a-3p	mitochondrial outer membrane	19	87	3576	23933	0.0538925	0.0570626
rno-miR-130a-3p	mediator complex	9	34	3576	23933	0.0573227	0.0576411
rno-miR-130a-3p	ubiquitin ligase complex	9	34	3576	23933	0.0573227	0.0576411
rno-miR-130a-3p	extrinsic to internal side of plasma membrane	8	29	3576	23933	0.0573514	0.0576411
rno-miR-130a-3p	scf ubiquitin ligase complex	7	24	3576	23933	0.05609	0.0576411
rno-miR-130a-3p	extracellular space	121	707	3576	23933	0.0576411	0.0576411
rno-miR-139-3p	cytoplasm	335	3883	1608	23933	2.85322e-07	2.05432e-05
rno-miR-139-3p	nucleus	342	4063	1608	23933	2.23803e-06	8.05691e-05
rno-miR-139-3p	membrane	106	1023	1608	23933	5.31699e-06	0.000102224
rno-miR-139-3p	plasma membrane	197	2168	1608	23933	5.67912e-06	0.000102224
rno-miR-139-3p	neuron projection	37	266	1608	23933	2.09414e-05	0.000301556
rno-miR-139-3p	golgi apparatus	67	653	1608	23933	0.000367755	0.00441306
rno-miR-139-3p	membrane raft	25	180	1608	23933	0.000439653	0.00452214
rno-miR-139-3p	neuronal cell body	42	369	1608	23933	0.000588244	0.0052942
rno-miR-139-3p	protein complex	44	409	1608	23933	0.00140524	0.0091979
rno-miR-139-3p	endoplasmic reticulum	57	564	1608	23933	0.00138183	0.0091979
rno-miR-139-3p	axon	27	216	1608	23933	0.00137554	0.0091979
rno-miR-139-3p	dendrite	33	290	1608	23933	0.0021588	0.0123505
rno-miR-139-3p	dendritic spine	15	98	1608	23933	0.00222994	0.0123505
rno-miR-139-3p	protein phosphatase type 1 complex	3	5	1608	23933	0.00273125	0.0140464
rno-miR-139-3p	coated pit	8	38	1608	23933	0.0032513	0.0142715
rno-miR-139-3p	postsynaptic density	19	143	1608	23933	0.00336965	0.0142715
rno-miR-139-3p	tight junction	14	92	1608	23933	0.00325136	0.0142715
rno-miR-139-3p	cytosol	87	974	1608	23933	0.00399395	0.0143782
rno-miR-139-3p	cell surface	40	382	1608	23933	0.00363153	0.0143782
rno-miR-139-3p	nucleolus	121	1420	1608	23933	0.00388785	0.0143782
rno-miR-139-3p	desmosome	5	17	1608	23933	0.00425606	0.0145922
rno-miR-139-3p	terminal button	10	58	1608	23933	0.00491605	0.0160889
rno-miR-139-3p	early endosome	17	129	1608	23933	0.00582634	0.018239
rno-miR-139-3p	cell junction	31	289	1608	23933	0.00686048	0.0205814
rno-miR-139-3p	perinuclear region of cytoplasm	44	447	1608	23933	0.00723769	0.0208445
rno-miR-139-3p	intracellular membrane bounded organelle	45	462	1608	23933	0.00800175	0.021338
rno-miR-139-3p	extrinsic to membrane	6	27	1608	23933	0.0079361	0.021338
rno-miR-139-3p	integral to plasma membrane	30	283	1608	23933	0.00907047	0.0217691
rno-miR-139-3p	cytoplasmic vesicle	16	124	1608	23933	0.00893734	0.0217691
rno-miR-139-3p	amp activated protein kinase complex	3	7	1608	23933	0.00862989	0.0217691
rno-miR-139-3p	mitochondrion	119	1441	1608	23933	0.0108087	0.025104
rno-miR-139-3p	synapse	22	194	1608	23933	0.0112522	0.0253175
rno-miR-139-3p	intracellular	89	1043	1608	23933	0.0117748	0.0256904
rno-miR-139-3p	cell	3	8	1608	23933	0.0131231	0.0269962
rno-miR-139-3p	extracellular vesicular exosome	3	8	1608	23933	0.0131231	0.0269962
rno-miR-139-3p	mitochondrial membrane	11	77	1608	23933	0.0135675	0.0271351
rno-miR-139-3p	spindle	11	78	1608	23933	0.0148653	0.0289272
rno-miR-139-3p	excitatory synapse	5	23	1608	23933	0.0165481	0.0297866
rno-miR-139-3p	endosome membrane	10	69	1608	23933	0.0164841	0.0297866
rno-miR-139-3p	vesicle membrane	5	23	1608	23933	0.0165481	0.0297866
rno-miR-139-3p	clathrin coat	3	9	1608	23933	0.0187122	0.0299396
rno-miR-139-3p	axin apc beta catenin gsk3b complex	3	9	1608	23933	0.0187122	0.0299396
rno-miR-139-3p	proteasome accessory complex	3	9	1608	23933	0.0187122	0.0299396
rno-miR-139-3p	ruffle	10	70	1608	23933	0.0181102	0.0299396
rno-miR-139-3p	cytoplasmic mrna processing body	7	41	1608	23933	0.0183195	0.0299396
rno-miR-139-3p	early endosome membrane	7	42	1608	23933	0.0207464	0.0322955
rno-miR-139-3p	cell periphery	6	33	1608	23933	0.0210818	0.0322955
rno-miR-139-3p	voltage gated potassium channel complex	8	53	1608	23933	0.0242702	0.0364054
rno-miR-139-3p	late endosome	11	85	1608	23933	0.0267042	0.0392388
rno-miR-139-3p	cytoplasmic part	5	26	1608	23933	0.0273981	0.0394532
rno-miR-139-3p	perikaryon	10	76	1608	23933	0.030426	0.0429543
rno-miR-139-3p	cellular_component	127	1615	1608	23933	0.0341365	0.046374
rno-miR-139-3p	golgi membrane	22	216	1608	23933	0.0339442	0.046374
rno-miR-139-3p	actin cytoskeleton	16	146	1608	23933	0.0364303	0.0480317
rno-miR-139-3p	cytoplasmic membrane bounded vesicle	12	101	1608	23933	0.0382301	0.0480317
rno-miR-139-3p	vesicle lumen	2	5	1608	23933	0.0393593	0.0480317
rno-miR-139-3p	ap type membrane coat adaptor complex	2	5	1608	23933	0.0393593	0.0480317
rno-miR-139-3p	mitochondrial respiratory chain complex iv	2	5	1608	23933	0.0393593	0.0480317
rno-miR-139-3p	half bridge of spindle pole body	2	5	1608	23933	0.0393593	0.0480317
rno-miR-139-3p	rough endoplasmic reticulum	7	48	1608	23933	0.0400743	0.0480891
rno-miR-139-3p	sarcolemma	10	81	1608	23933	0.0444603	0.0524778
rno-miR-139-3p	nuclear euchromatin	3	13	1608	23933	0.0521265	0.0564441
rno-miR-139-3p	trans golgi network	12	107	1608	23933	0.055376	0.0564441
rno-miR-139-3p	integral to mitochondrial outer membrane	3	13	1608	23933	0.0521265	0.0564441
rno-miR-139-3p	cilium basal body	2	6	1608	23933	0.0564441	0.0564441
rno-miR-139-3p	nuclear membrane	14	128	1608	23933	0.0487345	0.0564441
rno-miR-139-3p	insulin responsive compartment	2	6	1608	23933	0.0564441	0.0564441
rno-miR-139-3p	microfibril	2	6	1608	23933	0.0564441	0.0564441
rno-miR-139-3p	basolateral plasma membrane	16	154	1608	23933	0.0547309	0.0564441
rno-miR-139-3p	receptor complex	5	31	1608	23933	0.0537867	0.0564441
rno-miR-139-3p	serine c palmitoyltransferase complex	2	6	1608	23933	0.0564441	0.0564441
rno-miR-139-3p	lipopolysaccharide receptor complex	2	6	1608	23933	0.0564441	0.0564441
rno-miR-140-5p	cytoplasm	847	3883	4162	23933	4.996e-15	5.19584e-13
rno-miR-140-5p	nucleus	859	4063	4162	23933	6.68265e-12	3.47498e-10
rno-miR-140-5p	plasma membrane	471	2168	4162	23933	3.09602e-08	1.07329e-06
rno-miR-140-5p	intracellular	243	1043	4162	23933	4.19738e-07	1.09132e-05
rno-miR-140-5p	golgi apparatus	162	653	4162	23933	7.89623e-07	1.64242e-05
rno-miR-140-5p	mitochondrion	315	1441	4162	23933	4.10933e-06	7.12284e-05
rno-miR-140-5p	nucleolus	310	1420	4162	23933	5.50769e-06	7.793e-05
rno-miR-140-5p	endoplasmic reticulum	139	564	4162	23933	6.74394e-06	7.793e-05
rno-miR-140-5p	membrane	232	1023	4162	23933	6.03851e-06	7.793e-05
rno-miR-140-5p	neuron projection	75	266	4162	23933	7.71121e-06	8.01965e-05
rno-miR-140-5p	cellular_component	342	1615	4162	23933	2.78385e-05	0.000241267
rno-miR-140-5p	intracellular membrane bounded organelle	115	462	4162	23933	2.55389e-05	0.000241267
rno-miR-140-5p	neuronal cell body	95	369	4162	23933	3.17622e-05	0.000254098
rno-miR-140-5p	membrane raft	53	180	4162	23933	4.4612e-05	0.000331403
rno-miR-140-5p	dendrite	77	290	4162	23933	5.75127e-05	0.000398754
rno-miR-140-5p	amp activated protein kinase complex	6	7	4162	23933	0.000164295	0.00106792
rno-miR-140-5p	integral to plasma membrane	72	283	4162	23933	0.000391025	0.00239215
rno-miR-140-5p	apical part of cell	30	95	4162	23933	0.000526145	0.00287995
rno-miR-140-5p	cilium membrane	9	16	4162	23933	0.000506832	0.00287995
rno-miR-140-5p	cell cell junction	33	109	4162	23933	0.000663075	0.0032838
rno-miR-140-5p	cytosol	208	974	4162	23933	0.000655091	0.0032838
rno-miR-140-5p	perikaryon	25	76	4162	23933	0.0007635	0.00360927
rno-miR-140-5p	protein complex	96	409	4162	23933	0.000977468	0.00441986
rno-miR-140-5p	cell projection	23	70	4162	23933	0.00123992	0.00515806
rno-miR-140-5p	synapse	51	194	4162	23933	0.00119359	0.00515806
rno-miR-140-5p	extracellular matrix	50	190	4162	23933	0.00129311	0.00517246
rno-miR-140-5p	peroxisome	32	109	4162	23933	0.00140327	0.00531485
rno-miR-140-5p	er membrane protein complex	6	9	4162	23933	0.00143092	0.00531485
rno-miR-140-5p	dendritic shaft	16	45	4162	23933	0.00268271	0.00930004
rno-miR-140-5p	spindle	24	78	4162	23933	0.00267673	0.00930004
rno-miR-140-5p	protein dna complex	7	13	4162	23933	0.00308155	0.0103381
rno-miR-140-5p	dendritic spine	28	98	4162	23933	0.00412611	0.0134099
rno-miR-140-5p	cell junction	68	289	4162	23933	0.00461285	0.0141991
rno-miR-140-5p	apical plasma membrane	58	240	4162	23933	0.00464203	0.0141991
rno-miR-140-5p	microvillus membrane	7	14	4162	23933	0.00524363	0.0150756
rno-miR-140-5p	endosome membrane	21	69	4162	23933	0.00550839	0.0150756
rno-miR-140-5p	neuronal cell body membrane	7	14	4162	23933	0.00524363	0.0150756
rno-miR-140-5p	perinuclear region of cytoplasm	99	447	4162	23933	0.00542021	0.0150756
rno-miR-140-5p	lysosomal membrane	23	78	4162	23933	0.0058175	0.0151255
rno-miR-140-5p	pore complex	6	11	4162	23933	0.00572737	0.0151255
rno-miR-140-5p	mitochondrial outer membrane	25	87	4162	23933	0.00598486	0.0151811
rno-miR-140-5p	brush border	11	29	4162	23933	0.00694899	0.017207
rno-miR-140-5p	cell body	15	45	4162	23933	0.0071559	0.0173073
rno-miR-140-5p	trans golgi network	29	107	4162	23933	0.00795549	0.0188039
rno-miR-140-5p	costamere	7	15	4162	23933	0.00836999	0.019344
rno-miR-140-5p	early endosome membrane	14	42	4162	23933	0.009213	0.0208294
rno-miR-140-5p	sarcolemma	23	81	4162	23933	0.00949707	0.0210148
rno-miR-140-5p	endosome	38	151	4162	23933	0.00994552	0.0215486
rno-miR-140-5p	external side of plasma membrane	52	220	4162	23933	0.0109673	0.0232775
rno-miR-140-5p	histone deacetylase complex	9	23	4162	23933	0.0113259	0.0233682
rno-miR-140-5p	axon	51	216	4162	23933	0.0119088	0.0233682
rno-miR-140-5p	proteinaceous extracellular matrix	35	138	4162	23933	0.0114805	0.0233682
rno-miR-140-5p	cytoplasmic vesicle	32	124	4162	23933	0.0117468	0.0233682
rno-miR-140-5p	early endosome	33	129	4162	23933	0.0121385	0.0233779
rno-miR-140-5p	voltage gated calcium channel complex	7	16	4162	23933	0.0126754	0.0239681
rno-miR-140-5p	basolateral plasma membrane	38	154	4162	23933	0.0137002	0.0254433
rno-miR-140-5p	phagocytic cup	6	13	4162	23933	0.0155254	0.0283271
rno-miR-140-5p	actin cytoskeleton	36	146	4162	23933	0.0162581	0.0286584
rno-miR-140-5p	cell surface	83	382	4162	23933	0.0162369	0.0286584
rno-miR-140-5p	midbody	22	81	4162	23933	0.0185979	0.0297567
rno-miR-140-5p	extrinsic to plasma membrane	7	17	4162	23933	0.0183674	0.0297567
rno-miR-140-5p	endoplasmic reticulum membrane	87	404	4162	23933	0.0176301	0.0297567
rno-miR-140-5p	apicolateral plasma membrane	5	10	4162	23933	0.0184547	0.0297567
rno-miR-140-5p	specific granule	5	10	4162	23933	0.0184547	0.0297567
rno-miR-140-5p	nucleoplasm	41	171	4162	23933	0.017402	0.0297567
rno-miR-140-5p	nuclear envelope	26	100	4162	23933	0.0196327	0.0309363
rno-miR-140-5p	myelin sheath abaxonal region	4	7	4162	23933	0.0204732	0.0313119
rno-miR-140-5p	glycosylphosphatidylinositol n acetylglucosaminyltransferase gpi gnt complex	4	7	4162	23933	0.0204732	0.0313119
rno-miR-140-5p	microvillus	14	46	4162	23933	0.021181	0.0319249
rno-miR-140-5p	integral to peroxisomal membrane	6	14	4162	23933	0.0232368	0.0335643
rno-miR-140-5p	bloc 1 complex	6	14	4162	23933	0.0232368	0.0335643
rno-miR-140-5p	membrane coat	6	14	4162	23933	0.0232368	0.0335643
rno-miR-140-5p	ubiquitin ligase complex	11	34	4162	23933	0.0249309	0.035518
rno-miR-140-5p	basal lamina	7	18	4162	23933	0.0256358	0.0360286
rno-miR-140-5p	golgi membrane	49	216	4162	23933	0.0271696	0.0376752
rno-miR-140-5p	rough endoplasmic reticulum	14	48	4162	23933	0.0303709	0.0410204
rno-miR-140-5p	chromatin	21	80	4162	23933	0.0303644	0.0410204
rno-miR-140-5p	focal adhesion	28	114	4162	23933	0.0326348	0.0419015
rno-miR-140-5p	synaptic vesicle	23	90	4162	23933	0.0325907	0.0419015
rno-miR-140-5p	late endosome	22	85	4162	23933	0.0315436	0.0419015
rno-miR-140-5p	extracellular space	142	707	4162	23933	0.0325315	0.0419015
rno-miR-140-5p	apical junction complex	6	15	4162	23933	0.033148	0.0420413
rno-miR-140-5p	vesicle membrane	8	23	4162	23933	0.034647	0.0432792
rno-miR-140-5p	pre autophagosomal structure membrane	4	8	4162	23933	0.0353724	0.0432792
rno-miR-140-5p	lysosome	40	174	4162	23933	0.0351428	0.0432792
rno-miR-140-5p	copi coated vesicle membrane	3	5	4162	23933	0.0398102	0.0440453
rno-miR-140-5p	guanyl nucleotide exchange factor complex	3	5	4162	23933	0.0398102	0.0440453
rno-miR-140-5p	small nucleolar ribonucleoprotein complex	3	5	4162	23933	0.0398102	0.0440453
rno-miR-140-5p	cytoplasmic membrane bounded vesicle	25	101	4162	23933	0.0383273	0.0440453
rno-miR-140-5p	basement membrane	20	77	4162	23933	0.0377143	0.0440453
rno-miR-140-5p	ragulator complex	3	5	4162	23933	0.0398102	0.0440453
rno-miR-140-5p	cell part	3	5	4162	23933	0.0398102	0.0440453
rno-miR-140-5p	t tubule	11	36	4162	23933	0.0375961	0.0440453
rno-miR-140-5p	axon terminus	13	45	4162	23933	0.0388986	0.0440453
rno-miR-140-5p	transcription factor complex	49	222	4162	23933	0.0422382	0.045758
rno-miR-140-5p	cytoplasmic mrna processing body	12	41	4162	23933	0.0420547	0.045758
rno-miR-140-5p	cell periphery	10	33	4162	23933	0.04879	0.0517771
rno-miR-140-5p	adherens junction	10	33	4162	23933	0.04879	0.0517771
rno-miR-140-5p	pseudopodium	4	9	4162	23933	0.0550682	0.0557619
rno-miR-140-5p	synaptic membrane	4	9	4162	23933	0.0550682	0.0557619
rno-miR-140-5p	pre autophagosomal structure	4	9	4162	23933	0.0550682	0.0557619
rno-miR-140-5p	cytoskeleton	42	190	4162	23933	0.0552257	0.0557619
rno-miR-140-5p	exocyst	4	9	4162	23933	0.0550682	0.0557619
rno-miR-140-5p	integral to mitochondrial outer membrane	5	13	4162	23933	0.0598977	0.0598977
rno-miR-143-3p	cytoplasm	841	3883	3949	23933	5.55112e-16	5.93969e-14
rno-miR-143-3p	plasma membrane	484	2168	3949	23933	9.37028e-14	5.0131e-12
rno-miR-143-3p	nucleus	825	4063	3949	23933	1.33493e-12	4.76126e-11
rno-miR-143-3p	nucleolus	325	1420	3949	23933	8.72923e-11	2.33507e-09
rno-miR-143-3p	golgi apparatus	168	653	3949	23933	8.30989e-10	1.77832e-08
rno-miR-143-3p	membrane	238	1023	3949	23933	7.45427e-09	1.32935e-07
rno-miR-143-3p	integral to plasma membrane	81	283	3949	23933	2.0358e-07	3.11187e-06
rno-miR-143-3p	early endosome membrane	21	42	3949	23933	5.37037e-07	7.18286e-06
rno-miR-143-3p	endosome	48	151	3949	23933	2.5791e-06	3.06627e-05
rno-miR-143-3p	cytosol	214	974	3949	23933	3.55478e-06	3.80361e-05
rno-miR-143-3p	golgi membrane	61	216	3949	23933	9.72712e-06	9.46183e-05
rno-miR-143-3p	lysosome	51	174	3949	23933	1.67789e-05	0.000149611
rno-miR-143-3p	protein complex	100	409	3949	23933	2.12791e-05	0.000175143
rno-miR-143-3p	early endosome	40	129	3949	23933	3.23402e-05	0.000247172
rno-miR-143-3p	external side of plasma membrane	60	220	3949	23933	3.57981e-05	0.00025536
rno-miR-143-3p	late endosome	29	85	3949	23933	5.64689e-05	0.000355459
rno-miR-143-3p	neuron projection	69	266	3949	23933	5.64747e-05	0.000355459
rno-miR-143-3p	axon	57	216	3949	23933	0.000146147	0.000868761
rno-miR-143-3p	endoplasmic reticulum	126	564	3949	23933	0.000166136	0.00093561
rno-miR-143-3p	perinuclear region of cytoplasm	103	447	3949	23933	0.000193342	0.00103438
rno-miR-143-3p	intracellular membrane bounded organelle	105	462	3949	23933	0.000289605	0.0014756
rno-miR-143-3p	cleavage furrow	13	29	3949	23933	0.000322768	0.00156983
rno-miR-143-3p	trans golgi network	32	107	3949	23933	0.000393472	0.0018305
rno-miR-143-3p	late endosome membrane	15	37	3949	23933	0.000434782	0.0019384
rno-miR-143-3p	lamellipodium	29	95	3949	23933	0.00049655	0.00204349
rno-miR-143-3p	cell body	17	45	3949	23933	0.000494782	0.00204349
rno-miR-143-3p	ruffle	23	70	3949	23933	0.000588604	0.00229131
rno-miR-143-3p	actin cytoskeleton	40	146	3949	23933	0.000599594	0.00229131
rno-miR-143-3p	neuronal cell body	85	369	3949	23933	0.00067209	0.00247978
rno-miR-143-3p	intracellular	209	1043	3949	23933	0.00119522	0.00426297
rno-miR-143-3p	extrinsic to internal side of plasma membrane	12	29	3949	23933	0.00130183	0.00437206
rno-miR-143-3p	cell surface	86	382	3949	23933	0.00130753	0.00437206
rno-miR-143-3p	nuclear speck	27	93	3949	23933	0.001753	0.00551679
rno-miR-143-3p	transcription factor complex	54	222	3949	23933	0.00171024	0.00551679
rno-miR-143-3p	dendritic spine	28	98	3949	23933	0.00189549	0.00566871
rno-miR-143-3p	vacuole	5	7	3949	23933	0.00190865	0.00566871
rno-miR-143-3p	cell leading edge	13	34	3949	23933	0.00196021	0.00566871
rno-miR-143-3p	cellular_component	308	1615	3949	23933	0.00252813	0.00693615
rno-miR-143-3p	recycling endosome	17	51	3949	23933	0.00246557	0.00693615
rno-miR-143-3p	endosome membrane	21	69	3949	23933	0.00291906	0.00761804
rno-miR-143-3p	cell cortex	27	96	3949	23933	0.00288921	0.00761804
rno-miR-143-3p	cell junction	66	289	3949	23933	0.0031084	0.00791901
rno-miR-143-3p	t tubule	13	36	3949	23933	0.00353397	0.00879382
rno-miR-143-3p	microtubule cytoskeleton	30	112	3949	23933	0.00390876	0.00935854
rno-miR-143-3p	cytoskeleton	46	190	3949	23933	0.00393583	0.00935854
rno-miR-143-3p	node of ranvier	6	11	3949	23933	0.00436544	0.0100102
rno-miR-143-3p	vacuolar membrane	5	8	3949	23933	0.00439703	0.0100102
rno-miR-143-3p	sarcolemma	23	81	3949	23933	0.00500015	0.0111462
rno-miR-143-3p	cytoplasmic vesicle	32	124	3949	23933	0.00544208	0.0117772
rno-miR-143-3p	melanosome	22	77	3949	23933	0.00550336	0.0117772
rno-miR-143-3p	cytoplasmic part	10	26	3949	23933	0.00608172	0.0127597
rno-miR-143-3p	lysosomal membrane	22	78	3949	23933	0.00649524	0.0133652
rno-miR-143-3p	trans golgi network transport vesicle	6	12	3949	23933	0.00751983	0.0151815
rno-miR-143-3p	cell projection	20	70	3949	23933	0.00789371	0.0156017
rno-miR-143-3p	excitatory synapse	9	23	3949	23933	0.00801957	0.0156017
rno-miR-143-3p	proton transporting v type atpase v1 domain	5	9	3949	23933	0.00855337	0.0157795
rno-miR-143-3p	clathrin coat	5	9	3949	23933	0.00855337	0.0157795
rno-miR-143-3p	saga type complex	4	6	3949	23933	0.00837654	0.0157795
rno-miR-143-3p	focal adhesion	29	114	3949	23933	0.00967049	0.0169742
rno-miR-143-3p	clathrin coated vesicle	13	40	3949	23933	0.00967687	0.0169742
rno-miR-143-3p	voltage gated potassium channel complex	16	53	3949	23933	0.00952217	0.0169742
rno-miR-143-3p	cytoplasmic membrane bounded vesicle	26	101	3949	23933	0.011785	0.0198767
rno-miR-143-3p	actin filament	13	41	3949	23933	0.0120746	0.0198767
rno-miR-143-3p	cytoplasmic mrna processing body	13	41	3949	23933	0.0120746	0.0198767
rno-miR-143-3p	phagocytic cup	6	13	3949	23933	0.012036	0.0198767
rno-miR-143-3p	tight junction	24	92	3949	23933	0.0128291	0.0207987
rno-miR-143-3p	transport vesicle	14	46	3949	23933	0.0137216	0.0219135
rno-miR-143-3p	lamellipodium membrane	5	10	3949	23933	0.0148014	0.0232905
rno-miR-143-3p	sodium channel complex	4	7	3949	23933	0.0170004	0.0263629
rno-miR-143-3p	intercalated disc	11	34	3949	23933	0.0172916	0.0264314
rno-miR-143-3p	neuronal cell body membrane	6	14	3949	23933	0.0181651	0.0273755
rno-miR-143-3p	cytoplasmic vesicle membrane	14	48	3949	23933	0.020025	0.0289551
rno-miR-143-3p	rough endoplasmic reticulum	14	48	3949	23933	0.020025	0.0289551
rno-miR-143-3p	histone acetyltransferase complex	7	18	3949	23933	0.0195483	0.0289551
rno-miR-143-3p	receptor complex	10	31	3949	23933	0.023218	0.0331244
rno-miR-143-3p	dendrite	61	290	3949	23933	0.0246008	0.0346353
rno-miR-143-3p	heterotrimeric g protein complex	11	36	3949	23933	0.02653	0.0354839
rno-miR-143-3p	cis golgi network	8	23	3949	23933	0.0260042	0.0354839
rno-miR-143-3p	histone deacetylase complex	8	23	3949	23933	0.0260042	0.0354839
rno-miR-143-3p	ruffle membrane	13	45	3949	23933	0.0264586	0.0354839
rno-miR-143-3p	phagocytic vesicle membrane	4	8	3949	23933	0.0296038	0.0386293
rno-miR-143-3p	endomembrane system	12	41	3949	23933	0.0292577	0.0386293
rno-miR-143-3p	mitochondrial intermembrane space	11	37	3949	23933	0.0322888	0.0391937
rno-miR-143-3p	recycling endosome membrane	8	24	3949	23933	0.0335144	0.0391937
rno-miR-143-3p	intermediate filament cytoskeleton	15	56	3949	23933	0.0346691	0.0391937
rno-miR-143-3p	chromatin	20	80	3949	23933	0.0335449	0.0391937
rno-miR-143-3p	cell part	3	5	3949	23933	0.0345224	0.0391937
rno-miR-143-3p	guanyl nucleotide exchange factor complex	3	5	3949	23933	0.0345224	0.0391937
rno-miR-143-3p	caveola	18	70	3949	23933	0.0326388	0.0391937
rno-miR-143-3p	prc1 complex	5	12	3949	23933	0.0349112	0.0391937
rno-miR-143-3p	apical plasma membrane	51	240	3949	23933	0.0313599	0.0391937
rno-miR-143-3p	nuclear chromatin	20	80	3949	23933	0.0335449	0.0391937
rno-miR-143-3p	cell periphery	10	33	3949	23933	0.0355308	0.0391937
rno-miR-143-3p	synapse part	3	5	3949	23933	0.0345224	0.0391937
rno-miR-143-3p	chromatin silencing complex	3	5	3949	23933	0.0345224	0.0391937
rno-miR-143-3p	myelin sheath	7	20	3949	23933	0.0352938	0.0391937
rno-miR-143-3p	golgi medial cisterna	3	5	3949	23933	0.0345224	0.0391937
rno-miR-143-3p	synapse	42	194	3949	23933	0.0360138	0.0393212
rno-miR-143-3p	basement membrane	19	77	3949	23933	0.042466	0.0453509
rno-miR-143-3p	cortical actin cytoskeleton	8	25	3949	23933	0.0423693	0.0453509
rno-miR-143-3p	basolateral plasma membrane	34	154	3949	23933	0.0428079	0.0453509
rno-miR-143-3p	camp dependent protein kinase complex	4	9	3949	23933	0.0464441	0.0477838
rno-miR-143-3p	dendrite terminus	4	9	3949	23933	0.0464441	0.0477838
rno-miR-143-3p	terminal button	15	58	3949	23933	0.0461325	0.0477838
rno-miR-143-3p	nucleoplasm	37	171	3949	23933	0.0469472	0.0478415
rno-miR-143-3p	voltage gated sodium channel complex	5	13	3949	23933	0.0492082	0.0496724
rno-miR-143-3p	mitochondrion	260	1441	3949	23933	0.056995	0.056995
rno-miR-146b-5p	nucleus	894	4063	4086	23933	4.44089e-16	2.66454e-14
rno-miR-146b-5p	cytoplasm	867	3883	4086	23933	2.22045e-16	2.66454e-14
rno-miR-146b-5p	plasma membrane	477	2168	4086	23933	3.22673e-10	1.29069e-08
rno-miR-146b-5p	nucleolus	329	1420	4086	23933	8.30269e-10	2.49081e-08
rno-miR-146b-5p	golgi apparatus	168	653	4086	23933	1.04124e-08	2.49897e-07
rno-miR-146b-5p	synapse	63	194	4086	23933	1.14294e-07	2.28587e-06
rno-miR-146b-5p	cytosol	225	974	4086	23933	5.42705e-07	9.30351e-06
rno-miR-146b-5p	membrane	233	1023	4086	23933	1.05925e-06	1.58888e-05
rno-miR-146b-5p	dendrite	82	290	4086	23933	1.25236e-06	1.66981e-05
rno-miR-146b-5p	neuronal cell body	99	369	4086	23933	1.48663e-06	1.78395e-05
rno-miR-146b-5p	endoplasmic reticulum	138	564	4086	23933	4.07146e-06	4.44159e-05
rno-miR-146b-5p	mitochondrion	309	1441	4086	23933	5.61964e-06	5.61964e-05
rno-miR-146b-5p	perinuclear region of cytoplasm	113	447	4086	23933	6.19762e-06	5.72088e-05
rno-miR-146b-5p	nucleoplasm	51	171	4086	23933	2.56747e-05	0.000220069
rno-miR-146b-5p	axon terminus	19	45	4086	23933	6.4563e-05	0.000516504
rno-miR-146b-5p	endosome	45	151	4086	23933	7.59197e-05	0.000569398
rno-miR-146b-5p	chromatin	28	80	4086	23933	8.33588e-05	0.000588415
rno-miR-146b-5p	endosome membrane	25	69	4086	23933	0.000103969	0.000693129
rno-miR-146b-5p	t tubule	16	36	4086	23933	0.000116154	0.000733605
rno-miR-146b-5p	protein complex	99	409	4086	23933	0.000135273	0.000811639
rno-miR-146b-5p	cell junction	74	289	4086	23933	0.0001499	0.00085657
rno-miR-146b-5p	neuron projection	69	266	4086	23933	0.000163061	0.000889423
rno-miR-146b-5p	postsynaptic density	42	143	4086	23933	0.000184261	0.000961363
rno-miR-146b-5p	ada2 gcn5 ada3 transcription activator complex	9	15	4086	23933	0.000226612	0.00113306
rno-miR-146b-5p	dendritic spine	31	98	4086	23933	0.000297726	0.00142908
rno-miR-146b-5p	early endosome	38	129	4086	23933	0.000340965	0.00157369
rno-miR-146b-5p	vacuolar membrane	6	8	4086	23933	0.000504265	0.00224118
rno-miR-146b-5p	intracellular	218	1043	4086	23933	0.000594013	0.00254577
rno-miR-146b-5p	signal recognition particle endoplasmic reticulum targeting	5	6	4086	23933	0.000745072	0.00308306
rno-miR-146b-5p	microvillus membrane	8	14	4086	23933	0.000809141	0.00323656
rno-miR-146b-5p	mitochondrial outer membrane	27	87	4086	23933	0.000982773	0.0036854
rno-miR-146b-5p	cell projection	23	70	4086	23933	0.000957813	0.0036854
rno-miR-146b-5p	terminal button	20	58	4086	23933	0.00102313	0.00372046
rno-miR-146b-5p	recycling endosome	18	51	4086	23933	0.00132404	0.00467307
rno-miR-146b-5p	late endosome	26	85	4086	23933	0.0015265	0.00523371
rno-miR-146b-5p	cul3 ring ubiquitin ligase complex	7	13	4086	23933	0.00276109	0.00895489
rno-miR-146b-5p	voltage gated sodium channel complex	7	13	4086	23933	0.00276109	0.00895489
rno-miR-146b-5p	nuclear speck	27	93	4086	23933	0.00289478	0.00914142
rno-miR-146b-5p	basolateral plasma membrane	40	154	4086	23933	0.003411	0.010233
rno-miR-146b-5p	microtubule	49	197	4086	23933	0.00338128	0.010233
rno-miR-146b-5p	guanyl nucleotide exchange factor complex	4	5	4086	23933	0.00366373	0.0107231
rno-miR-146b-5p	integral to plasma membrane	66	283	4086	23933	0.00418013	0.0119432
rno-miR-146b-5p	cellular_component	315	1615	4086	23933	0.00441251	0.0120341
rno-miR-146b-5p	chromosome telomeric region	11	28	4086	23933	0.00441014	0.0120341
rno-miR-146b-5p	transcriptional repressor complex	16	48	4086	23933	0.00462714	0.012339
rno-miR-146b-5p	lipid particle	15	44	4086	23933	0.00474442	0.0123767
rno-miR-146b-5p	pcg protein complex	10	25	4086	23933	0.00563713	0.0143927
rno-miR-146b-5p	late endosome membrane	13	37	4086	23933	0.00624601	0.0149904
rno-miR-146b-5p	cleavage furrow	11	29	4086	23933	0.00602479	0.0149904
rno-miR-146b-5p	cytoplasmic mrna processing body	14	41	4086	23933	0.00616932	0.0149904
rno-miR-146b-5p	costamere	7	15	4086	23933	0.00754643	0.0172356
rno-miR-146b-5p	sarcolemma	23	81	4086	23933	0.00761241	0.0172356
rno-miR-146b-5p	cytoskeleton	46	190	4086	23933	0.00746037	0.0172356
rno-miR-146b-5p	axon	51	216	4086	23933	0.00842906	0.0183907
rno-miR-146b-5p	golgi membrane	51	216	4086	23933	0.00842906	0.0183907
rno-miR-146b-5p	trans golgi network transport vesicle	6	12	4086	23933	0.00892313	0.0184616
rno-miR-146b-5p	postsynaptic membrane	43	177	4086	23933	0.00887009	0.0184616
rno-miR-146b-5p	prc1 complex	6	12	4086	23933	0.00892313	0.0184616
rno-miR-146b-5p	transcription factor complex	52	222	4086	23933	0.00923744	0.018788
rno-miR-146b-5p	dendrite terminus	5	9	4086	23933	0.00992557	0.0194378
rno-miR-146b-5p	histone deacetylase complex	9	23	4086	23933	0.0100428	0.0194378
rno-miR-146b-5p	cis golgi network	9	23	4086	23933	0.0100428	0.0194378
rno-miR-146b-5p	extrinsic to membrane	10	27	4086	23933	0.0104978	0.0199958
rno-miR-146b-5p	trans golgi network	28	107	4086	23933	0.0115095	0.0215803
rno-miR-146b-5p	microtubule cytoskeleton	29	112	4086	23933	0.0119079	0.0219839
rno-miR-146b-5p	myelin sheath	8	20	4086	23933	0.0129512	0.0234644
rno-miR-146b-5p	voltage gated potassium channel complex	16	53	4086	23933	0.013101	0.0234644
rno-miR-146b-5p	recycling endosome membrane	9	24	4086	23933	0.0136781	0.0241378
rno-miR-146b-5p	cytoplasmic stress granule	10	28	4086	23933	0.0138798	0.0241388
rno-miR-146b-5p	integral to mitochondrial outer membrane	6	13	4086	23933	0.0142049	0.0243512
rno-miR-146b-5p	cell surface	82	382	4086	23933	0.0146117	0.0246958
rno-miR-146b-5p	apical part of cell	25	95	4086	23933	0.015196	0.0253266
rno-miR-146b-5p	nonmotile primary cilium	5	10	4086	23933	0.0170854	0.0280855
rno-miR-146b-5p	adherens junction	11	33	4086	23933	0.017486	0.0283556
rno-miR-146b-5p	apical plasma membrane	54	240	4086	23933	0.017826	0.0284034
rno-miR-146b-5p	transport vesicle	14	46	4086	23933	0.0182255	0.0284034
rno-miR-146b-5p	brush border	10	29	4086	23933	0.018014	0.0284034
rno-miR-146b-5p	spindle	21	78	4086	23933	0.0192239	0.0295752
rno-miR-146b-5p	early endosome membrane	13	42	4086	23933	0.0195071	0.029631
rno-miR-146b-5p	transcription factor tftc complex	6	14	4086	23933	0.0213238	0.0315907
rno-miR-146b-5p	neuronal cell body membrane	6	14	4086	23933	0.0213238	0.0315907
rno-miR-146b-5p	pml body	18	65	4086	23933	0.0218415	0.0319631
rno-miR-146b-5p	filopodium	13	43	4086	23933	0.0237057	0.0342047
rno-miR-146b-5p	microtubule associated complex	8	22	4086	23933	0.0239433	0.0342047
rno-miR-146b-5p	proteinaceous extracellular matrix	33	138	4086	23933	0.0247446	0.0349335
rno-miR-146b-5p	chromosome	12	39	4086	23933	0.0254646	0.035532
rno-miR-146b-5p	focal adhesion	28	114	4086	23933	0.0263135	0.035882
rno-miR-146b-5p	cytoplasmic vesicle membrane	14	48	4086	23933	0.0262979	0.035882
rno-miR-146b-5p	node of ranvier	5	11	4086	23933	0.0269827	0.0363812
rno-miR-146b-5p	midbody	21	81	4086	23933	0.0287868	0.0383824
rno-miR-146b-5p	membrane raft	41	180	4086	23933	0.0292783	0.0386087
rno-miR-146b-5p	axonal growth cone	6	15	4086	23933	0.0305086	0.0397939
rno-miR-146b-5p	excitatory synapse	8	23	4086	23933	0.0313569	0.0404605
rno-miR-146b-5p	melanosome	20	77	4086	23933	0.0317167	0.0404893
rno-miR-146b-5p	dendritic shaft	13	45	4086	23933	0.0340466	0.0430062
rno-miR-146b-5p	endoplasmic reticulum golgi intermediate compartment	12	41	4086	23933	0.0370939	0.0454472
rno-miR-146b-5p	pi body	3	5	4086	23933	0.0378727	0.0454472
rno-miR-146b-5p	mre11 complex	3	5	4086	23933	0.0378727	0.0454472
rno-miR-146b-5p	synaptic cleft	3	5	4086	23933	0.0378727	0.0454472
rno-miR-146b-5p	nuclear inclusion body	3	5	4086	23933	0.0378727	0.0454472
rno-miR-146b-5p	microtubule organizing center	18	69	4086	23933	0.0385674	0.0458227
rno-miR-146b-5p	septin complex	5	12	4086	23933	0.0398824	0.0464649
rno-miR-146b-5p	axon initial segment	5	12	4086	23933	0.0398824	0.0464649
rno-miR-146b-5p	interstitial matrix	6	16	4086	23933	0.0419358	0.0483875
rno-miR-146b-5p	nuclear chromatin	20	80	4086	23933	0.0459091	0.0524676
rno-miR-146b-5p	clathrin coat	4	9	4086	23933	0.051888	0.0546531
rno-miR-146b-5p	nuclear body	11	38	4086	23933	0.0482974	0.0546531
rno-miR-146b-5p	exocyst	4	9	4086	23933	0.051888	0.0546531
rno-miR-146b-5p	cell leading edge	10	34	4086	23933	0.0527772	0.0546531
rno-miR-146b-5p	motile primary cilium	4	9	4086	23933	0.051888	0.0546531
rno-miR-146b-5p	perikaryon	19	76	4086	23933	0.0507503	0.0546531
rno-miR-146b-5p	cell cortex	23	96	4086	23933	0.0528313	0.0546531
rno-miR-146b-5p	cytosolic part	4	9	4086	23933	0.051888	0.0546531
rno-miR-146b-5p	integral to endoplasmic reticulum membrane	15	57	4086	23933	0.0519779	0.0546531
rno-miR-146b-5p	rna induced silencing complex	4	9	4086	23933	0.051888	0.0546531
rno-miR-146b-5p	ubiquitin ligase complex	10	34	4086	23933	0.0527772	0.0546531
rno-miR-146b-5p	rough endoplasmic reticulum	13	48	4086	23933	0.0550645	0.0559978
rno-miR-146b-5p	peroxisomal membrane	13	48	4086	23933	0.0550645	0.0559978
rno-miR-146b-5p	ionotropic glutamate receptor complex	6	17	4086	23933	0.0557217	0.0561899
rno-miR-146b-5p	intracellular membrane bounded organelle	92	462	4086	23933	0.0595707	0.0595707
rno-miR-152-3p	cytoplasm	717	3883	3479	23933	8.85958e-14	7.53064e-12
rno-miR-152-3p	nucleus	738	4063	3479	23933	1.24956e-12	5.31061e-11
rno-miR-152-3p	plasma membrane	405	2168	3479	23933	1.5463e-08	4.38117e-07
rno-miR-152-3p	intracellular	213	1043	3479	23933	8.40724e-08	1.78654e-06
rno-miR-152-3p	neuron projection	71	266	3479	23933	1.51975e-07	2.58357e-06
rno-miR-152-3p	intracellular membrane bounded organelle	107	462	3479	23933	4.22949e-07	5.99178e-06
rno-miR-152-3p	golgi apparatus	140	653	3479	23933	9.38101e-07	1.13912e-05
rno-miR-152-3p	early endosome	40	129	3479	23933	1.43516e-06	1.51997e-05
rno-miR-152-3p	protein complex	95	409	3479	23933	1.60938e-06	1.51997e-05
rno-miR-152-3p	nucleolus	268	1420	3479	23933	2.23176e-06	1.76964e-05
rno-miR-152-3p	neuronal cell body	87	369	3479	23933	2.29012e-06	1.76964e-05
rno-miR-152-3p	perinuclear region of cytoplasm	100	447	3479	23933	5.0277e-06	3.56129e-05
rno-miR-152-3p	endosome	43	151	3479	23933	7.02674e-06	4.59441e-05
rno-miR-152-3p	endoplasmic reticulum	118	564	3479	23933	2.11311e-05	0.000128296
rno-miR-152-3p	membrane raft	46	180	3479	23933	6.98692e-05	0.000395925
rno-miR-152-3p	cellular_component	288	1615	3479	23933	8.44178e-05	0.000422089
rno-miR-152-3p	cytosol	184	974	3479	23933	8.33117e-05	0.000422089
rno-miR-152-3p	endoplasmic reticulum membrane	85	404	3479	23933	0.000232709	0.00107114
rno-miR-152-3p	scf ubiquitin ligase complex	11	24	3479	23933	0.00023943	0.00107114
rno-miR-152-3p	dendrite	64	290	3479	23933	0.000346909	0.00147436
rno-miR-152-3p	axon	49	216	3479	23933	0.000856926	0.00346851
rno-miR-152-3p	axon terminus	15	45	3479	23933	0.00120896	0.00467099
rno-miR-152-3p	cell surface	77	382	3479	23933	0.00159544	0.00565052
rno-miR-152-3p	peroxisome	28	109	3479	23933	0.00155237	0.00565052
rno-miR-152-3p	late endosome	23	85	3479	23933	0.00189335	0.0064374
rno-miR-152-3p	cell junction	60	289	3479	23933	0.00245496	0.00802583
rno-miR-152-3p	nuclear envelope	25	100	3479	23933	0.0039676	0.0120445
rno-miR-152-3p	integral to plasma membrane	58	283	3479	23933	0.00384685	0.0120445
rno-miR-152-3p	golgi membrane	46	216	3479	23933	0.00447366	0.0131125
rno-miR-152-3p	female pronucleus	5	9	3479	23933	0.00488642	0.0138449
rno-miR-152-3p	golgi cis cisterna	4	6	3479	23933	0.00522783	0.013971
rno-miR-152-3p	membrane	178	1023	3479	23933	0.00525968	0.013971
rno-miR-152-3p	dendritic spine	24	98	3479	23933	0.0061912	0.015947
rno-miR-152-3p	filopodium	13	43	3479	23933	0.00647003	0.0161751
rno-miR-152-3p	postsynaptic density	32	143	3479	23933	0.00762352	0.0185143
rno-miR-152-3p	apical plasma membrane	49	240	3479	23933	0.00796061	0.0187959
rno-miR-152-3p	mitochondrion	241	1441	3479	23933	0.00921091	0.0211602
rno-miR-152-3p	calcium channel complex	4	7	3479	23933	0.0107967	0.0241506
rno-miR-152-3p	mitochondrial outer membrane	21	87	3479	23933	0.0118218	0.0248863
rno-miR-152-3p	golgi cisterna membrane	14	51	3479	23933	0.012004	0.0248863
rno-miR-152-3p	cytoplasmic mrna processing body	12	41	3479	23933	0.0114818	0.0248863
rno-miR-152-3p	early endosome membrane	12	42	3479	23933	0.0139976	0.0283284
rno-miR-152-3p	axonal growth cone	6	15	3479	23933	0.0144588	0.0285813
rno-miR-152-3p	spindle microtubule	10	33	3479	23933	0.0157796	0.0304833
rno-miR-152-3p	coated pit	11	38	3479	23933	0.0165354	0.0305545
rno-miR-152-3p	apical part of cell	22	95	3479	23933	0.0163933	0.0305545
rno-miR-152-3p	synaptic vesicle	21	90	3479	23933	0.0172539	0.0312039
rno-miR-152-3p	endosome membrane	17	69	3479	23933	0.0181292	0.0321039
rno-miR-152-3p	pre autophagosomal structure membrane	4	8	3479	23933	0.0191269	0.0325157
rno-miR-152-3p	transcription factor complex	44	222	3479	23933	0.0187693	0.0325157
rno-miR-152-3p	cell leading edge	10	34	3479	23933	0.0195141	0.0325235
rno-miR-152-3p	growth cone	20	86	3479	23933	0.0204912	0.0331164
rno-miR-152-3p	pericentriolar material	5	12	3479	23933	0.0210387	0.0331164
rno-miR-152-3p	trans golgi network transport vesicle	5	12	3479	23933	0.0210387	0.0331164
rno-miR-152-3p	midbody	19	81	3479	23933	0.0215635	0.0333254
rno-miR-152-3p	piccolo nua4 histone acetyltransferase complex	3	5	3479	23933	0.0243946	0.0363779
rno-miR-152-3p	nuclear periphery	3	5	3479	23933	0.0243946	0.0363779
rno-miR-152-3p	extrinsic to plasma membrane	6	17	3479	23933	0.027652	0.0405245
rno-miR-152-3p	inhibitory synapse	4	9	3479	23933	0.0305193	0.0405334
rno-miR-152-3p	voltage gated sodium channel complex	5	13	3479	23933	0.0301737	0.0405334
rno-miR-152-3p	integral to mitochondrial outer membrane	5	13	3479	23933	0.0301737	0.0405334
rno-miR-152-3p	ikappab kinase complex	4	9	3479	23933	0.0305193	0.0405334
rno-miR-152-3p	endomembrane system	11	41	3479	23933	0.0288139	0.0405334
rno-miR-152-3p	er membrane protein complex	4	9	3479	23933	0.0305193	0.0405334
rno-miR-152-3p	trans golgi network	23	107	3479	23933	0.0328562	0.0429658
rno-miR-152-3p	mitochondrial intermembrane space	10	37	3479	23933	0.0345467	0.044492
rno-miR-152-3p	cytoskeleton	37	190	3479	23933	0.0369964	0.0462455
rno-miR-152-3p	chromatin	18	80	3479	23933	0.036531	0.0462455
rno-miR-152-3p	autophagic vacuole	7	23	3479	23933	0.0398268	0.0483611
rno-miR-152-3p	nuclear inner membrane	7	23	3479	23933	0.0398268	0.0483611
rno-miR-152-3p	ptw pp1 phosphatase complex	3	6	3479	23933	0.0435614	0.0507222
rno-miR-152-3p	barr body	3	6	3479	23933	0.0435614	0.0507222
rno-miR-152-3p	proton transporting v type atpase v0 domain	3	6	3479	23933	0.0435614	0.0507222
rno-miR-152-3p	lamellipodium membrane	4	10	3479	23933	0.0451257	0.0511425
rno-miR-152-3p	cd40 receptor complex	4	10	3479	23933	0.0451257	0.0511425
rno-miR-152-3p	recycling endosome membrane	7	24	3479	23933	0.0494003	0.0531702
rno-miR-152-3p	ubiquitin ligase complex	9	34	3479	23933	0.0494171	0.0531702
rno-miR-152-3p	intracellular part	7	24	3479	23933	0.0494003	0.0531702
rno-miR-152-3p	basement membrane	17	77	3479	23933	0.0484626	0.0531702
rno-miR-152-3p	lamellipodium	20	95	3479	23933	0.0535687	0.0569167
rno-miR-152-3p	extracellular matrix	36	190	3479	23933	0.0554116	0.0574388
rno-miR-152-3p	asymmetric synapse	5	15	3479	23933	0.0549493	0.0574388
rno-miR-152-3p	clathrin coated vesicle	10	40	3479	23933	0.0561916	0.0575456
rno-miR-152-3p	recycling endosome	12	51	3479	23933	0.0585256	0.0592223
rno-miR-152-3p	cytoplasmic microtubule	8	30	3479	23933	0.0597777	0.0597777
rno-miR-199a-5p	nucleus	994	4063	4751	23933	1.33227e-15	1.66533e-13
rno-miR-199a-5p	plasma membrane	567	2168	4751	23933	4.62963e-14	2.89352e-12
rno-miR-199a-5p	membrane	292	1023	4751	23933	5.84277e-12	2.43449e-10
rno-miR-199a-5p	golgi apparatus	200	653	4751	23933	2.13468e-11	6.67088e-10
rno-miR-199a-5p	nucleolus	381	1420	4751	23933	3.25268e-11	8.13169e-10
rno-miR-199a-5p	intracellular membrane bounded organelle	138	462	4751	23933	1.41251e-07	2.94272e-06
rno-miR-199a-5p	membrane raft	65	180	4751	23933	2.60393e-07	4.64987e-06
rno-miR-199a-5p	mitochondrion	360	1441	4751	23933	5.44809e-07	8.51264e-06
rno-miR-199a-5p	intracellular	270	1043	4751	23933	7.64654e-07	1.06202e-05
rno-miR-199a-5p	golgi membrane	73	216	4751	23933	9.64077e-07	1.2051e-05
rno-miR-199a-5p	cytosol	252	974	4751	23933	1.86909e-06	2.12396e-05
rno-miR-199a-5p	endoplasmic reticulum membrane	119	404	4751	23933	2.14015e-06	2.22932e-05
rno-miR-199a-5p	perinuclear region of cytoplasm	129	447	4751	23933	2.6378e-06	2.53634e-05
rno-miR-199a-5p	neuronal cell body	108	369	4751	23933	8.42839e-06	7.52535e-05
rno-miR-199a-5p	endoplasmic reticulum	154	564	4751	23933	9.53704e-06	7.94753e-05
rno-miR-199a-5p	neuron projection	82	266	4751	23933	1.27268e-05	9.94282e-05
rno-miR-199a-5p	early endosome membrane	20	42	4751	23933	4.68834e-05	0.000344731
rno-miR-199a-5p	cellular_component	379	1615	4751	23933	0.000119577	0.000830396
rno-miR-199a-5p	cell cell adherens junction	18	39	4751	23933	0.000184027	0.00121071
rno-miR-199a-5p	node of ranvier	8	11	4751	23933	0.000221776	0.0013861
rno-miR-199a-5p	sarcolemma	30	81	4751	23933	0.000244728	0.00145671
rno-miR-199a-5p	actin cytoskeleton	47	146	4751	23933	0.00028098	0.00158181
rno-miR-199a-5p	protein complex	110	409	4751	23933	0.000313024	0.00158181
rno-miR-199a-5p	intercalated disc	16	34	4751	23933	0.000316361	0.00158181
rno-miR-199a-5p	lysosome	54	174	4751	23933	0.000294844	0.00158181
rno-miR-199a-5p	endosome	48	151	4751	23933	0.000338072	0.00162535
rno-miR-199a-5p	early endosome	42	129	4751	23933	0.000441802	0.00204538
rno-miR-199a-5p	dendrite	81	290	4751	23933	0.000540609	0.00230211
rno-miR-199a-5p	axon initial segment	8	12	4751	23933	0.000549046	0.00230211
rno-miR-199a-5p	autophagic vacuole	12	23	4751	23933	0.000552506	0.00230211
rno-miR-199a-5p	cell cell junction	36	109	4751	23933	0.00081232	0.00318406
rno-miR-199a-5p	transcription factor complex	64	222	4751	23933	0.00081512	0.00318406
rno-miR-199a-5p	dendritic spine	33	98	4751	23933	0.000901386	0.00333182
rno-miR-199a-5p	scf ubiquitin ligase complex	12	24	4751	23933	0.000906255	0.00333182
rno-miR-199a-5p	cell surface	101	382	4751	23933	0.000999705	0.00357038
rno-miR-199a-5p	trans golgi network	35	107	4751	23933	0.00115501	0.00387672
rno-miR-199a-5p	glycogen granule	6	8	4751	23933	0.00117852	0.00387672
rno-miR-199a-5p	pre autophagosomal structure membrane	6	8	4751	23933	0.00117852	0.00387672
rno-miR-199a-5p	transcription factor tfiiic complex	5	6	4751	23933	0.00154133	0.00494015
rno-miR-199a-5p	lysosomal membrane	27	78	4751	23933	0.0016046	0.00501437
rno-miR-199a-5p	focal adhesion	36	114	4751	23933	0.00199109	0.00607038
rno-miR-199a-5p	adherens junction	14	33	4751	23933	0.0025598	0.00761845
rno-miR-199a-5p	cytoplasmic vesicle membrane	18	48	4751	23933	0.00347067	0.0100891
rno-miR-199a-5p	histone acetyltransferase complex	9	18	4751	23933	0.00401921	0.0111645
rno-miR-199a-5p	nurd complex	9	18	4751	23933	0.00401921	0.0111645
rno-miR-199a-5p	synapse	54	194	4751	23933	0.00447249	0.0121535
rno-miR-199a-5p	axon	59	216	4751	23933	0.00481648	0.0128098
rno-miR-199a-5p	cell cortex	30	96	4751	23933	0.0053273	0.0135901
rno-miR-199a-5p	transport vesicle	17	46	4751	23933	0.00528251	0.0135901
rno-miR-199a-5p	melanosome	25	77	4751	23933	0.00609758	0.0149421
rno-miR-199a-5p	cell part	4	5	4751	23933	0.00652576	0.0149421
rno-miR-199a-5p	cul3 ring ubiquitin ligase complex	7	13	4751	23933	0.00669405	0.0149421
rno-miR-199a-5p	protein phosphatase type 1 complex	4	5	4751	23933	0.00652576	0.0149421
rno-miR-199a-5p	cd40 receptor complex	6	10	4751	23933	0.0061166	0.0149421
rno-miR-199a-5p	transcription factor tfiid complex	9	19	4751	23933	0.00630433	0.0149421
rno-miR-199a-5p	voltage gated sodium channel complex	7	13	4751	23933	0.00669405	0.0149421
rno-miR-199a-5p	recycling endosome	18	51	4751	23933	0.00723854	0.015874
rno-miR-199a-5p	growth cone	27	86	4751	23933	0.00740788	0.0159653
rno-miR-199a-5p	lipid particle	16	44	4751	23933	0.0080091	0.0169684
rno-miR-199a-5p	integral to plasma membrane	73	283	4751	23933	0.00858766	0.017891
rno-miR-199a-5p	mitochondrial outer membrane	27	87	4751	23933	0.00875155	0.0179335
rno-miR-199a-5p	dendritic shaft	16	45	4751	23933	0.0101817	0.0205275
rno-miR-199a-5p	voltage gated potassium channel complex	18	53	4751	23933	0.0112209	0.0215787
rno-miR-199a-5p	mitochondrial ribosome	6	11	4751	23933	0.01121	0.0215787
rno-miR-199a-5p	cul4 ring ubiquitin ligase complex	7	14	4751	23933	0.0111155	0.0215787
rno-miR-199a-5p	cytoskeleton	51	190	4751	23933	0.011731	0.0222178
rno-miR-199a-5p	microvillus	16	46	4751	23933	0.0127945	0.0238704
rno-miR-199a-5p	ptw pp1 phosphatase complex	4	6	4751	23933	0.0164946	0.030321
rno-miR-199a-5p	clathrin coated vesicle	14	40	4751	23933	0.0181553	0.0320401
rno-miR-199a-5p	internal side of plasma membrane	15	44	4751	23933	0.0189678	0.0320401
rno-miR-199a-5p	trans golgi network transport vesicle	6	12	4751	23933	0.0186958	0.0320401
rno-miR-199a-5p	female pronucleus	5	9	4751	23933	0.0189538	0.0320401
rno-miR-199a-5p	golgi stack	11	29	4751	23933	0.0186189	0.0320401
rno-miR-199a-5p	catenin complex	5	9	4751	23933	0.0189538	0.0320401
rno-miR-199a-5p	centrosome	87	357	4751	23933	0.0201629	0.0336048
rno-miR-199a-5p	cytoplasmic membrane bounded vesicle	29	101	4751	23933	0.0205759	0.033842
rno-miR-199a-5p	late endosome membrane	13	37	4751	23933	0.0216691	0.0351771
rno-miR-199a-5p	midbody	24	81	4751	23933	0.0229043	0.0367057
rno-miR-199a-5p	cytoplasmic microtubule	11	30	4751	23933	0.0242472	0.0383658
rno-miR-199a-5p	nuclear membrane	35	128	4751	23933	0.0248373	0.0388083
rno-miR-199a-5p	nuclear inner membrane	9	23	4751	23933	0.0260703	0.0397413
rno-miR-199a-5p	histone deacetylase complex	9	23	4751	23933	0.0260703	0.0397413
rno-miR-199a-5p	extrinsic to membrane	10	27	4751	23933	0.0289284	0.0402542
rno-miR-199a-5p	coated pit	13	38	4751	23933	0.0271047	0.0402542
rno-miR-199a-5p	caveola	21	70	4751	23933	0.0279318	0.0402542
rno-miR-199a-5p	presynaptic active zone	6	13	4751	23933	0.028983	0.0402542
rno-miR-199a-5p	peroxisomal matrix	6	13	4751	23933	0.028983	0.0402542
rno-miR-199a-5p	autophagic vacuole membrane	6	13	4751	23933	0.028983	0.0402542
rno-miR-199a-5p	protein dna complex	6	13	4751	23933	0.028983	0.0402542
rno-miR-199a-5p	phagocytic cup	6	13	4751	23933	0.028983	0.0402542
rno-miR-199a-5p	apicolateral plasma membrane	5	10	4751	23933	0.031791	0.0436517
rno-miR-199a-5p	sodium channel complex	4	7	4751	23933	0.0324768	0.0436517
rno-miR-199a-5p	amp activated protein kinase complex	4	7	4751	23933	0.0324768	0.0436517
rno-miR-199a-5p	peroxisome	30	109	4751	23933	0.0328277	0.0436538
rno-miR-199a-5p	late endosome	24	85	4751	23933	0.0396368	0.0521536
rno-miR-199a-5p	microvillus membrane	6	14	4751	23933	0.0423837	0.052455
rno-miR-199a-5p	transcription factor tftc complex	6	14	4751	23933	0.0423837	0.052455
rno-miR-199a-5p	mitochondrial membrane	22	77	4751	23933	0.0419708	0.052455
rno-miR-199a-5p	cytoplasmic vesicle	33	124	4751	23933	0.0410553	0.052455
rno-miR-199a-5p	apical plasma membrane	59	240	4751	23933	0.041298	0.052455
rno-miR-199a-5p	dystrophin associated glycoprotein complex	6	14	4751	23933	0.0423837	0.052455
rno-miR-199a-5p	microtubule organizing center	20	69	4751	23933	0.0442393	0.0542149
rno-miR-199a-5p	ruffle membrane	14	45	4751	23933	0.0491434	0.055514
rno-miR-199a-5p	lamellipodium	26	95	4751	23933	0.0474064	0.055514
rno-miR-199a-5p	cytoplasmic mrna processing body	13	41	4751	23933	0.0492965	0.055514
rno-miR-199a-5p	cleavage furrow	10	29	4751	23933	0.0469967	0.055514
rno-miR-199a-5p	spindle	22	78	4751	23933	0.047856	0.055514
rno-miR-199a-5p	integral to endoplasmic reticulum membrane	17	57	4751	23933	0.0472559	0.055514
rno-miR-199a-5p	ciliary transition zone	5	11	4751	23933	0.0489417	0.055514
rno-miR-199a-5p	microtubule	49	197	4751	23933	0.0488452	0.055514
rno-miR-199a-5p	actin filament	13	41	4751	23933	0.0492965	0.055514
rno-miR-199a-5p	endoplasmic reticulum lumen	19	66	4751	23933	0.0521908	0.0582486
rno-miR-199a-5p	synapse part	3	5	4751	23933	0.0567648	0.0586414
rno-miR-199a-5p	microtubule associated complex	8	22	4751	23933	0.0539472	0.0586414
rno-miR-199a-5p	multivesicular body	8	22	4751	23933	0.0539472	0.0586414
rno-miR-199a-5p	lysosomal lumen	4	8	4751	23933	0.0548966	0.0586414
rno-miR-199a-5p	hemidesmosome	3	5	4751	23933	0.0567648	0.0586414
rno-miR-199a-5p	soss complex	3	5	4751	23933	0.0567648	0.0586414
rno-miR-199a-5p	pi body	3	5	4751	23933	0.0567648	0.0586414
rno-miR-199a-5p	male pronucleus	3	5	4751	23933	0.0567648	0.0586414
rno-miR-199a-5p	guanyl nucleotide exchange factor complex	3	5	4751	23933	0.0567648	0.0586414
rno-miR-199a-5p	axonal growth cone	6	15	4751	23933	0.0590939	0.0591092
rno-miR-199a-5p	costamere	6	15	4751	23933	0.0590939	0.0591092
rno-miR-199a-5p	protein phosphatase type 2a complex	6	15	4751	23933	0.0590939	0.0591092
rno-miR-199a-5p	ubiquitin ligase complex	11	34	4751	23933	0.0591092	0.0591092
rno-miR-203a-3p	cytoplasm	1030	3883	5046	23933	1.11022e-16	1.24345e-14
rno-miR-203a-3p	nucleus	1088	4063	5046	23933	3.33067e-16	1.86517e-14
rno-miR-203a-3p	nucleolus	407	1420	5046	23933	1.9682e-12	7.34796e-11
rno-miR-203a-3p	plasma membrane	561	2168	5046	23933	1.16597e-08	2.71017e-07
rno-miR-203a-3p	golgi apparatus	198	653	5046	23933	1.2099e-08	2.71017e-07
rno-miR-203a-3p	intracellular membrane bounded organelle	141	462	5046	23933	9.87502e-07	1.84334e-05
rno-miR-203a-3p	endosome	57	151	5046	23933	1.97671e-06	3.16273e-05
rno-miR-203a-3p	endoplasmic reticulum	164	564	5046	23933	3.55582e-06	4.97815e-05
rno-miR-203a-3p	intracellular	278	1043	5046	23933	6.62784e-06	8.24798e-05
rno-miR-203a-3p	cytosol	260	974	5046	23933	1.16698e-05	0.000130701
rno-miR-203a-3p	cellular_component	408	1615	5046	23933	1.65366e-05	0.000168372
rno-miR-203a-3p	membrane	269	1023	5046	23933	2.6934e-05	0.000251384
rno-miR-203a-3p	endoplasmic reticulum membrane	119	404	5046	23933	3.95206e-05	0.000340485
rno-miR-203a-3p	apical plasma membrane	76	240	5046	23933	7.75464e-05	0.000620371
rno-miR-203a-3p	midbody	32	81	5046	23933	0.000121846	0.000909785
rno-miR-203a-3p	protein complex	117	409	5046	23933	0.000173249	0.00121274
rno-miR-203a-3p	transcription factor complex	69	222	5046	23933	0.000295723	0.00194829
rno-miR-203a-3p	proteinaceous extracellular matrix	46	138	5046	23933	0.000546183	0.0032774
rno-miR-203a-3p	mitochondrial outer membrane	32	87	5046	23933	0.000555988	0.0032774
rno-miR-203a-3p	early endosome	43	129	5046	23933	0.00081235	0.00454916
rno-miR-203a-3p	golgi cisterna membrane	21	51	5046	23933	0.000909054	0.00484829
rno-miR-203a-3p	microtubule cytoskeleton	38	112	5046	23933	0.00109356	0.00532517
rno-miR-203a-3p	cell surface	106	382	5046	23933	0.00108967	0.00532517
rno-miR-203a-3p	neuron projection	77	266	5046	23933	0.00142429	0.00664671
rno-miR-203a-3p	cytoplasmic microtubule	14	30	5046	23933	0.00154201	0.00690821
rno-miR-203a-3p	cell	6	8	5046	23933	0.00164938	0.00710502
rno-miR-203a-3p	perinuclear region of cytoplasm	120	447	5046	23933	0.00197435	0.0081899
rno-miR-203a-3p	cell leading edge	15	34	5046	23933	0.00212791	0.00851162
rno-miR-203a-3p	chromatin	28	80	5046	23933	0.00280583	0.0108363
rno-miR-203a-3p	golgi membrane	63	216	5046	23933	0.0030031	0.0112116
rno-miR-203a-3p	collagen	20	52	5046	23933	0.00315251	0.0113897
rno-miR-203a-3p	histone deacetylase complex	11	23	5046	23933	0.0038552	0.0134932
rno-miR-203a-3p	nuclear speck	31	93	5046	23933	0.00405627	0.0137667
rno-miR-203a-3p	extrinsic to membrane	12	27	5046	23933	0.00541449	0.017836
rno-miR-203a-3p	receptor complex	13	31	5046	23933	0.00698044	0.0191573
rno-miR-203a-3p	centrosome	95	357	5046	23933	0.00701295	0.0191573
rno-miR-203a-3p	trans golgi network	34	107	5046	23933	0.00630959	0.0191573
rno-miR-203a-3p	transcriptional repressor complex	18	48	5046	23933	0.00675349	0.0191573
rno-miR-203a-3p	peroxisomal membrane	18	48	5046	23933	0.00675349	0.0191573
rno-miR-203a-3p	neuronal cell body	98	369	5046	23933	0.00663743	0.0191573
rno-miR-203a-3p	rough endoplasmic reticulum	18	48	5046	23933	0.00675349	0.0191573
rno-miR-203a-3p	mitochondrion	341	1441	5046	23933	0.00781863	0.0207816
rno-miR-203a-3p	mitochondrial respiratory chain complex iii	4	5	5046	23933	0.00820712	0.0207816
rno-miR-203a-3p	cell part	4	5	5046	23933	0.00820712	0.0207816
rno-miR-203a-3p	apicolateral plasma membrane	6	10	5046	23933	0.00834974	0.0207816
rno-miR-203a-3p	early endosome membrane	16	42	5046	23933	0.00873467	0.0210243
rno-miR-203a-3p	microtubule associated complex	10	22	5046	23933	0.00901041	0.0210243
rno-miR-203a-3p	kinetochore	21	60	5046	23933	0.00893053	0.0210243
rno-miR-203a-3p	dendritic spine	31	98	5046	23933	0.00945958	0.0211895
rno-miR-203a-3p	cul3 ring ubiquitin ligase complex	7	13	5046	23933	0.00945078	0.0211895
rno-miR-203a-3p	cell cell adherens junction	15	39	5046	23933	0.00991992	0.021366
rno-miR-203a-3p	condensed chromosome kinetochore	15	39	5046	23933	0.00991992	0.021366
rno-miR-203a-3p	cleavage furrow	12	29	5046	23933	0.0106318	0.0224672
rno-miR-203a-3p	pml body	22	65	5046	23933	0.0116149	0.0232297
rno-miR-203a-3p	nuclear chromatin	26	80	5046	23933	0.0114647	0.0232297
rno-miR-203a-3p	axon	60	216	5046	23933	0.0113636	0.0232297
rno-miR-203a-3p	golgi associated vesicle membrane	5	8	5046	23933	0.0131049	0.025306
rno-miR-203a-3p	oligosaccharyltransferase complex	5	8	5046	23933	0.0131049	0.025306
rno-miR-203a-3p	cell junction	77	289	5046	23933	0.0135733	0.0257663
rno-miR-203a-3p	late endosome membrane	14	37	5046	23933	0.0146573	0.0268745
rno-miR-203a-3p	node of ranvier	6	11	5046	23933	0.0151169	0.0268745
rno-miR-203a-3p	synapse	54	194	5046	23933	0.015027	0.0268745
rno-miR-203a-3p	mitochondrial intermembrane space	14	37	5046	23933	0.0146573	0.0268745
rno-miR-203a-3p	neuronal cell body membrane	7	14	5046	23933	0.0154999	0.0271247
rno-miR-203a-3p	integral to plasma membrane	75	283	5046	23933	0.0166236	0.0279535
rno-miR-203a-3p	ubiquitin ligase complex	13	34	5046	23933	0.0167222	0.0279535
rno-miR-203a-3p	cytoplasmic mrna processing body	15	41	5046	23933	0.0163827	0.0279535
rno-miR-203a-3p	recycling endosome membrane	10	24	5046	23933	0.0181186	0.0289898
rno-miR-203a-3p	brush border membrane	16	45	5046	23933	0.0179154	0.0289898
rno-miR-203a-3p	scf ubiquitin ligase complex	10	24	5046	23933	0.0181186	0.0289898
rno-miR-203a-3p	set1c compass complex	4	6	5046	23933	0.020506	0.0313453
rno-miR-203a-3p	cul2 ring ubiquitin ligase complex	4	6	5046	23933	0.020506	0.0313453
rno-miR-203a-3p	paraspeckles	4	6	5046	23933	0.020506	0.0313453
rno-miR-203a-3p	dendrite	76	290	5046	23933	0.0207103	0.0313453
rno-miR-203a-3p	cytoplasmic stress granule	11	28	5046	23933	0.0216845	0.0319561
rno-miR-203a-3p	condensed chromosome	13	35	5046	23933	0.0215843	0.0319561
rno-miR-203a-3p	tight junction	28	92	5046	23933	0.0222637	0.0321798
rno-miR-203a-3p	cell cortex	29	96	5046	23933	0.0224109	0.0321798
rno-miR-203a-3p	endosome membrane	22	69	5046	23933	0.0237135	0.0332887
rno-miR-203a-3p	chromosome	14	39	5046	23933	0.0237776	0.0332887
rno-miR-203a-3p	exon exon junction complex	5	9	5046	23933	0.0244072	0.0333366
rno-miR-203a-3p	rna induced silencing complex	5	9	5046	23933	0.0244072	0.0333366
rno-miR-203a-3p	sin3 complex	6	12	5046	23933	0.0249095	0.0336129
rno-miR-203a-3p	nucleoplasm	47	171	5046	23933	0.0273395	0.0364526
rno-miR-203a-3p	brush border	11	29	5046	23933	0.0284389	0.036946
rno-miR-203a-3p	spindle	24	78	5046	23933	0.0286991	0.036946
rno-miR-203a-3p	lysosomal membrane	24	78	5046	23933	0.0286991	0.036946
rno-miR-203a-3p	membrane raft	49	180	5046	23933	0.0291433	0.0370915
rno-miR-203a-3p	adherens junction	12	33	5046	23933	0.0316584	0.0398398
rno-miR-203a-3p	lamellipodium	28	95	5046	23933	0.0334698	0.0402607
rno-miR-203a-3p	cytoplasmic part	10	26	5046	23933	0.0326246	0.0402607
rno-miR-203a-3p	cytoskeleton	51	190	5046	23933	0.0337902	0.0402607
rno-miR-203a-3p	extracellular matrix	51	190	5046	23933	0.0337902	0.0402607
rno-miR-203a-3p	apical part of cell	28	95	5046	23933	0.0334698	0.0402607
rno-miR-203a-3p	external side of plasma membrane	58	220	5046	23933	0.0349592	0.0407857
rno-miR-203a-3p	interstitial matrix	7	16	5046	23933	0.0348479	0.0407857
rno-miR-203a-3p	ruffle membrane	15	45	5046	23933	0.0383704	0.043409
rno-miR-203a-3p	integral to mitochondrial outer membrane	6	13	5046	23933	0.0381599	0.043409
rno-miR-203a-3p	axon terminus	15	45	5046	23933	0.0383704	0.043409
rno-miR-203a-3p	mitochondrial outer membrane translocase complex	4	7	5046	23933	0.0399204	0.0442681
rno-miR-203a-3p	glycosylphosphatidylinositol n acetylglucosaminyltransferase gpi gnt complex	4	7	5046	23933	0.0399204	0.0442681
rno-miR-203a-3p	myelin sheath	8	20	5046	23933	0.0427613	0.0469536
rno-miR-203a-3p	basement membrane	23	77	5046	23933	0.0438223	0.0471932
rno-miR-203a-3p	microtubule organizing center	21	69	5046	23933	0.0435069	0.0471932
rno-miR-203a-3p	transport vesicle	15	46	5046	23933	0.0461836	0.0492625
rno-miR-203a-3p	heterochromatin	9	24	5046	23933	0.0489488	0.0517195
rno-miR-203a-3p	caveola	21	70	5046	23933	0.0502035	0.0525495
rno-miR-203a-3p	integral to golgi membrane	10	28	5046	23933	0.0537464	0.0557371
rno-miR-203a-3p	nuclear membrane	35	128	5046	23933	0.0544882	0.0559336
rno-miR-203a-3p	cytoplasmic vesicle	34	124	5046	23933	0.0554342	0.0559336
rno-miR-203a-3p	inclusion body	6	14	5046	23933	0.0551549	0.0559336
rno-miR-203a-3p	basolateral plasma membrane	41	154	5046	23933	0.0586069	0.0586069
rno-miR-222-3p	nucleus	877	4063	3961	23933	4.44089e-16	1.55431e-14
rno-miR-222-3p	cytoplasm	856	3883	3961	23933	4.44089e-16	1.55431e-14
rno-miR-222-3p	golgi apparatus	193	653	3961	23933	2.22045e-16	1.55431e-14
rno-miR-222-3p	plasma membrane	482	2168	3961	23933	3.59823e-13	9.44536e-12
rno-miR-222-3p	nucleolus	325	1420	3961	23933	1.25034e-10	2.62572e-09
rno-miR-222-3p	membrane raft	63	180	3961	23933	1.31345e-09	2.29854e-08
rno-miR-222-3p	neuron projection	81	266	3961	23933	1.19833e-08	1.7975e-07
rno-miR-222-3p	early endosome	44	129	3961	23933	8.64088e-07	1.13412e-05
rno-miR-222-3p	endoplasmic reticulum	137	564	3961	23933	1.22683e-06	1.43131e-05
rno-miR-222-3p	endosome	47	151	3961	23933	6.7288e-06	7.06524e-05
rno-miR-222-3p	integral to plasma membrane	75	283	3961	23933	1.38784e-05	0.000132475
rno-miR-222-3p	golgi membrane	60	216	3961	23933	2.17262e-05	0.000190104
rno-miR-222-3p	heterochromatin	13	24	3961	23933	2.77957e-05	0.000224504
rno-miR-222-3p	perinuclear region of cytoplasm	106	447	3961	23933	5.39755e-05	0.000404816
rno-miR-222-3p	neuronal cell body	89	369	3961	23933	0.000109818	0.000768729
rno-miR-222-3p	intracellular	217	1043	3961	23933	0.000137476	0.000902188
rno-miR-222-3p	cytosol	203	974	3961	23933	0.00020218	0.00120149
rno-miR-222-3p	membrane	212	1023	3961	23933	0.000205969	0.00120149
rno-miR-222-3p	endoplasmic reticulum membrane	94	404	3961	23933	0.000280404	0.00147212
rno-miR-222-3p	protein complex	95	409	3961	23933	0.000278166	0.00147212
rno-miR-222-3p	perikaryon	25	76	3961	23933	0.000356847	0.00178423
rno-miR-222-3p	dendritic spine	30	98	3961	23933	0.000400753	0.00191268
rno-miR-222-3p	pre autophagosomal structure membrane	6	8	3961	23933	0.000422837	0.00193034
rno-miR-222-3p	axon	55	216	3961	23933	0.000533573	0.00229354
rno-miR-222-3p	dendrite	70	290	3961	23933	0.000546082	0.00229354
rno-miR-222-3p	recycling endosome	18	51	3961	23933	0.000913449	0.00368893
rno-miR-222-3p	intracellular membrane bounded organelle	102	462	3961	23933	0.00110955	0.00431493
rno-miR-222-3p	costamere	8	15	3961	23933	0.0011941	0.00447786
rno-miR-222-3p	synapse	49	194	3961	23933	0.00125053	0.00452778
rno-miR-222-3p	apical plasma membrane	58	240	3961	23933	0.00150051	0.00507875
rno-miR-222-3p	caveola	22	70	3961	23933	0.00154781	0.00507875
rno-miR-222-3p	adherens junction	13	33	3961	23933	0.00146498	0.00507875
rno-miR-222-3p	transcription factor complex	54	222	3961	23933	0.0018314	0.00582719
rno-miR-222-3p	mitochondrion	279	1441	3961	23933	0.00201794	0.00623186
rno-miR-222-3p	cell junction	67	289	3961	23933	0.0021287	0.0063861
rno-miR-222-3p	integral to mitochondrial outer membrane	7	13	3961	23933	0.00229236	0.00664917
rno-miR-222-3p	nonmotile primary cilium	6	10	3961	23933	0.00234304	0.00664917
rno-miR-222-3p	mitochondrial membrane	23	77	3961	23933	0.00258246	0.00713574
rno-miR-222-3p	integral to golgi membrane	11	28	3961	23933	0.00343909	0.00920732
rno-miR-222-3p	lateral plasma membrane	14	40	3961	23933	0.00359524	0.00920732
rno-miR-222-3p	clathrin coated vesicle	14	40	3961	23933	0.00359524	0.00920732
rno-miR-222-3p	voltage gated potassium channel complex	17	53	3961	23933	0.00401144	0.0100286
rno-miR-222-3p	mll5 l complex	5	8	3961	23933	0.00445786	0.0108855
rno-miR-222-3p	nucleoplasm	42	171	3961	23933	0.00457484	0.0109172
rno-miR-222-3p	spindle microtubule	12	33	3961	23933	0.0048022	0.0112051
rno-miR-222-3p	anaphase promoting complex	8	18	3961	23933	0.00509069	0.0116201
rno-miR-222-3p	cell cell junction	29	109	3961	23933	0.00521494	0.0116504
rno-miR-222-3p	early endosome membrane	14	42	3961	23933	0.00591922	0.0129483
rno-miR-222-3p	ada2 gcn5 ada3 transcription activator complex	7	15	3961	23933	0.00632969	0.0135636
rno-miR-222-3p	mitochondrial outer membrane	24	87	3961	23933	0.00647681	0.0136013
rno-miR-222-3p	trans golgi network	28	107	3961	23933	0.00760619	0.0156598
rno-miR-222-3p	cellular_component	303	1615	3961	23933	0.00796849	0.0160902
rno-miR-222-3p	ruffle	20	70	3961	23933	0.00816276	0.0161715
rno-miR-222-3p	rough endoplasmic reticulum	15	48	3961	23933	0.00868257	0.0168828
rno-miR-222-3p	proteinaceous extracellular matrix	34	138	3961	23933	0.00948988	0.018117
rno-miR-222-3p	dendritic shaft	14	45	3961	23933	0.0115047	0.0211929
rno-miR-222-3p	cell body	14	45	3961	23933	0.0115047	0.0211929
rno-miR-222-3p	protein dna complex	6	13	3961	23933	0.0122155	0.0221142
rno-miR-222-3p	cell periphery	11	33	3961	23933	0.0139963	0.0246342
rno-miR-222-3p	transport vesicle	14	46	3961	23933	0.0140767	0.0246342
rno-miR-222-3p	extrinsic to internal side of plasma membrane	10	29	3961	23933	0.0146208	0.025167
rno-miR-222-3p	coated pit	12	38	3961	23933	0.0164827	0.0279143
rno-miR-222-3p	ubiquitin ligase complex	11	34	3961	23933	0.0176668	0.0289845
rno-miR-222-3p	cell leading edge	11	34	3961	23933	0.0176668	0.0289845
rno-miR-222-3p	microvillus membrane	6	14	3961	23933	0.0184273	0.0297671
rno-miR-222-3p	lamellipodium	24	95	3961	23933	0.0195762	0.0311236
rno-miR-222-3p	histone acetyltransferase complex	7	18	3961	23933	0.0198598	0.0311236
rno-miR-222-3p	cell cell adherens junction	12	39	3961	23933	0.0203119	0.031364
rno-miR-222-3p	growth cone	22	86	3961	23933	0.0214888	0.0327003
rno-miR-222-3p	cytoplasmic membrane bounded vesicle	25	101	3961	23933	0.0223176	0.0334763
rno-miR-222-3p	kinesin complex	5	11	3961	23933	0.0237902	0.0351826
rno-miR-222-3p	vesicle membrane	8	23	3961	23933	0.0264444	0.0375224
rno-miR-222-3p	histone deacetylase complex	8	23	3961	23933	0.0264444	0.0375224
rno-miR-222-3p	nuclear inner membrane	8	23	3961	23933	0.0264444	0.0375224
rno-miR-222-3p	heterotrimeric g protein complex	11	36	3961	23933	0.0270793	0.0379111
rno-miR-222-3p	protein phosphatase type 1 complex	3	5	3961	23933	0.0348086	0.0403213
rno-miR-222-3p	signal peptidase complex	3	5	3961	23933	0.0348086	0.0403213
rno-miR-222-3p	late endosome membrane	11	37	3961	23933	0.0329415	0.0403213
rno-miR-222-3p	endoplasmic reticulum golgi intermediate compartment	12	41	3961	23933	0.0298898	0.0403213
rno-miR-222-3p	vesicle lumen	3	5	3961	23933	0.0348086	0.0403213
rno-miR-222-3p	copi coated vesicle membrane	3	5	3961	23933	0.0348086	0.0403213
rno-miR-222-3p	golgi cisterna membrane	14	51	3961	23933	0.034035	0.0403213
rno-miR-222-3p	focal adhesion	27	114	3961	23933	0.0310399	0.0403213
rno-miR-222-3p	cytoplasmic dynein complex	5	12	3961	23933	0.0353291	0.0403213
rno-miR-222-3p	cytoplasmic stress granule	9	28	3961	23933	0.0318525	0.0403213
rno-miR-222-3p	actin cytoskeleton	33	146	3961	23933	0.0350716	0.0403213
rno-miR-222-3p	hemidesmosome	3	5	3961	23933	0.0348086	0.0403213
rno-miR-222-3p	microvillus	13	46	3961	23933	0.032184	0.0403213
rno-miR-222-3p	chromatin silencing complex	3	5	3961	23933	0.0348086	0.0403213
rno-miR-222-3p	nuclear periphery	3	5	3961	23933	0.0348086	0.0403213
rno-miR-222-3p	cell surface	77	382	3961	23933	0.0351074	0.0403213
rno-miR-222-3p	death inducing signaling complex	3	5	3961	23933	0.0348086	0.0403213
rno-miR-222-3p	interstitial matrix	6	16	3961	23933	0.0365895	0.0408713
rno-miR-222-3p	nua4 histone acetyltransferase complex	6	16	3961	23933	0.0365895	0.0408713
rno-miR-222-3p	pcg protein complex	8	25	3961	23933	0.043046	0.0461208
rno-miR-222-3p	proteasome complex	8	25	3961	23933	0.043046	0.0461208
rno-miR-222-3p	filopodium	12	43	3961	23933	0.04235	0.0461208
rno-miR-222-3p	microtubule cytoskeleton	26	112	3961	23933	0.0422964	0.0461208
rno-miR-222-3p	cytoplasmic vesicle membrane	13	48	3961	23933	0.0444409	0.0471343
rno-miR-222-3p	neurofilament	4	9	3961	23933	0.0469062	0.047817
rno-miR-222-3p	mrna cap binding complex	4	9	3961	23933	0.0469062	0.047817
rno-miR-222-3p	dendrite terminus	4	9	3961	23933	0.0469062	0.047817
rno-miR-222-3p	proton transporting v type atpase v1 domain	4	9	3961	23933	0.0469062	0.047817
rno-miR-222-3p	cul3 ring ubiquitin ligase complex	5	13	3961	23933	0.0497752	0.0502538
rno-miR-222-3p	apical part of cell	22	95	3961	23933	0.0594811	0.0594811
rno-miR-338-5p	cytoplasm	701	3883	3414	23933	4.0401e-13	4.0805e-11
rno-miR-338-5p	golgi apparatus	151	653	3414	23933	5.64037e-10	2.84839e-08
rno-miR-338-5p	plasma membrane	401	2168	3414	23933	6.35181e-09	2.13844e-07
rno-miR-338-5p	endoplasmic reticulum	125	564	3414	23933	2.13059e-07	5.37975e-06
rno-miR-338-5p	nucleolus	268	1420	3414	23933	4.72639e-07	9.5473e-06
rno-miR-338-5p	cellular_component	297	1615	3414	23933	1.1825e-06	1.99055e-05
rno-miR-338-5p	neuronal cell body	85	369	3414	23933	3.71502e-06	5.36024e-05
rno-miR-338-5p	endosome	43	151	3414	23933	4.31807e-06	5.45157e-05
rno-miR-338-5p	voltage gated potassium channel complex	20	53	3414	23933	2.00732e-05	0.000225266
rno-miR-338-5p	dendrite	67	290	3414	23933	3.41507e-05	0.000344922
rno-miR-338-5p	intracellular	194	1043	3414	23933	4.51575e-05	0.000414628
rno-miR-338-5p	clathrin coated vesicle	16	40	3414	23933	5.8577e-05	0.000493023
rno-miR-338-5p	transcription factor complex	52	222	3414	23933	0.000169451	0.00128118
rno-miR-338-5p	integral to plasma membrane	63	283	3414	23933	0.00017759	0.00128118
rno-miR-338-5p	membrane raft	44	180	3414	23933	0.000190368	0.00128181
rno-miR-338-5p	intracellular membrane bounded organelle	93	462	3414	23933	0.000313251	0.0019774
rno-miR-338-5p	cell surface	78	382	3414	23933	0.000590674	0.0035093
rno-miR-338-5p	apical plasma membrane	53	240	3414	23933	0.00067452	0.00378481
rno-miR-338-5p	protein complex	82	409	3414	23933	0.000775624	0.00412306
rno-miR-338-5p	myelin sheath	9	20	3414	23933	0.000912577	0.00421977
rno-miR-338-5p	early endosome	32	129	3414	23933	0.00102592	0.00421977
rno-miR-338-5p	golgi membrane	48	216	3414	23933	0.00101885	0.00421977
rno-miR-338-5p	nuclear speck	25	93	3414	23933	0.00103863	0.00421977
rno-miR-338-5p	synapse	44	194	3414	23933	0.0010445	0.00421977
rno-miR-338-5p	integral to mitochondrial outer membrane	7	13	3414	23933	0.00092782	0.00421977
rno-miR-338-5p	membrane	180	1023	3414	23933	0.00138576	0.00538314
rno-miR-338-5p	axon	47	216	3414	23933	0.00180495	0.00660657
rno-miR-338-5p	male pronucleus	4	5	3414	23933	0.00183152	0.00660657
rno-miR-338-5p	perinuclear region of cytoplasm	86	447	3414	23933	0.0021041	0.00732809
rno-miR-338-5p	peroxisome	27	109	3414	23933	0.00248463	0.00836493
rno-miR-338-5p	endosome membrane	19	69	3414	23933	0.00294791	0.00960448
rno-miR-338-5p	caveola	19	70	3414	23933	0.00351488	0.0110938
rno-miR-338-5p	golgi cisterna membrane	15	51	3414	23933	0.00397978	0.0118223
rno-miR-338-5p	recycling endosome	15	51	3414	23933	0.00397978	0.0118223
rno-miR-338-5p	female pronucleus	5	9	3414	23933	0.0044918	0.012962
rno-miR-338-5p	nuclear body	12	38	3414	23933	0.00511707	0.0136748
rno-miR-338-5p	coated pit	12	38	3414	23933	0.00511707	0.0136748
rno-miR-338-5p	cleavage furrow	10	29	3414	23933	0.00514499	0.0136748
rno-miR-338-5p	basolateral plasma membrane	34	154	3414	23933	0.00566092	0.0142299
rno-miR-338-5p	postsynaptic density	32	143	3414	23933	0.00577649	0.0142299
rno-miR-338-5p	transcriptional repressor complex	14	48	3414	23933	0.00576434	0.0142299
rno-miR-338-5p	endoplasmic reticulum membrane	76	404	3414	23933	0.00649916	0.0156289
rno-miR-338-5p	histone acetyltransferase complex	7	18	3414	23933	0.00896888	0.0210664
rno-miR-338-5p	moz morf histone acetyltransferase complex	4	7	3414	23933	0.010085	0.0223095
rno-miR-338-5p	transport vesicle	13	46	3414	23933	0.0101607	0.0223095
rno-miR-338-5p	dendritic spine	23	98	3414	23933	0.00986581	0.0223095
rno-miR-338-5p	axonal growth cone	6	15	3414	23933	0.0132139	0.0278042
rno-miR-338-5p	costamere	6	15	3414	23933	0.0132139	0.0278042
rno-miR-338-5p	microtubule cytoskeleton	25	112	3414	23933	0.0139577	0.0287699
rno-miR-338-5p	trans golgi network	24	107	3414	23933	0.0148901	0.0300779
rno-miR-338-5p	paranode region of axon	4	8	3414	23933	0.0179082	0.034127
rno-miR-338-5p	pre autophagosomal structure membrane	4	8	3414	23933	0.0179082	0.034127
rno-miR-338-5p	mll5 l complex	4	8	3414	23933	0.0179082	0.034127
rno-miR-338-5p	cytoskeleton	38	190	3414	23933	0.0183192	0.0342637
rno-miR-338-5p	axon initial segment	5	12	3414	23933	0.0194822	0.0351376
rno-miR-338-5p	sin3 complex	5	12	3414	23933	0.0194822	0.0351376
rno-miR-338-5p	cell part	3	5	3414	23933	0.0231569	0.0410323
rno-miR-338-5p	cytoplasmic part	8	26	3414	23933	0.0243519	0.0424059
rno-miR-338-5p	cell cortex	21	96	3414	23933	0.0281506	0.0441723
rno-miR-338-5p	mitochondrial envelope	5	13	3414	23933	0.0280085	0.0441723
rno-miR-338-5p	mrna cap binding complex	4	9	3414	23933	0.0286414	0.0441723
rno-miR-338-5p	nuclear euchromatin	5	13	3414	23933	0.0280085	0.0441723
rno-miR-338-5p	centromeric heterochromatin	4	9	3414	23933	0.0286414	0.0441723
rno-miR-338-5p	protein dna complex	5	13	3414	23933	0.0280085	0.0441723
rno-miR-338-5p	cytosol	160	974	3414	23933	0.0288651	0.0441723
rno-miR-338-5p	p granule	4	9	3414	23933	0.0286414	0.0441723
rno-miR-338-5p	cell junction	53	289	3414	23933	0.0312607	0.0464314
rno-miR-338-5p	chromatin	18	80	3414	23933	0.0309863	0.0464314
rno-miR-338-5p	growth cone	19	86	3414	23933	0.0323735	0.0468356
rno-miR-338-5p	anchored to membrane	13	53	3414	23933	0.0324604	0.0468356
rno-miR-338-5p	lysosome	34	174	3414	23933	0.0334017	0.0475151
rno-miR-338-5p	vesicle membrane	7	23	3414	23933	0.036376	0.0481014
rno-miR-338-5p	filopodium	11	43	3414	23933	0.0354274	0.0481014
rno-miR-338-5p	dystrophin associated glycoprotein complex	5	14	3414	23933	0.0385691	0.0481014
rno-miR-338-5p	perikaryon	17	76	3414	23933	0.0371872	0.0481014
rno-miR-338-5p	excitatory synapse	7	23	3414	23933	0.036376	0.0481014
rno-miR-338-5p	cis golgi network	7	23	3414	23933	0.036376	0.0481014
rno-miR-338-5p	cytoplasmic stress granule	8	28	3414	23933	0.0373961	0.0481014
rno-miR-338-5p	mitochondrial outer membrane	19	87	3414	23933	0.0360657	0.0481014
rno-miR-338-5p	pml body	15	65	3414	23933	0.0377408	0.0481014
rno-miR-338-5p	actin cytoskeleton	29	146	3414	23933	0.0385764	0.0481014
rno-miR-338-5p	integral to mitochondrial membrane	3	6	3414	23933	0.0414422	0.0481111
rno-miR-338-5p	serine c palmitoyltransferase complex	3	6	3414	23933	0.0414422	0.0481111
rno-miR-338-5p	set1c compass complex	3	6	3414	23933	0.0414422	0.0481111
rno-miR-338-5p	actomyosin contractile ring	3	6	3414	23933	0.0414422	0.0481111
rno-miR-338-5p	lipid particle	11	44	3414	23933	0.0413549	0.0481111
rno-miR-338-5p	golgi cis cisterna	3	6	3414	23933	0.0414422	0.0481111
rno-miR-338-5p	apicolateral plasma membrane	4	10	3414	23933	0.0424463	0.0487168
rno-miR-338-5p	transcription factor tfiid complex	6	19	3414	23933	0.0433612	0.0492077
rno-miR-338-5p	recycling endosome membrane	7	24	3414	23933	0.0452296	0.0498378
rno-miR-338-5p	spindle	17	78	3414	23933	0.0463837	0.0498378
rno-miR-338-5p	mitochondrion	228	1441	3414	23933	0.0454701	0.0498378
rno-miR-338-5p	cytoplasmic membrane bounded vesicle	21	101	3414	23933	0.0462704	0.0498378
rno-miR-338-5p	ubiquitin ligase complex	9	34	3414	23933	0.0445609	0.0498378
rno-miR-338-5p	axon terminus	11	45	3414	23933	0.047933	0.0509604
rno-miR-338-5p	neuron projection	48	266	3414	23933	0.0492998	0.0518675
rno-miR-338-5p	apical junction complex	5	15	3414	23933	0.0512467	0.0533599
rno-miR-338-5p	proteinaceous extracellular matrix	27	138	3414	23933	0.0524904	0.0540973
rno-miR-338-5p	cytoplasmic mrna processing body	10	41	3414	23933	0.0584888	0.0590737
rno-miR-338-5p	actin filament	10	41	3414	23933	0.0584888	0.0590737
rno-miR-338-5p	node of ranvier	4	11	3414	23933	0.0593566	0.0593566
rno-miR-497-5p	plasma membrane	620	2168	5207	23933	2.22045e-15	2.73115e-13
rno-miR-497-5p	golgi apparatus	227	653	5207	23933	7.77156e-15	4.77951e-13
rno-miR-497-5p	nucleolus	415	1420	5207	23933	6.24056e-12	2.55863e-10
rno-miR-497-5p	neuronal cell body	128	369	5207	23933	6.37277e-09	1.95963e-07
rno-miR-497-5p	membrane	297	1023	5207	23933	1.47654e-08	3.63228e-07
rno-miR-497-5p	dendrite	103	290	5207	23933	4.82392e-08	8.57944e-07
rno-miR-497-5p	membrane raft	71	180	5207	23933	5.58012e-08	8.57944e-07
rno-miR-497-5p	perinuclear region of cytoplasm	146	447	5207	23933	4.92143e-08	8.57944e-07
rno-miR-497-5p	cytosol	277	974	5207	23933	3.32383e-07	4.45634e-06
rno-miR-497-5p	cellular_component	433	1615	5207	23933	3.62304e-07	4.45634e-06
rno-miR-497-5p	intracellular membrane bounded organelle	144	462	5207	23933	1.30393e-06	1.45803e-05
rno-miR-497-5p	endoplasmic reticulum	168	564	5207	23933	3.97679e-06	4.07621e-05
rno-miR-497-5p	mitochondrion	381	1441	5207	23933	7.76393e-06	7.34588e-05
rno-miR-497-5p	cell surface	119	382	5207	23933	1.07041e-05	9.40436e-05
rno-miR-497-5p	neuron projection	88	266	5207	23933	1.20079e-05	9.84646e-05
rno-miR-497-5p	protein complex	125	409	5207	23933	1.78587e-05	0.000137288
rno-miR-497-5p	lysosomal membrane	33	78	5207	23933	3.65043e-05	0.000264119
rno-miR-497-5p	late endosome	35	85	5207	23933	4.27601e-05	0.000276815
rno-miR-497-5p	cell junction	92	289	5207	23933	4.14786e-05	0.000276815
rno-miR-497-5p	axon	72	216	5207	23933	5.40056e-05	0.000332134
rno-miR-497-5p	trans golgi network	41	107	5207	23933	7.26295e-05	0.000425402
rno-miR-497-5p	apical plasma membrane	77	240	5207	23933	0.000126653	0.000708108
rno-miR-497-5p	intracellular	275	1043	5207	23933	0.000173335	0.000926965
rno-miR-497-5p	early endosome	46	129	5207	23933	0.000204196	0.00104651
rno-miR-497-5p	late endosome membrane	18	37	5207	23933	0.000269287	0.00132489
rno-miR-497-5p	cytoplasmic mrna processing body	19	41	5207	23933	0.000402997	0.00183588
rno-miR-497-5p	endomembrane system	19	41	5207	23933	0.000402997	0.00183588
rno-miR-497-5p	caveola	28	70	5207	23933	0.000426182	0.00185236
rno-miR-497-5p	mitochondrial outer membrane	33	87	5207	23933	0.000436735	0.00185236
rno-miR-497-5p	dendritic spine	36	98	5207	23933	0.000503545	0.00206454
rno-miR-497-5p	spindle	30	78	5207	23933	0.000594744	0.00219374
rno-miR-497-5p	axon terminus	20	45	5207	23933	0.000563092	0.00219374
rno-miR-497-5p	centrosome	104	357	5207	23933	0.000606401	0.00219374
rno-miR-497-5p	condensed chromosome kinetochore	18	39	5207	23933	0.000604955	0.00219374
rno-miR-497-5p	cytoplasmic vesicle	43	124	5207	23933	0.000635305	0.00223265
rno-miR-497-5p	endosome membrane	27	69	5207	23933	0.00080239	0.0027415
rno-miR-497-5p	golgi membrane	67	216	5207	23933	0.000928917	0.00308802
rno-miR-497-5p	cytoplasmic membrane bounded vesicle	36	101	5207	23933	0.000958771	0.00310339
rno-miR-497-5p	integral to plasma membrane	84	283	5207	23933	0.0010501	0.00324746
rno-miR-497-5p	synapse	61	194	5207	23933	0.00105608	0.00324746
rno-miR-497-5p	autophagic vacuole	12	23	5207	23933	0.00131383	0.00394149
rno-miR-497-5p	postsynaptic density	47	143	5207	23933	0.00136907	0.00400943
rno-miR-497-5p	postsynaptic membrane	56	177	5207	23933	0.00140779	0.00402693
rno-miR-497-5p	brush border membrane	19	45	5207	23933	0.00162752	0.00454966
rno-miR-497-5p	glycogen granule	6	8	5207	23933	0.00196382	0.0052511
rno-miR-497-5p	pre autophagosomal structure membrane	6	8	5207	23933	0.00196382	0.0052511
rno-miR-497-5p	filopodium	18	43	5207	23933	0.00240072	0.00628274
rno-miR-497-5p	receptor complex	14	31	5207	23933	0.00309817	0.00793906
rno-miR-497-5p	kinesin complex	7	11	5207	23933	0.00328222	0.00823904
rno-miR-497-5p	recycling endosome	20	51	5207	23933	0.00355148	0.00873665
rno-miR-497-5p	intracellular organelle	8	14	5207	23933	0.0041881	0.0101007
rno-miR-497-5p	endosome	47	151	5207	23933	0.00459041	0.0108581
rno-miR-497-5p	early endosome membrane	17	42	5207	23933	0.00475656	0.0110388
rno-miR-497-5p	nucleoplasm	52	171	5207	23933	0.0050558	0.011516
rno-miR-497-5p	focal adhesion	37	114	5207	23933	0.00526168	0.011767
rno-miR-497-5p	amp activated protein kinase complex	5	7	5207	23933	0.00686296	0.015074
rno-miR-497-5p	synaptic vesicle	30	90	5207	23933	0.00742251	0.015474
rno-miR-497-5p	scf ubiquitin ligase complex	11	24	5207	23933	0.00740982	0.015474
rno-miR-497-5p	protein phosphatase type 2a complex	8	15	5207	23933	0.00727476	0.015474
rno-miR-497-5p	clathrin adaptor complex	9	18	5207	23933	0.00762566	0.0156326
rno-miR-497-5p	chromosome telomeric region	12	28	5207	23933	0.00993991	0.0194065
rno-miR-497-5p	cyclin dependent protein kinase holoenzyme complex	6	10	5207	23933	0.00980625	0.0194065
rno-miR-497-5p	nonmotile primary cilium	6	10	5207	23933	0.00980625	0.0194065
rno-miR-497-5p	melanosome	26	77	5207	23933	0.0101252	0.0194593
rno-miR-497-5p	cul3 ring ubiquitin ligase complex	7	13	5207	23933	0.0112871	0.0213587
rno-miR-497-5p	nuclear speck	30	93	5207	23933	0.0122409	0.0228125
rno-miR-497-5p	cleavage furrow	12	29	5207	23933	0.013658	0.0247049
rno-miR-497-5p	condensed nuclear chromosome	12	29	5207	23933	0.013658	0.0247049
rno-miR-497-5p	integral to endoplasmic reticulum membrane	20	57	5207	23933	0.0144484	0.0256731
rno-miR-497-5p	t tubule	14	36	5207	23933	0.0148002	0.0256731
rno-miR-497-5p	mrna cleavage and polyadenylation specificity factor complex	5	8	5207	23933	0.0150282	0.0256731
rno-miR-497-5p	dense core granule	5	8	5207	23933	0.0150282	0.0256731
rno-miR-497-5p	nuclear chromatin	26	80	5207	23933	0.0170179	0.028674
rno-miR-497-5p	transcription factor tftc complex	7	14	5207	23933	0.0183861	0.0299649
rno-miR-497-5p	neuronal cell body membrane	7	14	5207	23933	0.0183861	0.0299649
rno-miR-497-5p	golgi cisterna membrane	18	51	5207	23933	0.0185149	0.0299649
rno-miR-497-5p	cell cortex	30	96	5207	23933	0.0193268	0.0304769
rno-miR-497-5p	lipid particle	16	44	5207	23933	0.0190867	0.0304769
rno-miR-497-5p	rough endoplasmic reticulum	17	48	5207	23933	0.0209768	0.0310861
rno-miR-497-5p	sarcolemma	26	81	5207	23933	0.0200007	0.0310861
rno-miR-497-5p	microtubule cytoskeleton	34	112	5207	23933	0.0208651	0.0310861
rno-miR-497-5p	cytoplasmic vesicle membrane	17	48	5207	23933	0.0209768	0.0310861
rno-miR-497-5p	ruffle	23	70	5207	23933	0.0209208	0.0310861
rno-miR-497-5p	cell leading edge	13	34	5207	23933	0.0215104	0.0312174
rno-miR-497-5p	actin filament	15	41	5207	23933	0.021573	0.0312174
rno-miR-497-5p	signal recognition particle endoplasmic reticulum targeting	4	6	5207	23933	0.0229549	0.0317241
rno-miR-497-5p	filamentous actin	10	24	5207	23933	0.0224016	0.0317241
rno-miR-497-5p	synaptobrevin 2 snap 25 syntaxin 1a complex	4	6	5207	23933	0.0229549	0.0317241
rno-miR-497-5p	ptw pp1 phosphatase complex	4	6	5207	23933	0.0229549	0.0317241
rno-miR-497-5p	peroxisome	33	109	5207	23933	0.0234648	0.0320686
rno-miR-497-5p	transcription factor complex	61	222	5207	23933	0.0253206	0.0342246
rno-miR-497-5p	histone acetyltransferase complex	8	18	5207	23933	0.0264906	0.035036
rno-miR-497-5p	anaphase promoting complex	8	18	5207	23933	0.0264906	0.035036
rno-miR-497-5p	camp dependent protein kinase complex	5	9	5207	23933	0.0278079	0.0352616
rno-miR-497-5p	vacuolar proton transporting v type atpase complex	5	9	5207	23933	0.0278079	0.0352616
rno-miR-497-5p	pseudopodium	5	9	5207	23933	0.0278079	0.0352616
rno-miR-497-5p	rna induced silencing complex	5	9	5207	23933	0.0278079	0.0352616
rno-miR-497-5p	ada2 gcn5 ada3 transcription activator complex	7	15	5207	23933	0.0281086	0.0352791
rno-miR-497-5p	microtubule organizing center	22	69	5207	23933	0.0329642	0.0409555
rno-miR-497-5p	nuclear membrane	37	128	5207	23933	0.0346295	0.0425943
rno-miR-497-5p	transcription factor tfiid complex	8	19	5207	23933	0.037228	0.045337
rno-miR-497-5p	clathrin coated vesicle	14	40	5207	23933	0.0379458	0.0457582
rno-miR-497-5p	mll1 complex	10	26	5207	23933	0.0397888	0.0466097
rno-miR-497-5p	adherens junction	12	33	5207	23933	0.0395514	0.0466097
rno-miR-497-5p	spindle microtubule	12	33	5207	23933	0.0395514	0.0466097
rno-miR-497-5p	lysosome	48	174	5207	23933	0.0403892	0.0468667
rno-miR-497-5p	cilium membrane	7	16	5207	23933	0.0407897	0.0468891
rno-miR-497-5p	excitatory synapse	9	23	5207	23933	0.0448882	0.050762
rno-miR-497-5p	cytoplasmic microtubule	11	30	5207	23933	0.0449999	0.050762
rno-miR-497-5p	cd40 receptor complex	5	10	5207	23933	0.0458096	0.050762
rno-miR-497-5p	lamellipodium membrane	5	10	5207	23933	0.0458096	0.050762
rno-miR-497-5p	endoplasmic reticulum golgi intermediate compartment	14	41	5207	23933	0.0464354	0.0509961
rno-miR-497-5p	kinetochore	19	60	5207	23933	0.048315	0.051676
rno-miR-497-5p	lamellipodium	28	95	5207	23933	0.0479298	0.051676
rno-miR-497-5p	apical part of cell	28	95	5207	23933	0.0479298	0.051676
rno-miR-497-5p	ruffle membrane	15	45	5207	23933	0.0491355	0.0521006
rno-miR-497-5p	myelin sheath	8	20	5207	23933	0.0505327	0.0529891
rno-miR-497-5p	endoplasmic reticulum membrane	102	404	5207	23933	0.0508351	0.0529891
rno-miR-497-5p	axon part	7	17	5207	23933	0.0566682	0.058573
rno-miR-497-5p	vesicle	15	46	5207	23933	0.0587375	0.0587375
rno-miR-497-5p	recycling endosome membrane	9	24	5207	23933	0.0583802	0.0587375
rno-miR-497-5p	snare complex	9	24	5207	23933	0.0583802	0.0587375
rno-miR-497-5p	intracellular part	9	24	5207	23933	0.0583802	0.0587375
rno-miR-92b-3p	cytoplasm	486	3883	2252	23933	1.57752e-12	1.23046e-10
rno-miR-92b-3p	nucleus	483	4063	2252	23933	4.48158e-09	1.74782e-07
rno-miR-92b-3p	golgi apparatus	103	653	2252	23933	1.1735e-07	3.0511e-06
rno-miR-92b-3p	nucleolus	189	1420	2252	23933	4.7516e-07	9.26563e-06
rno-miR-92b-3p	protein complex	66	409	2252	23933	1.00197e-05	0.000156307
rno-miR-92b-3p	dendrite	49	290	2252	23933	4.05812e-05	0.00045219
rno-miR-92b-3p	intracellular	137	1043	2252	23933	3.5495e-05	0.00045219
rno-miR-92b-3p	plasma membrane	256	2168	2252	23933	5.69128e-05	0.0005549
rno-miR-92b-3p	t tubule	12	36	2252	23933	6.80836e-05	0.00055864
rno-miR-92b-3p	neuronal cell body	58	369	2252	23933	7.16206e-05	0.00055864
rno-miR-92b-3p	endoplasmic reticulum	80	564	2252	23933	0.000135063	0.000957717
rno-miR-92b-3p	ada2 gcn5 ada3 transcription activator complex	7	15	2252	23933	0.000210757	0.00136992
rno-miR-92b-3p	cellular_component	192	1615	2252	23933	0.000354715	0.00212829
rno-miR-92b-3p	axon initial segment	6	12	2252	23933	0.000386317	0.00215234
rno-miR-92b-3p	perinuclear region of cytoplasm	64	447	2252	23933	0.000468081	0.00243402
rno-miR-92b-3p	synapse	33	194	2252	23933	0.000604667	0.00294775
rno-miR-92b-3p	caveola	16	70	2252	23933	0.000649031	0.00297791
rno-miR-92b-3p	trans golgi network	21	107	2252	23933	0.000900484	0.0039021
rno-miR-92b-3p	neuronal cell body membrane	6	14	2252	23933	0.00106388	0.00436751
rno-miR-92b-3p	sarcolemma	17	81	2252	23933	0.00124547	0.00485732
rno-miR-92b-3p	membrane	125	1023	2252	23933	0.00140159	0.00520589
rno-miR-92b-3p	amp activated protein kinase complex	4	7	2252	23933	0.00216704	0.00768314
rno-miR-92b-3p	intracellular membrane bounded organelle	62	462	2252	23933	0.00280327	0.00911063
rno-miR-92b-3p	cell periphery	9	33	2252	23933	0.00271776	0.00911063
rno-miR-92b-3p	lysosomal lumen	4	8	2252	23933	0.00401168	0.0111754
rno-miR-92b-3p	golgi membrane	33	216	2252	23933	0.00373369	0.0111754
rno-miR-92b-3p	glycogen granule	4	8	2252	23933	0.00401168	0.0111754
rno-miR-92b-3p	pre autophagosomal structure membrane	4	8	2252	23933	0.00401168	0.0111754
rno-miR-92b-3p	endosome membrane	14	69	2252	23933	0.00447152	0.011626
rno-miR-92b-3p	perikaryon	15	76	2252	23933	0.00436805	0.011626
rno-miR-92b-3p	transcription factor complex	33	222	2252	23933	0.00570867	0.0143638
rno-miR-92b-3p	neuron projection	38	266	2252	23933	0.00623961	0.0152091
rno-miR-92b-3p	coated pit	9	38	2252	23933	0.00748813	0.0159697
rno-miR-92b-3p	postsynaptic density	23	143	2252	23933	0.00757538	0.0159697
rno-miR-92b-3p	mitotic spindle	5	14	2252	23933	0.00711813	0.0159697
rno-miR-92b-3p	lamin filament	3	5	2252	23933	0.00719227	0.0159697
rno-miR-92b-3p	chromatin	15	80	2252	23933	0.007153	0.0159697
rno-miR-92b-3p	dendritic shaft	10	45	2252	23933	0.00792267	0.0162623
rno-miR-92b-3p	basolateral plasma membrane	24	154	2252	23933	0.00953457	0.0178691
rno-miR-92b-3p	transport vesicle	10	46	2252	23933	0.00928933	0.0178691
rno-miR-92b-3p	voltage gated potassium channel complex	11	53	2252	23933	0.00933519	0.0178691
rno-miR-92b-3p	dendritic spine	17	98	2252	23933	0.00965696	0.0178691
rno-miR-92b-3p	nucleoplasm	26	171	2252	23933	0.00985089	0.0178691
rno-miR-92b-3p	integral to plasma membrane	39	283	2252	23933	0.0101372	0.0179704
rno-miR-92b-3p	extrinsic to membrane	7	27	2252	23933	0.0106381	0.0180386
rno-miR-92b-3p	apical plasma membrane	34	240	2252	23933	0.0104925	0.0180386
rno-miR-92b-3p	intercalated disc	8	34	2252	23933	0.0119035	0.0197548
rno-miR-92b-3p	endomembrane system	9	41	2252	23933	0.0124675	0.0199046
rno-miR-92b-3p	cell projection	13	70	2252	23933	0.0127594	0.0199046
rno-miR-92b-3p	transcriptional repressor complex	10	48	2252	23933	0.0125545	0.0199046
rno-miR-92b-3p	lysosomal membrane	14	78	2252	23933	0.0133849	0.0200774
rno-miR-92b-3p	voltage gated calcium channel complex	5	16	2252	23933	0.0132496	0.0200774
rno-miR-92b-3p	node of ranvier	4	11	2252	23933	0.015024	0.0221108
rno-miR-92b-3p	nuclear membrane	20	128	2252	23933	0.0164402	0.0237469
rno-miR-92b-3p	excitatory synapse	6	23	2252	23933	0.0171249	0.0242863
rno-miR-92b-3p	membrane raft	26	180	2252	23933	0.0183371	0.025541
rno-miR-92b-3p	axon	30	216	2252	23933	0.0199039	0.0272369
rno-miR-92b-3p	axolemma	4	12	2252	23933	0.0208841	0.0280855
rno-miR-92b-3p	moz morf histone acetyltransferase complex	3	7	2252	23933	0.0217913	0.0288088
rno-miR-92b-3p	nuclear envelope	16	100	2252	23933	0.0242822	0.0315669
rno-miR-92b-3p	endoplasmic reticulum membrane	50	404	2252	23933	0.0275936	0.0352836
rno-miR-92b-3p	cytoplasmic vesicle membrane	9	48	2252	23933	0.0330465	0.0415747
rno-miR-92b-3p	cytoskeleton	26	190	2252	23933	0.0336134	0.0416165
rno-miR-92b-3p	cell leading edge	7	34	2252	23933	0.0362293	0.0441544
rno-miR-92b-3p	myofibril	8	42	2252	23933	0.0397155	0.0469365
rno-miR-92b-3p	early endosome membrane	8	42	2252	23933	0.0397155	0.0469365
rno-miR-92b-3p	nuclear replication fork	3	9	2252	23933	0.0453456	0.0484515
rno-miR-92b-3p	clathrin coat	3	9	2252	23933	0.0453456	0.0484515
[truncated: 10 more rows]
