# Supplementary material for: Hypoxia treatment and resistance training alters microRNA profiling in rats skeletal muscle
Source: Sci Rep. 2024 Apr 10;14:8388. doi: 10.1038/s41598-024-58996-7 (PMC11006875; doi:10.1038/s41598-024-58996-7)
Supplement: Supplementary file 3 — Supplementary Information 3. [file 41598_2024_58996_MOESM3_ESM.xlsx]

## Sheet: GO_BP
miRNA	PathName	PathFg	PathBg	GenomeFG	GenomeBG	pval	BH
rno-miR-1306-3p	small gtpase mediated signal transduction	49	204	2535	23933	2.94439e-08	8.36206e-06
rno-miR-1306-3p	positive regulation of cell migration	31	115	2535	23933	7.01106e-07	9.9557e-05
rno-miR-1306-3p	protein transport	54	267	2535	23933	2.26902e-06	0.000214801
rno-miR-1306-3p	cell migration	31	123	2535	23933	3.32475e-06	0.000236057
rno-miR-1306-3p	cytoskeleton organization	21	69	2535	23933	5.38552e-06	0.000305898
rno-miR-1306-3p	in utero embryonic development	45	231	2535	23933	4.0257e-05	0.0019055
rno-miR-1306-3p	mesoderm formation	12	32	2535	23933	5.74794e-05	0.00233202
rno-miR-1306-3p	regulation of sodium ion transmembrane transporter activity	5	7	2535	23933	0.000232054	0.00659032
rno-miR-1306-3p	wnt receptor signaling pathway	24	105	2535	23933	0.000212034	0.00659032
rno-miR-1306-3p	response to hypoxia	44	239	2535	23933	0.000188868	0.00659032
rno-miR-1306-3p	regulation of cell shape	19	76	2535	23933	0.000279981	0.00662621
rno-miR-1306-3p	learning	13	42	2535	23933	0.000271158	0.00662621
rno-miR-1306-3p	l amino acid transport	8	19	2535	23933	0.000403886	0.00820537
rno-miR-1306-3p	inositol phosphate dephosphorylation	6	11	2535	23933	0.00040449	0.00820537
rno-miR-1306-3p	embryonic pattern specification	9	24	2535	23933	0.000490398	0.00821757
rno-miR-1306-3p	negative regulation of nitric oxide synthase activity	5	8	2535	23933	0.000564586	0.00821757
rno-miR-1306-3p	synaptic transmission	23	105	2535	23933	0.000543256	0.00821757
rno-miR-1306-3p	positive regulation of transcription dna dependent	79	518	2535	23933	0.000578702	0.00821757
rno-miR-1306-3p	cerebral cortex gabaergic interneuron migration	4	5	2535	23933	0.000574879	0.00821757
rno-miR-1306-3p	wnt receptor signaling pathway calcium modulating pathway	5	8	2535	23933	0.000564586	0.00821757
rno-miR-1306-3p	vesicle mediated transport	25	119	2535	23933	0.000618779	0.00836825
rno-miR-1306-3p	response to stress	28	141	2535	23933	0.000779691	0.0100651
rno-miR-1306-3p	positive regulation of apoptotic process	42	241	2535	23933	0.000840767	0.0103816
rno-miR-1306-3p	phosphatidylinositol dephosphorylation	6	13	2535	23933	0.0012454	0.0126611
rno-miR-1306-3p	brain development	39	224	2535	23933	0.00128343	0.0126611
rno-miR-1306-3p	negative regulation of protein phosphorylation	12	43	2535	23933	0.00129286	0.0126611
rno-miR-1306-3p	cellular response to ionizing radiation	7	17	2535	23933	0.00110285	0.0126611
rno-miR-1306-3p	protein phosphorylation	57	358	2535	23933	0.00115986	0.0126611
rno-miR-1306-3p	positive regulation of autophagy	6	13	2535	23933	0.0012454	0.0126611
rno-miR-1306-3p	hyaluronan biosynthetic process	4	6	2535	23933	0.00157926	0.0129431
rno-miR-1306-3p	sodium ion transmembrane transport	11	38	2535	23933	0.0014694	0.0129431
rno-miR-1306-3p	regulation of cardiac muscle cell action potential involved in contraction	4	6	2535	23933	0.00157926	0.0129431
rno-miR-1306-3p	amino acid transmembrane transport	10	33	2535	23933	0.00163217	0.0129431
rno-miR-1306-3p	protein retention in er lumen	4	6	2535	23933	0.00157926	0.0129431
rno-miR-1306-3p	elevation of cytosolic calcium ion concentration involved in phospholipase c activating g protein coupled signaling pathway	7	18	2535	23933	0.00164068	0.0129431
rno-miR-1306-3p	cell differentiation	44	264	2535	23933	0.00162642	0.0129431
rno-miR-1306-3p	response to wounding	15	62	2535	23933	0.00169472	0.0130081
rno-miR-1306-3p	phosphatidylinositol phosphorylation	9	28	2535	23933	0.00175158	0.0130908
rno-miR-1306-3p	wound healing spreading of epidermal cells	5	10	2535	23933	0.00211663	0.0136619
rno-miR-1306-3p	cellular response to insulin stimulus	18	82	2535	23933	0.00203096	0.0136619
rno-miR-1306-3p	positive regulation of atpase activity	6	14	2535	23933	0.00198497	0.0136619
rno-miR-1306-3p	central nervous system projection neuron axonogenesis	5	10	2535	23933	0.00211663	0.0136619
rno-miR-1306-3p	positive regulation of action potential	5	10	2535	23933	0.00211663	0.0136619
rno-miR-1306-3p	stress fiber assembly	5	10	2535	23933	0.00211663	0.0136619
rno-miR-1306-3p	protein homooligomerization	30	165	2535	23933	0.00224091	0.0141426
rno-miR-1306-3p	cell morphogenesis	14	58	2535	23933	0.00244096	0.0150703
rno-miR-1306-3p	cell communication	13	54	2535	23933	0.00352273	0.0163386
rno-miR-1306-3p	cholesterol homeostasis	12	48	2535	23933	0.00356688	0.0163386
rno-miR-1306-3p	membrane depolarization	8	25	2535	23933	0.00323671	0.0163386
rno-miR-1306-3p	regulation of circadian rhythm	5	11	2535	23933	0.00354342	0.0163386
rno-miR-1306-3p	thalamus development	4	7	2535	23933	0.00337554	0.0163386
rno-miR-1306-3p	negative regulation of protein kinase activity	12	47	2535	23933	0.00295503	0.0163386
rno-miR-1306-3p	protein processing	11	42	2535	23933	0.00351725	0.0163386
rno-miR-1306-3p	cell matrix adhesion	12	47	2535	23933	0.00295503	0.0163386
rno-miR-1306-3p	long term synaptic depression	5	11	2535	23933	0.00354342	0.0163386
rno-miR-1306-3p	adenylate cyclase inhibiting g protein coupled glutamate receptor signaling pathway	4	7	2535	23933	0.00337554	0.0163386
rno-miR-1306-3p	hemopoietic stem cell differentiation	4	7	2535	23933	0.00337554	0.0163386
rno-miR-1306-3p	cell growth	11	41	2535	23933	0.00286585	0.0163386
rno-miR-1306-3p	regulation of calcium ion import	4	7	2535	23933	0.00337554	0.0163386
rno-miR-1306-3p	negative regulation of endothelial cell proliferation	8	25	2535	23933	0.00323671	0.0163386
rno-miR-1306-3p	microtubule nucleation	4	7	2535	23933	0.00337554	0.0163386
rno-miR-1306-3p	protein targeting to membrane	4	7	2535	23933	0.00337554	0.0163386
rno-miR-1306-3p	cellular response to camp	9	31	2535	23933	0.00381787	0.0172107
rno-miR-1306-3p	canonical wnt receptor signaling pathway	18	88	2535	23933	0.00455099	0.017466
rno-miR-1306-3p	endocytosis	18	87	2535	23933	0.00400832	0.017466
rno-miR-1306-3p	b cell activation	7	21	2535	23933	0.00450981	0.017466
rno-miR-1306-3p	activation of cysteine type endopeptidase activity involved in apoptotic process	15	68	2535	23933	0.00440648	0.017466
rno-miR-1306-3p	sodium ion transport	16	74	2535	23933	0.00411346	0.017466
rno-miR-1306-3p	regulation of cell morphogenesis	6	16	2535	23933	0.00439383	0.017466
rno-miR-1306-3p	regulation of neurotransmitter secretion	7	21	2535	23933	0.00450981	0.017466
rno-miR-1306-3p	cellular process	8	26	2535	23933	0.00424708	0.017466
rno-miR-1306-3p	heart looping	11	43	2535	23933	0.00428189	0.017466
rno-miR-1306-3p	negative regulation of phosphatase activity	12	49	2535	23933	0.0042768	0.017466
rno-miR-1306-3p	nervous system development	29	165	2535	23933	0.00435705	0.017466
rno-miR-1306-3p	response to cytokine stimulus	19	96	2535	23933	0.00527636	0.0199798
rno-miR-1306-3p	positive regulation of receptor mediated endocytosis	5	12	2535	23933	0.00554839	0.0202018
rno-miR-1306-3p	heme biosynthetic process	5	12	2535	23933	0.00554839	0.0202018
rno-miR-1306-3p	circadian rhythm	14	63	2535	23933	0.00544451	0.0202018
rno-miR-1306-3p	axonogenesis	17	83	2535	23933	0.00564929	0.0203088
rno-miR-1306-3p	positive regulation of insulin receptor signaling pathway	4	8	2535	23933	0.00618649	0.0204378
rno-miR-1306-3p	intracellular protein transport	26	147	2535	23933	0.00614612	0.0204378
rno-miR-1306-3p	neuron differentiation	21	111	2535	23933	0.00599245	0.0204378
rno-miR-1306-3p	establishment of epithelial cell polarity	4	8	2535	23933	0.00618649	0.0204378
rno-miR-1306-3p	midbrain hindbrain boundary development	4	8	2535	23933	0.00618649	0.0204378
rno-miR-1306-3p	regulation of arf gtpase activity	6	17	2535	23933	0.00618892	0.0204378
rno-miR-1306-3p	positive regulation of protein homooligomerization	4	8	2535	23933	0.00618649	0.0204378
rno-miR-1306-3p	cellular response to mechanical stimulus	14	64	2535	23933	0.00630457	0.0205804
rno-miR-1306-3p	brown fat cell differentiation	8	28	2535	23933	0.00697634	0.0221535
rno-miR-1306-3p	extracellular matrix organization	16	78	2535	23933	0.00702049	0.0221535
rno-miR-1306-3p	associative learning	8	28	2535	23933	0.00697634	0.0221535
rno-miR-1306-3p	positive regulation of protein phosphorylation	20	106	2535	23933	0.00742326	0.0224613
rno-miR-1306-3p	negative regulation of cell proliferation	45	294	2535	23933	0.00743437	0.0224613
rno-miR-1306-3p	axon guidance	20	106	2535	23933	0.00742326	0.0224613
rno-miR-1306-3p	activation of mapk activity	14	65	2535	23933	0.00726987	0.0224613
rno-miR-1306-3p	release of cytochrome c from mitochondria	7	23	2535	23933	0.00787269	0.0226834
rno-miR-1306-3p	regulation of neuronal synaptic plasticity	7	23	2535	23933	0.00787269	0.0226834
rno-miR-1306-3p	positive regulation of smooth muscle cell proliferation	13	59	2535	23933	0.00781309	0.0226834
rno-miR-1306-3p	transmembrane transport	23	128	2535	23933	0.00790723	0.0226834
rno-miR-1306-3p	cellular response to dexamethasone stimulus	7	23	2535	23933	0.00787269	0.0226834
rno-miR-1306-3p	cellular response to cholesterol	5	13	2535	23933	0.00823776	0.0231636
rno-miR-1306-3p	regulation of rac gtpase activity	5	13	2535	23933	0.00823776	0.0231636
rno-miR-1306-3p	inactivation of mapk activity	6	18	2535	23933	0.00846304	0.0235637
rno-miR-1306-3p	feeding behavior	8	29	2535	23933	0.00875632	0.0235702
rno-miR-1306-3p	jun phosphorylation	3	5	2535	23933	0.0100665	0.0235702
rno-miR-1306-3p	regulation of ventricular cardiac muscle cell membrane depolarization	3	5	2535	23933	0.0100665	0.0235702
rno-miR-1306-3p	positive regulation of transcription from rna polymerase ii promoter	95	706	2535	23933	0.00865754	0.0235702
rno-miR-1306-3p	protein hexamerization	3	5	2535	23933	0.0100665	0.0235702
rno-miR-1306-3p	cellular response to copper ion	3	5	2535	23933	0.0100665	0.0235702
rno-miR-1306-3p	righting reflex	4	9	2535	23933	0.0102082	0.0235702
rno-miR-1306-3p	positive regulation of heterotypic cell cell adhesion	3	5	2535	23933	0.0100665	0.0235702
rno-miR-1306-3p	positive regulation of endothelial cell proliferation	12	54	2535	23933	0.00968929	0.0235702
rno-miR-1306-3p	negative regulation of glial cell apoptotic process	3	5	2535	23933	0.0100665	0.0235702
rno-miR-1306-3p	signal transduction in response to dna damage	4	9	2535	23933	0.0102082	0.0235702
rno-miR-1306-3p	cellular response to hyperoxia	3	5	2535	23933	0.0100665	0.0235702
rno-miR-1306-3p	regulation of ventricular cardiac muscle cell membrane repolarization	4	9	2535	23933	0.0102082	0.0235702
rno-miR-1306-3p	blood vessel development	12	54	2535	23933	0.00968929	0.0235702
rno-miR-1306-3p	negative regulation of catenin import into nucleus	4	9	2535	23933	0.0102082	0.0235702
rno-miR-1306-3p	regulation of glucose import	3	5	2535	23933	0.0100665	0.0235702
rno-miR-1306-3p	cellular response to thyroid hormone stimulus	4	9	2535	23933	0.0102082	0.0235702
rno-miR-1306-3p	positive regulation of rab gtpase activity	3	5	2535	23933	0.0100665	0.0235702
rno-miR-1306-3p	positive regulation of cell death	9	35	2535	23933	0.00907835	0.0235702
rno-miR-1306-3p	vesicle organization	4	9	2535	23933	0.0102082	0.0235702
rno-miR-1306-3p	cell cell signaling	12	54	2535	23933	0.00968929	0.0235702
rno-miR-1306-3p	peptidyl tyrosine phosphorylation	13	61	2535	23933	0.0103904	0.0237973
rno-miR-1306-3p	histone h3 acetylation	10	42	2535	23933	0.0107521	0.0242348
rno-miR-1306-3p	neuron projection morphogenesis	10	42	2535	23933	0.0107521	0.0242348
rno-miR-1306-3p	negative regulation of neuron projection development	8	30	2535	23933	0.0108546	0.0242733
rno-miR-1306-3p	negative regulation of microtubule depolymerization	6	19	2535	23933	0.0112788	0.0250249
rno-miR-1306-3p	response to drug	65	465	2535	23933	0.0123243	0.0271325
rno-miR-1306-3p	autophagic vacuole assembly	7	25	2535	23933	0.0127921	0.0275223
rno-miR-1306-3p	myelination	10	43	2535	23933	0.0127127	0.0275223
rno-miR-1306-3p	cell cycle	25	148	2535	23933	0.0126114	0.0275223
rno-miR-1306-3p	regulation of rho protein signal transduction	12	56	2535	23933	0.0129489	0.0276503
rno-miR-1306-3p	apoptotic process	53	369	2535	23933	0.0136153	0.0288563
rno-miR-1306-3p	response to retinoic acid	14	70	2535	23933	0.0139848	0.0294199
rno-miR-1306-3p	regulation of the force of heart contraction	6	20	2535	23933	0.0146961	0.030689
rno-miR-1306-3p	negative regulation of peptidyl serine phosphorylation	4	10	2535	23933	0.0156026	0.0314266
rno-miR-1306-3p	adult feeding behavior	4	10	2535	23933	0.0156026	0.0314266
rno-miR-1306-3p	response to dna damage stimulus	24	143	2535	23933	0.0154081	0.0314266
rno-miR-1306-3p	positive regulation by host of viral transcription	4	10	2535	23933	0.0156026	0.0314266
rno-miR-1306-3p	glomerular filtration	4	10	2535	23933	0.0156026	0.0314266
rno-miR-1306-3p	protein targeting to mitochondrion	5	15	2535	23933	0.0160604	0.0314402
rno-miR-1306-3p	trophectodermal cell differentiation	5	15	2535	23933	0.0160604	0.0314402
rno-miR-1306-3p	chloride transport	11	51	2535	23933	0.0161629	0.0314402
rno-miR-1306-3p	cell cell junction organization	5	15	2535	23933	0.0160604	0.0314402
rno-miR-1306-3p	positive regulation of release of sequestered calcium ion into cytosol	5	15	2535	23933	0.0160604	0.0314402
rno-miR-1306-3p	microtubule cytoskeleton organization	12	58	2535	23933	0.0169859	0.0325946
rno-miR-1306-3p	hippocampus development	12	58	2535	23933	0.0169859	0.0325946
rno-miR-1306-3p	response to nicotine	10	45	2535	23933	0.0174234	0.0329884
rno-miR-1306-3p	cellular protein localization	10	45	2535	23933	0.0174234	0.0329884
rno-miR-1306-3p	renal water absorption	3	6	2535	23933	0.0185538	0.0333499
rno-miR-1306-3p	response to follicle stimulating hormone stimulus	3	6	2535	23933	0.0185538	0.0333499
rno-miR-1306-3p	maternal process involved in parturition	3	6	2535	23933	0.0185538	0.0333499
rno-miR-1306-3p	negative regulation of pathway restricted smad protein phosphorylation	3	6	2535	23933	0.0185538	0.0333499
rno-miR-1306-3p	response to iron ii ion	3	6	2535	23933	0.0185538	0.0333499
rno-miR-1306-3p	wnt receptor signaling pathway involved in somitogenesis	3	6	2535	23933	0.0185538	0.0333499
rno-miR-1306-3p	intracellular cholesterol transport	3	6	2535	23933	0.0185538	0.0333499
rno-miR-1306-3p	regulation of innate immune response	3	6	2535	23933	0.0185538	0.0333499
rno-miR-1306-3p	regulation of ph	6	21	2535	23933	0.0187707	0.0333692
rno-miR-1306-3p	response to estrogen stimulus	18	101	2535	23933	0.0187995	0.0333692
rno-miR-1306-3p	transmembrane receptor protein tyrosine kinase signaling pathway	8	33	2535	23933	0.0193656	0.0337412
rno-miR-1306-3p	negative regulation of map kinase activity	8	33	2535	23933	0.0193656	0.0337412
rno-miR-1306-3p	signal transduction	56	401	2535	23933	0.0193354	0.0337412
rno-miR-1306-3p	negative regulation of transcription from rna polymerase ii promoter	65	476	2535	23933	0.0196828	0.0340849
rno-miR-1306-3p	transport	18	102	2535	23933	0.0206386	0.0355234
rno-miR-1306-3p	acute inflammatory response	5	16	2535	23933	0.0213634	0.0361143
rno-miR-1306-3p	positive regulation of rho gtpase activity	5	16	2535	23933	0.0213634	0.0361143
rno-miR-1306-3p	positive regulation vascular endothelial growth factor production	5	16	2535	23933	0.0213634	0.0361143
rno-miR-1306-3p	positive regulation of catenin import into nucleus	4	11	2535	23933	0.0224936	0.0375775
rno-miR-1306-3p	negative regulation of protein serine threonine kinase activity	4	11	2535	23933	0.0224936	0.0375775
rno-miR-1306-3p	receptor mediated endocytosis	8	34	2535	23933	0.0230388	0.0382632
rno-miR-1306-3p	cytokine production	6	22	2535	23933	0.0235529	0.0384427
rno-miR-1306-3p	cholesterol transport	6	22	2535	23933	0.0235529	0.0384427
rno-miR-1306-3p	camp mediated signaling	6	22	2535	23933	0.0235529	0.0384427
rno-miR-1306-3p	glutamate secretion	3	7	2535	23933	0.0299375	0.0429406
rno-miR-1306-3p	serotonin metabolic process	3	7	2535	23933	0.0299375	0.0429406
rno-miR-1306-3p	cellular component movement	7	29	2535	23933	0.0285972	0.0429406
rno-miR-1306-3p	negative regulation of osteoblast proliferation	3	7	2535	23933	0.0299375	0.0429406
rno-miR-1306-3p	membranous septum morphogenesis	3	7	2535	23933	0.0299375	0.0429406
rno-miR-1306-3p	cgmp catabolic process	3	7	2535	23933	0.0299375	0.0429406
rno-miR-1306-3p	glucose transport	7	29	2535	23933	0.0285972	0.0429406
rno-miR-1306-3p	negative regulation of wnt receptor signaling pathway	10	48	2535	23933	0.0267366	0.0429406
rno-miR-1306-3p	axon cargo transport	3	7	2535	23933	0.0299375	0.0429406
rno-miR-1306-3p	dendritic spine morphogenesis	3	7	2535	23933	0.0299375	0.0429406
rno-miR-1306-3p	metal ion transport	3	7	2535	23933	0.0299375	0.0429406
rno-miR-1306-3p	vascular endothelial growth factor receptor signaling pathway	6	23	2535	23933	0.0290871	0.0429406
rno-miR-1306-3p	regulation of synapse assembly	3	7	2535	23933	0.0299375	0.0429406
rno-miR-1306-3p	response to ionizing radiation	11	55	2535	23933	0.0275056	0.0429406
rno-miR-1306-3p	regulation of dopamine metabolic process	3	7	2535	23933	0.0299375	0.0429406
rno-miR-1306-3p	l serine transport	3	7	2535	23933	0.0299375	0.0429406
rno-miR-1306-3p	activation of rac gtpase activity	3	7	2535	23933	0.0299375	0.0429406
rno-miR-1306-3p	placenta development	8	35	2535	23933	0.0271752	0.0429406
rno-miR-1306-3p	regulation of tight junction assembly	3	7	2535	23933	0.0299375	0.0429406
rno-miR-1306-3p	erythrocyte development	5	17	2535	23933	0.0276861	0.0429406
rno-miR-1306-3p	establishment or maintenance of epithelial cell apical basal polarity	3	7	2535	23933	0.0299375	0.0429406
rno-miR-1306-3p	positive regulation of dna binding	6	23	2535	23933	0.0290871	0.0429406
rno-miR-1306-3p	homophilic cell adhesion	18	105	2535	23933	0.0269872	0.0429406
rno-miR-1306-3p	autophagy	10	48	2535	23933	0.0267366	0.0429406
rno-miR-1306-3p	angiogenesis	24	152	2535	23933	0.0301898	0.0430849
rno-miR-1306-3p	positive regulation of mast cell degranulation	4	12	2535	23933	0.0309662	0.0432457
rno-miR-1306-3p	transforming growth factor beta receptor signaling pathway	11	56	2535	23933	0.0310638	0.0432457
rno-miR-1306-3p	lipid biosynthetic process	4	12	2535	23933	0.0309662	0.0432457
rno-miR-1306-3p	positive regulation of neuron apoptotic process	10	49	2535	23933	0.030509	0.0432457
rno-miR-1306-3p	regulation of wnt receptor signaling pathway	4	12	2535	23933	0.0309662	0.0432457
rno-miR-1306-3p	cardiac muscle contraction	8	36	2535	23933	0.031799	0.0440532
rno-miR-1306-3p	positive regulation of angiogenesis	15	85	2535	23933	0.0326192	0.0449701
rno-miR-1306-3p	response to glucose stimulus	17	100	2535	23933	0.0332761	0.0456541
rno-miR-1306-3p	response to nutrient	20	123	2535	23933	0.0342558	0.0467724
rno-miR-1306-3p	negative regulation of protein kinase b signaling cascade	5	18	2535	23933	0.0350796	0.0469934
rno-miR-1306-3p	protein targeting to plasma membrane	5	18	2535	23933	0.0350796	0.0469934
rno-miR-1306-3p	microtubule bundle formation	5	18	2535	23933	0.0350796	0.0469934
rno-miR-1306-3p	regulation of heart rate by cardiac conduction	5	18	2535	23933	0.0350796	0.0469934
rno-miR-1306-3p	positive regulation of phosphatidylinositol 3 kinase activity	6	24	2535	23933	0.0354106	0.0469935
rno-miR-1306-3p	gastrulation	6	24	2535	23933	0.0354106	0.0469935
rno-miR-1306-3p	regulation of transcription dna dependent	86	671	2535	23933	0.0357739	0.0472549
rno-miR-1306-3p	positive regulation of protein binding	8	37	2535	23933	0.0369319	0.0483348
rno-miR-1306-3p	positive regulation of inflammatory response	8	37	2535	23933	0.0369319	0.0483348
rno-miR-1306-3p	phosphatidylinositol metabolic process	5	19	2535	23933	0.0435798	0.0492134
rno-miR-1306-3p	transcription from mitochondrial promoter	3	8	2535	23933	0.0441881	0.0492134
rno-miR-1306-3p	embryonic retina morphogenesis in camera type eye	3	8	2535	23933	0.0441881	0.0492134
rno-miR-1306-3p	transcytosis	3	8	2535	23933	0.0441881	0.0492134
rno-miR-1306-3p	actin filament polymerization	3	8	2535	23933	0.0441881	0.0492134
rno-miR-1306-3p	death	3	8	2535	23933	0.0441881	0.0492134
rno-miR-1306-3p	tube morphogenesis	3	8	2535	23933	0.0441881	0.0492134
rno-miR-1306-3p	regulation of atrial cardiac muscle cell membrane depolarization	3	8	2535	23933	0.0441881	0.0492134
rno-miR-1306-3p	negative regulation of smooth muscle cell differentiation	3	8	2535	23933	0.0441881	0.0492134
rno-miR-1306-3p	behavior	7	31	2535	23933	0.0400331	0.0492134
rno-miR-1306-3p	sphingolipid metabolic process	4	13	2535	23933	0.0410677	0.0492134
rno-miR-1306-3p	positive regulation of dendrite development	3	8	2535	23933	0.0441881	0.0492134
rno-miR-1306-3p	amino acid transport	4	13	2535	23933	0.0410677	0.0492134
rno-miR-1306-3p	synapse organization	6	25	2535	23933	0.0425533	0.0492134
rno-miR-1306-3p	endosome to lysosome transport	6	25	2535	23933	0.0425533	0.0492134
rno-miR-1306-3p	negative regulation of dna binding	6	25	2535	23933	0.0425533	0.0492134
rno-miR-1306-3p	vasculogenesis	11	59	2535	23933	0.0436794	0.0492134
rno-miR-1306-3p	placenta blood vessel development	3	8	2535	23933	0.0441881	0.0492134
rno-miR-1306-3p	labyrinthine layer development	3	8	2535	23933	0.0441881	0.0492134
rno-miR-1306-3p	positive regulation of microtubule polymerization	4	13	2535	23933	0.0410677	0.0492134
rno-miR-1306-3p	protein kinase c activating g protein coupled receptor signaling pathway	7	31	2535	23933	0.0400331	0.0492134
rno-miR-1306-3p	regulation of ventricular cardiac muscle cell action potential	4	13	2535	23933	0.0410677	0.0492134
rno-miR-1306-3p	negative regulation of phosphatidylinositol 3 kinase cascade	3	8	2535	23933	0.0441881	0.0492134
rno-miR-1306-3p	positive regulation of b cell proliferation	8	38	2535	23933	0.042593	0.0492134
rno-miR-1306-3p	response to lipopolysaccharide	31	212	2535	23933	0.0401696	0.0492134
rno-miR-1306-3p	mapk cascade	12	66	2535	23933	0.0428902	0.0492134
rno-miR-1306-3p	negative regulation of stress fiber assembly	3	8	2535	23933	0.0441881	0.0492134
rno-miR-1306-3p	long term synaptic potentiation	6	25	2535	23933	0.0425533	0.0492134
rno-miR-1306-3p	ras protein signal transduction	7	31	2535	23933	0.0400331	0.0492134
rno-miR-1306-3p	astrocyte development	3	8	2535	23933	0.0441881	0.0492134
rno-miR-1306-3p	cell migration involved in gastrulation	4	13	2535	23933	0.0410677	0.0492134
rno-miR-1306-3p	programmed cell death	3	8	2535	23933	0.0441881	0.0492134
rno-miR-1306-3p	positive regulation of epithelial cell proliferation involved in lung morphogenesis	3	8	2535	23933	0.0441881	0.0492134
rno-miR-1306-3p	positive regulation of sequence specific dna binding transcription factor activity	14	80	2535	23933	0.0405475	0.0492134
rno-miR-1306-3p	positive regulation of lamellipodium assembly	3	8	2535	23933	0.0441881	0.0492134
rno-miR-1306-3p	negative regulation of vascular permeability	4	13	2535	23933	0.0410677	0.0492134
rno-miR-1306-3p	response to calcium ion	13	73	2535	23933	0.0418139	0.0492134
rno-miR-1306-3p	camp catabolic process	4	13	2535	23933	0.0410677	0.0492134
rno-miR-1306-3p	response to peptide hormone stimulus	20	127	2535	23933	0.0458492	0.0508639
rno-miR-1306-3p	eating behavior	7	32	2535	23933	0.0467261	0.0512363
rno-miR-1306-3p	cellular response to hydrogen peroxide	7	32	2535	23933	0.0467261	0.0512363
rno-miR-1306-3p	positive regulation of glucose import	7	32	2535	23933	0.0467261	0.0512363
rno-miR-1306-3p	heart development	27	183	2535	23933	0.0478958	0.0521165
rno-miR-1306-3p	multicellular organismal development	28	191	2535	23933	0.0478055	0.0521165
rno-miR-1306-3p	phosphatidylinositol mediated signaling	6	26	2535	23933	0.0505372	0.0545725
rno-miR-1306-3p	locomotory behavior	13	75	2535	23933	0.0504654	0.0545725
rno-miR-1306-3p	response to vitamin e	5	20	2535	23933	0.0532077	0.0555551
rno-miR-1306-3p	glial cell differentiation	5	20	2535	23933	0.0532077	0.0555551
rno-miR-1306-3p	heart trabecula formation	4	14	2535	23933	0.0528102	0.0555551
rno-miR-1306-3p	negative regulation of camp biosynthetic process	4	14	2535	23933	0.0528102	0.0555551
rno-miR-1306-3p	platelet aggregation	4	14	2535	23933	0.0528102	0.0555551
rno-miR-1306-3p	vesicle fusion	4	14	2535	23933	0.0528102	0.0555551
rno-miR-1306-3p	cell proliferation in forebrain	4	14	2535	23933	0.0528102	0.0555551
rno-miR-1306-3p	camera type eye morphogenesis	5	20	2535	23933	0.0532077	0.0555551
rno-miR-1306-3p	glycerol metabolic process	4	14	2535	23933	0.0528102	0.0555551
rno-miR-1306-3p	positive regulation of jun kinase activity	7	33	2535	23933	0.0540924	0.0556603
rno-miR-1306-3p	negative regulation of neuron apoptotic process	17	106	2535	23933	0.0537139	0.0556603
rno-miR-1306-3p	response to organic cyclic compound	33	234	2535	23933	0.0540399	0.0556603
rno-miR-1306-3p	odontogenesis	7	33	2535	23933	0.0540924	0.0556603
rno-miR-1306-3p	integrin mediated signaling pathway	10	54	2535	23933	0.0550369	0.0564277
rno-miR-1306-3p	cerebellum development	8	40	2535	23933	0.0555618	0.0565151
rno-miR-1306-3p	electron transport chain	8	40	2535	23933	0.0555618	0.0565151
rno-miR-1306-3p	dephosphorylation	9	47	2535	23933	0.0557191	0.0565151
rno-miR-1306-3p	regulation of actin cytoskeleton organization	6	27	2535	23933	0.0593764	0.0593764
rno-miR-1306-3p	negative regulation of cell adhesion	6	27	2535	23933	0.0593764	0.0593764
rno-miR-1306-3p	growth	6	27	2535	23933	0.0593764	0.0593764
rno-miR-1306-3p	long term memory	6	27	2535	23933	0.0593764	0.0593764
rno-miR-203a-3p	regulation of transcription dna dependent	195	671	5046	23933	4.63005e-07	0.000166682
rno-miR-203a-3p	positive regulation of transcription dna dependent	155	518	5046	23933	1.084e-06	0.00019512
rno-miR-203a-3p	transcription dna dependent	178	631	5046	23933	1.04332e-05	0.000938984
rno-miR-203a-3p	transport	41	102	5046	23933	8.88287e-06	0.000938984
rno-miR-203a-3p	small gtpase mediated signal transduction	68	204	5046	23933	3.07459e-05	0.00221371
rno-miR-203a-3p	response to nutrient	45	123	5046	23933	5.52814e-05	0.00290795
rno-miR-203a-3p	ossification	31	75	5046	23933	5.65434e-05	0.00290795
rno-miR-203a-3p	negative regulation of transcription dna dependent	127	441	5046	23933	6.8289e-05	0.003073
rno-miR-203a-3p	response to x ray	12	19	5046	23933	8.54777e-05	0.00319431
rno-miR-203a-3p	negative regulation of transcription from rna polymerase ii promoter	135	476	5046	23933	8.87308e-05	0.00319431
rno-miR-203a-3p	response to hypoxia	75	239	5046	23933	0.000118897	0.0035669
rno-miR-203a-3p	biological_process	362	1447	5046	23933	0.000114923	0.0035669
rno-miR-203a-3p	protein transport	82	267	5046	23933	0.000132939	0.00368139
rno-miR-203a-3p	positive regulation of transcription from rna polymerase ii promoter	189	706	5046	23933	0.000148755	0.00382514
rno-miR-203a-3p	positive regulation of smooth muscle cell proliferation	25	59	5046	23933	0.000179757	0.00404453
rno-miR-203a-3p	negative regulation of canonical wnt receptor signaling pathway	31	79	5046	23933	0.00017859	0.00404453
rno-miR-203a-3p	patterning of blood vessels	17	35	5046	23933	0.000274022	0.00548044
rno-miR-203a-3p	outflow tract morphogenesis	18	38	5046	23933	0.000271	0.00548044
rno-miR-203a-3p	positive regulation of cell proliferation	106	373	5046	23933	0.00044079	0.00835181
rno-miR-203a-3p	positive regulation of cell migration	40	115	5046	23933	0.000468386	0.00843094
rno-miR-203a-3p	positive regulation of erythrocyte differentiation	9	14	5046	23933	0.00057651	0.00943381
rno-miR-203a-3p	response to calcium ion	28	73	5046	23933	0.000556132	0.00943381
rno-miR-203a-3p	neural tube closure	26	67	5046	23933	0.00070243	0.0105365
rno-miR-203a-3p	dna repair	47	143	5046	23933	0.000679119	0.0105365
rno-miR-203a-3p	protein glycosylation	28	75	5046	23933	0.000916331	0.0126877
rno-miR-203a-3p	cellular calcium ion homeostasis	26	68	5046	23933	0.000911763	0.0126877
rno-miR-203a-3p	positive regulation of dna binding	12	23	5046	23933	0.000979256	0.0130567
rno-miR-203a-3p	bone mineralization	13	26	5046	23933	0.00101585	0.0130609
rno-miR-203a-3p	cell migration	41	123	5046	23933	0.00105945	0.0131518
rno-miR-203a-3p	negative regulation of dna replication	10	18	5046	23933	0.00139776	0.0150033
rno-miR-203a-3p	negative regulation of neuron differentiation	23	59	5046	23933	0.00129819	0.0150033
rno-miR-203a-3p	mitotic cell cycle	11	21	5046	23933	0.00152938	0.0150033
rno-miR-203a-3p	insulin receptor signaling pathway	19	46	5046	23933	0.00150333	0.0150033
rno-miR-203a-3p	response to atp	10	18	5046	23933	0.00139776	0.0150033
rno-miR-203a-3p	ubiquitin dependent protein catabolic process	42	128	5046	23933	0.00131717	0.0150033
rno-miR-203a-3p	pituitary gland development	15	33	5046	23933	0.00147358	0.0150033
rno-miR-203a-3p	negative regulation of neuron projection development	14	30	5046	23933	0.00154201	0.0150033
rno-miR-203a-3p	regulation of cytokine production	6	8	5046	23933	0.00164938	0.0156257
rno-miR-203a-3p	sphingolipid metabolic process	8	13	5046	23933	0.0017873	0.0164982
rno-miR-203a-3p	protein homooligomerization	51	165	5046	23933	0.00192793	0.0173514
rno-miR-203a-3p	de novo imp biosynthetic process	5	6	5046	23933	0.00205769	0.0174595
rno-miR-203a-3p	intracellular signal transduction	67	229	5046	23933	0.00208544	0.0174595
rno-miR-203a-3p	regulation of cardiac muscle contraction by regulation of the release of sequestered calcium ion	5	6	5046	23933	0.00205769	0.0174595
rno-miR-203a-3p	muscle cell differentiation	9	16	5046	23933	0.00217817	0.0178214
rno-miR-203a-3p	sensory perception of sound	34	101	5046	23933	0.00225092	0.0180073
rno-miR-203a-3p	protein tetramerization	12	25	5046	23933	0.00246754	0.0185981
rno-miR-203a-3p	microtubule cytoskeleton organization	22	58	5046	23933	0.00246701	0.0185981
rno-miR-203a-3p	camp mediated signaling	11	22	5046	23933	0.00247975	0.0185981
rno-miR-203a-3p	cell cycle	46	148	5046	23933	0.0027589	0.0198641
rno-miR-203a-3p	magnesium ion transport	7	11	5046	23933	0.00271044	0.0198641
rno-miR-203a-3p	axon guidance	35	106	5046	23933	0.00282393	0.0199336
rno-miR-203a-3p	negative regulation of apoptotic process	96	351	5046	23933	0.00290625	0.0201202
rno-miR-203a-3p	apoptotic process	100	369	5046	23933	0.00326691	0.0217794
rno-miR-203a-3p	positive regulation of glucose import	14	32	5046	23933	0.0032629	0.0217794
rno-miR-203a-3p	response to retinoic acid	25	70	5046	23933	0.00338653	0.0221664
rno-miR-203a-3p	regulation of arf gtpase activity	9	17	5046	23933	0.00376738	0.0242188
rno-miR-203a-3p	extracellular matrix organization	27	78	5046	23933	0.00393713	0.0247915
rno-miR-203a-3p	cytoplasmic mrna processing body assembly	6	9	5046	23933	0.00406306	0.0247915
rno-miR-203a-3p	neurofilament cytoskeleton organization	6	9	5046	23933	0.00406306	0.0247915
rno-miR-203a-3p	transmembrane transport	40	128	5046	23933	0.00450444	0.0270266
rno-miR-203a-3p	adult walking behavior	14	33	5046	23933	0.00458135	0.0270375
rno-miR-203a-3p	regulation of cell proliferation	43	140	5046	23933	0.00470913	0.0273434
rno-miR-203a-3p	cell proliferation	52	176	5046	23933	0.00494682	0.0277236
rno-miR-203a-3p	triglyceride metabolic process	13	30	5046	23933	0.00500564	0.0277236
rno-miR-203a-3p	protein deubiquitination	13	30	5046	23933	0.00500564	0.0277236
rno-miR-203a-3p	cerebral cortex development	20	54	5046	23933	0.0052098	0.0284171
rno-miR-203a-3p	positive regulation of transferase activity	5	7	5046	23933	0.0059452	0.0285369
rno-miR-203a-3p	positive regulation of cardiac muscle cell differentiation	5	7	5046	23933	0.0059452	0.0285369
rno-miR-203a-3p	semaphorin plexin signaling pathway	5	7	5046	23933	0.0059452	0.0285369
rno-miR-203a-3p	retrograde axon cargo transport	5	7	5046	23933	0.0059452	0.0285369
rno-miR-203a-3p	cell morphogenesis involved in neuron differentiation	5	7	5046	23933	0.0059452	0.0285369
rno-miR-203a-3p	protein ubiquitination	49	165	5046	23933	0.00559334	0.0285369
rno-miR-203a-3p	telencephalon cell migration	5	7	5046	23933	0.0059452	0.0285369
rno-miR-203a-3p	l serine transport	5	7	5046	23933	0.0059452	0.0285369
rno-miR-203a-3p	lipid biosynthetic process	7	12	5046	23933	0.00532429	0.0285369
rno-miR-203a-3p	negative regulation of protein ubiquitination	10	21	5046	23933	0.00604193	0.0286197
rno-miR-203a-3p	g1 s transition of mitotic cell cycle	18	48	5046	23933	0.00675349	0.0307688
rno-miR-203a-3p	platelet derived growth factor receptor signaling pathway	11	25	5046	23933	0.00837594	0.0307688
rno-miR-203a-3p	regulation of potassium ion transmembrane transporter activity	4	5	5046	23933	0.00820712	0.0307688
rno-miR-203a-3p	brain development	63	224	5046	23933	0.00729186	0.0307688
rno-miR-203a-3p	mrna catabolic process	6	10	5046	23933	0.00834974	0.0307688
rno-miR-203a-3p	phosphatidylserine metabolic process	4	5	5046	23933	0.00820712	0.0307688
rno-miR-203a-3p	negative regulation of synaptic transmission	6	10	5046	23933	0.00834974	0.0307688
rno-miR-203a-3p	negative regulation of nitric oxide synthase biosynthetic process	4	5	5046	23933	0.00820712	0.0307688
rno-miR-203a-3p	negative regulation of protein import into nucleus	4	5	5046	23933	0.00820712	0.0307688
rno-miR-203a-3p	cytoplasmic microtubule organization	6	10	5046	23933	0.00834974	0.0307688
rno-miR-203a-3p	protein palmitoylation	6	10	5046	23933	0.00834974	0.0307688
rno-miR-203a-3p	axon extension involved in development	4	5	5046	23933	0.00820712	0.0307688
rno-miR-203a-3p	negative regulation of lipoprotein lipase activity	4	5	5046	23933	0.00820712	0.0307688
rno-miR-203a-3p	regulation of glucose import	4	5	5046	23933	0.00820712	0.0307688
rno-miR-203a-3p	face morphogenesis	11	25	5046	23933	0.00837594	0.0307688
rno-miR-203a-3p	cellular response to inorganic substance	4	5	5046	23933	0.00820712	0.0307688
rno-miR-203a-3p	negative regulation of cell proliferation	80	294	5046	23933	0.00701501	0.0307688
rno-miR-203a-3p	circadian rhythm	22	63	5046	23933	0.0077826	0.0307688
rno-miR-203a-3p	positive regulation of cell cell adhesion mediated by integrin	4	5	5046	23933	0.00820712	0.0307688
rno-miR-203a-3p	negative regulation of complement activation	4	5	5046	23933	0.00820712	0.0307688
rno-miR-203a-3p	iron ion transmembrane transport	4	5	5046	23933	0.00820712	0.0307688
rno-miR-203a-3p	glucocorticoid receptor signaling pathway	4	5	5046	23933	0.00820712	0.0307688
rno-miR-203a-3p	negative regulation of phosphatase activity	18	49	5046	23933	0.0086093	0.0313065
rno-miR-203a-3p	protein export from nucleus	9	19	5046	23933	0.00950393	0.0318149
rno-miR-203a-3p	iron ion homeostasis	9	19	5046	23933	0.00950393	0.0318149
rno-miR-203a-3p	long chain fatty acid metabolic process	9	19	5046	23933	0.00950393	0.0318149
rno-miR-203a-3p	negative regulation of vascular permeability	7	13	5046	23933	0.00945078	0.0318149
rno-miR-203a-3p	positive regulation of transforming growth factor beta receptor signaling pathway	9	19	5046	23933	0.00950393	0.0318149
rno-miR-203a-3p	cell migration involved in gastrulation	7	13	5046	23933	0.00945078	0.0318149
rno-miR-203a-3p	cellular response to heat	10	22	5046	23933	0.00901041	0.0318149
rno-miR-203a-3p	response to hydrogen peroxide	22	64	5046	23933	0.00954448	0.0318149
rno-miR-203a-3p	neuron migration	31	98	5046	23933	0.00945958	0.0318149
rno-miR-203a-3p	arachidonic acid metabolic process	8	16	5046	23933	0.00972265	0.0318196
rno-miR-203a-3p	embryonic camera type eye morphogenesis	8	16	5046	23933	0.00972265	0.0318196
rno-miR-203a-3p	somitogenesis	17	46	5046	23933	0.00983785	0.0318855
rno-miR-203a-3p	neuron development	15	39	5046	23933	0.00991992	0.0318855
rno-miR-203a-3p	positive regulation of cell cycle	12	29	5046	23933	0.0106318	0.0338713
rno-miR-203a-3p	heart development	52	183	5046	23933	0.0112022	0.0343244
rno-miR-203a-3p	regulation of growth	14	36	5046	23933	0.0112508	0.0343244
rno-miR-203a-3p	double strand break repair via homologous recombination	14	36	5046	23933	0.0112508	0.0343244
rno-miR-203a-3p	protein ubiquitination involved in ubiquitin dependent protein catabolic process	16	43	5046	23933	0.01124	0.0343244
rno-miR-203a-3p	negative regulation of bmp signaling pathway	14	36	5046	23933	0.0112508	0.0343244
rno-miR-203a-3p	positive regulation of apoptotic process	66	241	5046	23933	0.0114953	0.0347756
rno-miR-203a-3p	activation of mapk activity	22	65	5046	23933	0.0116149	0.0348446
rno-miR-203a-3p	response to peptide hormone stimulus	38	127	5046	23933	0.0118409	0.035229
rno-miR-203a-3p	electron transport chain	15	40	5046	23933	0.0128383	0.0371477
rno-miR-203a-3p	embryonic body morphogenesis	5	8	5046	23933	0.0131049	0.0371477
rno-miR-203a-3p	vascular endothelial growth factor receptor signaling pathway	10	23	5046	23933	0.012976	0.0371477
rno-miR-203a-3p	interkinetic nuclear migration	5	8	5046	23933	0.0131049	0.0371477
rno-miR-203a-3p	negative regulation of catalytic activity	15	40	5046	23933	0.0128383	0.0371477
rno-miR-203a-3p	odontogenesis	13	33	5046	23933	0.0127367	0.0371477
rno-miR-203a-3p	positive regulation of i kappab kinase nf kappab cascade	38	128	5046	23933	0.0134935	0.0379504
rno-miR-203a-3p	response to drug	118	465	5046	23933	0.0140531	0.0384399
rno-miR-203a-3p	artery morphogenesis	9	20	5046	23933	0.0140946	0.0384399
rno-miR-203a-3p	regulation of protein kinase activity	9	20	5046	23933	0.0140946	0.0384399
rno-miR-203a-3p	protein homotrimerization	9	20	5046	23933	0.0140946	0.0384399
rno-miR-203a-3p	zinc ion transmembrane transport	7	14	5046	23933	0.0154999	0.0391911
rno-miR-203a-3p	regulation of blood pressure	19	55	5046	23933	0.014514	0.0391911
rno-miR-203a-3p	superoxide anion generation	6	11	5046	23933	0.0151169	0.0391911
rno-miR-203a-3p	regulation of epithelial cell proliferation	7	14	5046	23933	0.0154999	0.0391911
rno-miR-203a-3p	estrogen metabolic process	6	11	5046	23933	0.0151169	0.0391911
rno-miR-203a-3p	lipoprotein transport	7	14	5046	23933	0.0154999	0.0391911
rno-miR-203a-3p	positive regulation of catenin import into nucleus	6	11	5046	23933	0.0151169	0.0391911
rno-miR-203a-3p	negative regulation of wnt receptor signaling pathway	17	48	5046	23933	0.0155676	0.0391911
rno-miR-203a-3p	negative regulation of neurogenesis	8	17	5046	23933	0.0150162	0.0391911
rno-miR-203a-3p	myoblast fusion	7	14	5046	23933	0.0154999	0.0391911
rno-miR-203a-3p	response to estrogen stimulus	31	101	5046	23933	0.014885	0.0391911
rno-miR-203a-3p	ras protein signal transduction	12	31	5046	23933	0.0190576	0.0412411
rno-miR-203a-3p	organ regeneration	28	91	5046	23933	0.0192656	0.0412411
rno-miR-203a-3p	response to inorganic substance	13	34	5046	23933	0.0167222	0.0412411
rno-miR-203a-3p	apical junction assembly	4	6	5046	23933	0.020506	0.0412411
rno-miR-203a-3p	glucose metabolic process	19	56	5046	23933	0.0177254	0.0412411
rno-miR-203a-3p	cellular response to growth factor stimulus	24	75	5046	23933	0.0179178	0.0412411
rno-miR-203a-3p	regulation of metabolic process	4	6	5046	23933	0.020506	0.0412411
rno-miR-203a-3p	dna damage response signal transduction by p53 class mediator resulting in induction of apoptosis	9	21	5046	23933	0.0201341	0.0412411
rno-miR-203a-3p	deadenylation dependent decapping of nuclear transcribed mrna	4	6	5046	23933	0.020506	0.0412411
rno-miR-203a-3p	cell division	41	142	5046	23933	0.0171197	0.0412411
rno-miR-203a-3p	negative regulation of dna biosynthetic process	4	6	5046	23933	0.020506	0.0412411
rno-miR-203a-3p	response to reactive oxygen species	9	21	5046	23933	0.0201341	0.0412411
rno-miR-203a-3p	regulation of transcription from rna polymerase ii promoter	52	187	5046	23933	0.0170721	0.0412411
rno-miR-203a-3p	negative regulation of neuron apoptotic process	32	106	5046	23933	0.0172815	0.0412411
rno-miR-203a-3p	negative regulation of double strand break repair	4	6	5046	23933	0.020506	0.0412411
rno-miR-203a-3p	sulfation	4	6	5046	23933	0.020506	0.0412411
rno-miR-203a-3p	fatty acid metabolic process	18	53	5046	23933	0.0204417	0.0412411
rno-miR-203a-3p	mesenchymal to epithelial transition involved in metanephros morphogenesis	4	6	5046	23933	0.020506	0.0412411
rno-miR-203a-3p	potassium ion transport	17	49	5046	23933	0.0192642	0.0412411
rno-miR-203a-3p	response to superoxide	4	6	5046	23933	0.020506	0.0412411
rno-miR-203a-3p	enucleate erythrocyte differentiation	4	6	5046	23933	0.020506	0.0412411
rno-miR-203a-3p	negative regulation of sequence specific dna binding transcription factor activity	19	56	5046	23933	0.0177254	0.0412411
rno-miR-203a-3p	inner ear morphogenesis	22	68	5046	23933	0.0200409	0.0412411
rno-miR-203a-3p	response to iron ii ion	4	6	5046	23933	0.020506	0.0412411
rno-miR-203a-3p	wnt receptor signaling pathway involved in somitogenesis	4	6	5046	23933	0.020506	0.0412411
rno-miR-203a-3p	response to interleukin 1	14	38	5046	23933	0.0188031	0.0412411
rno-miR-203a-3p	regulation of ph	9	21	5046	23933	0.0201341	0.0412411
rno-miR-203a-3p	cellular protein localization	16	45	5046	23933	0.0179154	0.0412411
rno-miR-203a-3p	regulation of protein phosphorylation	12	31	5046	23933	0.0190576	0.0412411
rno-miR-203a-3p	microtubule polymerization	4	6	5046	23933	0.020506	0.0412411
rno-miR-203a-3p	response to hormone stimulus	29	94	5046	23933	0.0168284	0.0412411
rno-miR-203a-3p	negative regulation of platelet derived growth factor receptor signaling pathway	4	6	5046	23933	0.020506	0.0412411
rno-miR-203a-3p	negative regulation of smooth muscle cell apoptotic process	4	6	5046	23933	0.020506	0.0412411
rno-miR-203a-3p	cell fate commitment	17	49	5046	23933	0.0192642	0.0412411
rno-miR-203a-3p	endoderm development	13	34	5046	23933	0.0167222	0.0412411
rno-miR-203a-3p	sodium ion transmembrane transport	14	38	5046	23933	0.0188031	0.0412411
rno-miR-203a-3p	cellular response to ethanol	6	12	5046	23933	0.0249095	0.0422992
rno-miR-203a-3p	vesicle organization	5	9	5046	23933	0.0244072	0.0422992
rno-miR-203a-3p	cell cell junction organization	7	15	5046	23933	0.0238556	0.0422992
rno-miR-203a-3p	neuromuscular process controlling balance	14	39	5046	23933	0.0237776	0.0422992
rno-miR-203a-3p	positive regulation of cell adhesion mediated by integrin	5	9	5046	23933	0.0244072	0.0422992
rno-miR-203a-3p	positive regulation of phagocytosis	11	28	5046	23933	0.0216845	0.0422992
rno-miR-203a-3p	protein k48 linked deubiquitination	6	12	5046	23933	0.0249095	0.0422992
rno-miR-203a-3p	very long chain fatty acid metabolic process	7	15	5046	23933	0.0238556	0.0422992
rno-miR-203a-3p	histone h4 acetylation	10	25	5046	23933	0.0246137	0.0422992
rno-miR-203a-3p	positive regulation of receptor mediated endocytosis	6	12	5046	23933	0.0249095	0.0422992
rno-miR-203a-3p	calcium ion dependent exocytosis	8	18	5046	23933	0.0221196	0.0422992
rno-miR-203a-3p	positive regulation of protein catabolic process	12	32	5046	23933	0.0247778	0.0422992
rno-miR-203a-3p	behavioral response to pain	7	15	5046	23933	0.0238556	0.0422992
rno-miR-203a-3p	fat cell differentiation	17	50	5046	23933	0.0235973	0.0422992
rno-miR-203a-3p	synaptic transmission gabaergic	5	9	5046	23933	0.0244072	0.0422992
rno-miR-203a-3p	response to cadmium ion	12	32	5046	23933	0.0247778	0.0422992
rno-miR-203a-3p	inner cell mass cell proliferation	6	12	5046	23933	0.0249095	0.0422992
rno-miR-203a-3p	peptidyl lysine methylation	5	9	5046	23933	0.0244072	0.0422992
rno-miR-203a-3p	androgen metabolic process	7	15	5046	23933	0.0238556	0.0422992
rno-miR-203a-3p	negative regulation of cardiac muscle cell apoptotic process	5	9	5046	23933	0.0244072	0.0422992
rno-miR-203a-3p	histone mrna catabolic process	6	12	5046	23933	0.0249095	0.0422992
rno-miR-203a-3p	osteoblast differentiation	20	61	5046	23933	0.022338	0.0422992
rno-miR-203a-3p	mitotic cell cycle g1 s transition dna damage checkpoint	5	9	5046	23933	0.0244072	0.0422992
rno-miR-203a-3p	interleukin 6 mediated signaling pathway	5	9	5046	23933	0.0244072	0.0422992
rno-miR-203a-3p	cell communication	18	54	5046	23933	0.0247738	0.0422992
rno-miR-203a-3p	scf dependent proteasomal ubiquitin dependent protein catabolic process	7	15	5046	23933	0.0238556	0.0422992
rno-miR-203a-3p	organic anion transport	8	18	5046	23933	0.0221196	0.0422992
rno-miR-203a-3p	protein k63 linked deubiquitination	6	12	5046	23933	0.0249095	0.0422992
rno-miR-203a-3p	mrna polyadenylation	6	12	5046	23933	0.0249095	0.0422992
rno-miR-203a-3p	positive regulation of cardiac muscle hypertrophy	5	9	5046	23933	0.0244072	0.0422992
rno-miR-203a-3p	response to glucocorticoid stimulus	39	136	5046	23933	0.0219107	0.0422992
rno-miR-203a-3p	histone h2a monoubiquitination	5	9	5046	23933	0.0244072	0.0422992
rno-miR-203a-3p	negative regulation of vasoconstriction	5	9	5046	23933	0.0244072	0.0422992
rno-miR-203a-3p	wnt receptor signaling pathway	31	105	5046	23933	0.0257234	0.0427563
rno-miR-203a-3p	cell morphogenesis	19	58	5046	23933	0.0257725	0.0427563
rno-miR-203a-3p	protein polyubiquitination	19	58	5046	23933	0.0257725	0.0427563
rno-miR-203a-3p	positive regulation of phosphatidylinositol 3 kinase cascade	15	43	5046	23933	0.025663	0.0427563
rno-miR-203a-3p	kidney development	33	113	5046	23933	0.0255932	0.0427563
rno-miR-203a-3p	dephosphorylation	16	47	5046	23933	0.0272698	0.0450326
rno-miR-203a-3p	response to gamma radiation	13	36	5046	23933	0.0274251	0.0450823
rno-miR-203a-3p	g2 m transition of mitotic cell cycle	11	29	5046	23933	0.0284389	0.0452018
rno-miR-203a-3p	receptor internalization	11	29	5046	23933	0.0284389	0.0452018
rno-miR-203a-3p	b cell receptor signaling pathway	11	29	5046	23933	0.0284389	0.0452018
rno-miR-203a-3p	chloride transport	17	51	5046	23933	0.0286278	0.0452018
rno-miR-203a-3p	activation of protein kinase activity	9	22	5046	23933	0.0278352	0.0452018
rno-miR-203a-3p	aging	51	188	5046	23933	0.0281675	0.0452018
rno-miR-203a-3p	positive regulation of canonical wnt receptor signaling pathway	17	51	5046	23933	0.0286278	0.0452018
rno-miR-203a-3p	negative regulation of fat cell differentiation	11	29	5046	23933	0.0284389	0.0452018
rno-miR-203a-3p	regulation of ion transmembrane transport	9	22	5046	23933	0.0278352	0.0452018
rno-miR-203a-3p	cellular response to insulin stimulus	25	82	5046	23933	0.0289693	0.0455413
rno-miR-203a-3p	wound healing	28	94	5046	23933	0.0293413	0.0457266
rno-miR-203a-3p	calcium ion transport	28	94	5046	23933	0.0293413	0.0457266
rno-miR-203a-3p	in utero embryonic development	61	231	5046	23933	0.0303161	0.0470423
rno-miR-203a-3p	vasculogenesis	19	59	5046	23933	0.0307073	0.0472419
rno-miR-203a-3p	cellular response to hypoxia	19	59	5046	23933	0.0307073	0.0472419
rno-miR-203a-3p	olfactory bulb development	8	19	5046	23933	0.0312946	0.0472906
rno-miR-203a-3p	proton transport	12	33	5046	23933	0.0316584	0.0472906
rno-miR-203a-3p	response to ph	8	19	5046	23933	0.0312946	0.0472906
rno-miR-203a-3p	peptidyl tyrosine dephosphorylation	12	33	5046	23933	0.0316584	0.0472906
rno-miR-203a-3p	calcium ion homeostasis	8	19	5046	23933	0.0312946	0.0472906
rno-miR-203a-3p	regulation of cell adhesion	12	33	5046	23933	0.0316584	0.0472906
rno-miR-203a-3p	metanephros development	12	33	5046	23933	0.0316584	0.0472906
rno-miR-203a-3p	positive regulation of cell size	5	10	5046	23933	0.0404646	0.0472963
rno-miR-203a-3p	lung development	34	119	5046	23933	0.0323057	0.0472963
rno-miR-203a-3p	estrous cycle phase	5	10	5046	23933	0.0404646	0.0472963
rno-miR-203a-3p	glutamate metabolic process	6	13	5046	23933	0.0381599	0.0472963
rno-miR-203a-3p	ion transport	12	34	5046	23933	0.0398054	0.0472963
rno-miR-203a-3p	phosphatidylinositol dephosphorylation	6	13	5046	23933	0.0381599	0.0472963
rno-miR-203a-3p	thalamus development	4	7	5046	23933	0.0399204	0.0472963
rno-miR-203a-3p	lamellipodium assembly	10	26	5046	23933	0.0326246	0.0472963
rno-miR-203a-3p	response to nutrient levels	21	68	5046	23933	0.0374828	0.0472963
rno-miR-203a-3p	inner ear development	20	64	5046	23933	0.0369769	0.0472963
rno-miR-203a-3p	cerebral cortex neuron differentiation	4	7	5046	23933	0.0399204	0.0472963
rno-miR-203a-3p	positive regulation of protein binding	13	37	5046	23933	0.0343409	0.0472963
rno-miR-203a-3p	ameboidal cell migration	4	7	5046	23933	0.0399204	0.0472963
rno-miR-203a-3p	phosphatidylinositol mediated signaling	10	26	5046	23933	0.0326246	0.0472963
rno-miR-203a-3p	oligosaccharide biosynthetic process	4	7	5046	23933	0.0399204	0.0472963
rno-miR-203a-3p	response to lipopolysaccharide	56	212	5046	23933	0.0364046	0.0472963
rno-miR-203a-3p	neuron projection development	27	92	5046	23933	0.0381783	0.0472963
rno-miR-203a-3p	centrosome localization	4	7	5046	23933	0.0399204	0.0472963
rno-miR-203a-3p	glutamate secretion	4	7	5046	23933	0.0399204	0.0472963
rno-miR-203a-3p	lens induction in camera type eye	4	7	5046	23933	0.0399204	0.0472963
rno-miR-203a-3p	response to sucrose stimulus	5	10	5046	23933	0.0404646	0.0472963
rno-miR-203a-3p	positive regulation of macrophage chemotaxis	4	7	5046	23933	0.0399204	0.0472963
rno-miR-203a-3p	negative regulation of skeletal muscle tissue development	4	7	5046	23933	0.0399204	0.0472963
rno-miR-203a-3p	cerebellar cortex morphogenesis	4	7	5046	23933	0.0399204	0.0472963
rno-miR-203a-3p	homocysteine metabolic process	5	10	5046	23933	0.0404646	0.0472963
rno-miR-203a-3p	embryonic digit morphogenesis	16	49	5046	23933	0.0398393	0.0472963
rno-miR-203a-3p	regulation of autophagy	5	10	5046	23933	0.0404646	0.0472963
rno-miR-203a-3p	positive regulation of myoblast differentiation	5	10	5046	23933	0.0404646	0.0472963
rno-miR-203a-3p	positive regulation of alpha beta t cell proliferation	5	10	5046	23933	0.0404646	0.0472963
rno-miR-203a-3p	positive regulation of gamma delta t cell differentiation	4	7	5046	23933	0.0399204	0.0472963
rno-miR-203a-3p	complement activation lectin pathway	4	7	5046	23933	0.0399204	0.0472963
rno-miR-203a-3p	regulation of glycolysis	4	7	5046	23933	0.0399204	0.0472963
rno-miR-203a-3p	cardiac ventricle morphogenesis	4	7	5046	23933	0.0399204	0.0472963
rno-miR-203a-3p	cellular response to cholesterol	6	13	5046	23933	0.0381599	0.0472963
rno-miR-203a-3p	pyrimidine base catabolic process	4	7	5046	23933	0.0399204	0.0472963
rno-miR-203a-3p	embryonic hindgut morphogenesis	4	7	5046	23933	0.0399204	0.0472963
rno-miR-203a-3p	hydrogen peroxide biosynthetic process	4	7	5046	23933	0.0399204	0.0472963
rno-miR-203a-3p	endoderm formation	6	13	5046	23933	0.0381599	0.0472963
rno-miR-203a-3p	ectoderm development	5	10	5046	23933	0.0404646	0.0472963
rno-miR-203a-3p	histone phosphorylation	4	7	5046	23933	0.0399204	0.0472963
rno-miR-203a-3p	regulation of multicellular organism growth	11	30	5046	23933	0.0365767	0.0472963
rno-miR-203a-3p	positive regulation of focal adhesion assembly	5	10	5046	23933	0.0404646	0.0472963
rno-miR-203a-3p	retina vasculature development in camera type eye	4	7	5046	23933	0.0399204	0.0472963
rno-miR-203a-3p	regulation of microtubule based process	5	10	5046	23933	0.0404646	0.0472963
rno-miR-203a-3p	motor axon guidance	9	23	5046	23933	0.0373875	0.0472963
rno-miR-203a-3p	positive regulation of positive chemotaxis	5	10	5046	23933	0.0404646	0.0472963
rno-miR-203a-3p	kidney morphogenesis	5	10	5046	23933	0.0404646	0.0472963
rno-miR-203a-3p	ovulation from ovarian follicle	6	13	5046	23933	0.0381599	0.0472963
rno-miR-203a-3p	progesterone metabolic process	5	10	5046	23933	0.0404646	0.0472963
rno-miR-203a-3p	regulation of blood vessel size	6	13	5046	23933	0.0381599	0.0472963
rno-miR-203a-3p	nervous system development	45	165	5046	23933	0.034283	0.0472963
rno-miR-203a-3p	neuromuscular synaptic transmission	7	16	5046	23933	0.0348479	0.0472963
rno-miR-203a-3p	regulation of cardiac muscle cell contraction	4	7	5046	23933	0.0399204	0.0472963
rno-miR-203a-3p	positive regulation of receptor biosynthetic process	4	7	5046	23933	0.0399204	0.0472963
rno-miR-203a-3p	positive regulation of humoral immune response mediated by circulating immunoglobulin	4	7	5046	23933	0.0399204	0.0472963
rno-miR-203a-3p	dna methylation	6	13	5046	23933	0.0381599	0.0472963
rno-miR-203a-3p	microtubule anchoring	5	10	5046	23933	0.0404646	0.0472963
rno-miR-203a-3p	positive regulation of calcium ion transport into cytosol	6	13	5046	23933	0.0381599	0.0472963
rno-miR-203a-3p	positive regulation of long term neuronal synaptic plasticity	4	7	5046	23933	0.0399204	0.0472963
rno-miR-203a-3p	microtubule nucleation	4	7	5046	23933	0.0399204	0.0472963
rno-miR-203a-3p	nitrogen compound metabolic process	6	13	5046	23933	0.0381599	0.0472963
rno-miR-203a-3p	male meiosis i	6	13	5046	23933	0.0381599	0.0472963
rno-miR-203a-3p	central nervous system projection neuron axonogenesis	5	10	5046	23933	0.0404646	0.0472963
rno-miR-203a-3p	protein import into peroxisome matrix	5	10	5046	23933	0.0404646	0.0472963
rno-miR-203a-3p	positive regulation of microtubule polymerization	6	13	5046	23933	0.0381599	0.0472963
rno-miR-203a-3p	wound healing spreading of epidermal cells	5	10	5046	23933	0.0404646	0.0472963
rno-miR-203a-3p	glomerular filtration	5	10	5046	23933	0.0404646	0.0472963
rno-miR-203a-3p	establishment of protein localization	8	20	5046	23933	0.0427613	0.048409
rno-miR-203a-3p	positive regulation of exocytosis	8	20	5046	23933	0.0427613	0.048409
rno-miR-203a-3p	protein localization in plasma membrane	10	27	5046	23933	0.0422957	0.048409
rno-miR-203a-3p	peptidyl tyrosine phosphorylation	19	61	5046	23933	0.0426352	0.048409
rno-miR-203a-3p	actin cytoskeleton organization	30	105	5046	23933	0.0422991	0.048409
rno-miR-203a-3p	regulation of the force of heart contraction	8	20	5046	23933	0.0427613	0.048409
rno-miR-203a-3p	branching morphogenesis of a tube	13	38	5046	23933	0.0424206	0.048409
rno-miR-203a-3p	neuron apoptotic process	10	27	5046	23933	0.0422957	0.048409
rno-miR-203a-3p	protein autophosphorylation	44	163	5046	23933	0.0421266	0.048409
rno-miR-203a-3p	respiratory gaseous exchange	8	20	5046	23933	0.0427613	0.048409
rno-miR-203a-3p	positive regulation of gene expression	47	176	5046	23933	0.0435544	0.0491523
rno-miR-203a-3p	positive regulation of angiogenesis	25	85	5046	23933	0.0437242	0.0491898
rno-miR-203a-3p	ureteric bud development	14	42	5046	23933	0.0445192	0.0497731
rno-miR-203a-3p	histone h3 acetylation	14	42	5046	23933	0.0445192	0.0497731
rno-miR-203a-3p	response to dna damage stimulus	39	143	5046	23933	0.0460715	0.0513151
rno-miR-203a-3p	learning or memory	15	46	5046	23933	0.0461836	0.0513151
rno-miR-203a-3p	positive regulation of interferon beta production	7	17	5046	23933	0.0487302	0.0526017
rno-miR-203a-3p	proteasomal ubiquitin dependent protein catabolic process	17	54	5046	23933	0.0484736	0.0526017
rno-miR-203a-3p	endochondral ossification	9	24	5046	23933	0.0489488	0.0526017
rno-miR-203a-3p	rna splicing	28	98	5046	23933	0.0484972	0.0526017
rno-miR-203a-3p	positive regulation of axon extension	7	17	5046	23933	0.0487302	0.0526017
rno-miR-203a-3p	response to salt stress	7	17	5046	23933	0.0487302	0.0526017
rno-miR-203a-3p	positive regulation of glycogen biosynthetic process	7	17	5046	23933	0.0487302	0.0526017
rno-miR-203a-3p	negative regulation of ras protein signal transduction	7	17	5046	23933	0.0487302	0.0526017
rno-miR-203a-3p	angiogenesis	41	152	5046	23933	0.048871	0.0526017
rno-miR-203a-3p	smooth muscle tissue development	7	17	5046	23933	0.0487302	0.0526017
rno-miR-203a-3p	protein methylation	7	17	5046	23933	0.0487302	0.0526017
rno-miR-203a-3p	rho protein signal transduction	12	35	5046	23933	0.0493121	0.0527206
rno-miR-203a-3p	post embryonic development	26	90	5046	23933	0.0493524	0.0527206
rno-miR-203a-3p	sodium ion transport	22	74	5046	23933	0.0502328	0.0535024
rno-miR-203a-3p	vesicle mediated transport	33	119	5046	23933	0.0508301	0.0539788
rno-miR-203a-3p	mitosis	31	111	5046	23933	0.052348	0.0552648
rno-miR-203a-3p	neuron differentiation	31	111	5046	23933	0.052348	0.0552648
rno-miR-203a-3p	positive regulation of mitotic cell cycle	10	28	5046	23933	0.0537464	0.0552821
rno-miR-203a-3p	response to vitamin a	10	28	5046	23933	0.0537464	0.0552821
rno-miR-203a-3p	phosphatidylinositol phosphorylation	10	28	5046	23933	0.0537464	0.0552821
rno-miR-203a-3p	negative regulation of translation	10	28	5046	23933	0.0537464	0.0552821
rno-miR-203a-3p	gpi anchor biosynthetic process	10	28	5046	23933	0.0537464	0.0552821
rno-miR-203a-3p	multicellular organismal development	50	191	5046	23933	0.0527681	0.0552821
rno-miR-203a-3p	positive regulation of calcium ion transport	10	28	5046	23933	0.0537464	0.0552821
rno-miR-203a-3p	dendrite morphogenesis	10	28	5046	23933	0.0537464	0.0552821
rno-miR-203a-3p	nuclear transcribed mrna catabolic process nonsense mediated decay	10	28	5046	23933	0.0537464	0.0552821
rno-miR-203a-3p	induction of apoptosis	45	170	5046	23933	0.053967	0.0553508
rno-miR-203a-3p	regulation of respiratory gaseous exchange by neurological system process	6	14	5046	23933	0.0551549	0.0559318
rno-miR-203a-3p	protein heterotrimerization	6	14	5046	23933	0.0551549	0.0559318
rno-miR-203a-3p	brain morphogenesis	6	14	5046	23933	0.0551549	0.0559318
rno-miR-203a-3p	wnt receptor signaling pathway planar cell polarity pathway	6	14	5046	23933	0.0551549	0.0559318
rno-miR-203a-3p	histone methylation	8	21	5046	23933	0.0566857	0.0566857
rno-miR-203a-3p	gamma aminobutyric acid signaling pathway	8	21	5046	23933	0.0566857	0.0566857
rno-miR-203a-3p	regulation of action potential in neuron	8	21	5046	23933	0.0566857	0.0566857
rno-miR-203a-3p	embryonic heart tube development	8	21	5046	23933	0.0566857	0.0566857
rno-miR-203a-3p	endocytosis	25	87	5046	23933	0.0562289	0.0566857
rno-miR-205	positive regulation of transcription dna dependent	128	518	4061	23933	3.90497e-06	0.00142922
rno-miR-205	intracellular signal transduction	65	229	4061	23933	1.07609e-05	0.00178106
rno-miR-205	in utero embryonic development	65	231	4061	23933	1.45989e-05	0.00178106
rno-miR-205	regulation of transcription dna dependent	154	671	4061	23933	3.36913e-05	0.0024662
rno-miR-205	dephosphorylation	20	47	4061	23933	3.32116e-05	0.0024662
rno-miR-205	negative regulation of transcription from rna polymerase ii promoter	114	476	4061	23933	5.45915e-05	0.00281447
rno-miR-205	negative regulation of canonical wnt receptor signaling pathway	28	79	4061	23933	5.7771e-05	0.00281447
rno-miR-205	liver development	36	112	4061	23933	6.15184e-05	0.00281447
rno-miR-205	negative regulation of cell proliferation	76	294	4061	23933	7.22831e-05	0.00293951
rno-miR-205	negative regulation of anoikis	7	9	4061	23933	0.000105368	0.00385647
rno-miR-205	vasculogenesis	22	59	4061	23933	0.000149444	0.0049724
rno-miR-205	hippo signaling cascade	8	12	4061	23933	0.000176488	0.00538289
rno-miR-205	positive regulation of transcription from rna polymerase ii promoter	155	706	4061	23933	0.000306605	0.00854611
rno-miR-205	proteasomal ubiquitin dependent protein catabolic process	20	54	4061	23933	0.000326901	0.00854611
rno-miR-205	positive regulation of fatty acid beta oxidation	6	8	4061	23933	0.000487039	0.0118838
rno-miR-205	positive regulation of i kappab kinase nf kappab cascade	37	128	4061	23933	0.000535408	0.0122475
rno-miR-205	protein ubiquitination	45	165	4061	23933	0.000591358	0.0127316
rno-miR-205	negative regulation of neuron projection development	13	30	4061	23933	0.000639427	0.0130017
rno-miR-205	positive regulation of cellular component movement	7	11	4061	23933	0.000702408	0.013236
rno-miR-205	pulmonary valve morphogenesis	5	6	4061	23933	0.000723278	0.013236
rno-miR-205	regulation of epithelial cell proliferation	8	14	4061	23933	0.000775345	0.0135132
rno-miR-205	regulation of transcription from rna polymerase ii promoter	49	187	4061	23933	0.000922639	0.0153494
rno-miR-205	nervous system development	44	165	4061	23933	0.00111575	0.0168095
rno-miR-205	protein transport	65	267	4061	23933	0.00127966	0.0168095
rno-miR-205	angiogenesis	41	152	4061	23933	0.00127208	0.0168095
rno-miR-205	cellular response to hypoxia	20	59	4061	23933	0.00120492	0.0168095
rno-miR-205	endothelial cell migration	9	18	4061	23933	0.00128597	0.0168095
rno-miR-205	positive regulation of apoptotic process	60	241	4061	23933	0.00108182	0.0168095
rno-miR-205	brain development	56	224	4061	23933	0.00140067	0.0168621
rno-miR-205	cell cell junction organization	8	15	4061	23933	0.00141478	0.0168621
rno-miR-205	face morphogenesis	11	25	4061	23933	0.00142821	0.0168621
rno-miR-205	adrenal gland development	12	30	4061	23933	0.00236328	0.0204105
rno-miR-205	peroxisome organization	9	19	4061	23933	0.00207754	0.0204105
rno-miR-205	copper ion transport	6	10	4061	23933	0.00267679	0.0204105
rno-miR-205	axon guidance	30	106	4061	23933	0.00244722	0.0204105
rno-miR-205	blood vessel development	18	54	4061	23933	0.00256731	0.0204105
rno-miR-205	cell morphogenesis	19	58	4061	23933	0.00247857	0.0204105
rno-miR-205	neuromuscular synaptic transmission	8	16	4061	23933	0.00241055	0.0204105
rno-miR-205	embryonic limb morphogenesis	20	61	4061	23933	0.00190966	0.0204105
rno-miR-205	microtubule cytoskeleton organization	19	58	4061	23933	0.00247857	0.0204105
rno-miR-205	neuron differentiation	31	111	4061	23933	0.00262646	0.0204105
rno-miR-205	central nervous system projection neuron axonogenesis	6	10	4061	23933	0.00267679	0.0204105
rno-miR-205	negative regulation of vascular permeability	7	13	4061	23933	0.00266171	0.0204105
rno-miR-205	response to organic substance	37	137	4061	23933	0.00208011	0.0204105
rno-miR-205	ubiquitin dependent protein catabolic process	35	128	4061	23933	0.00215524	0.0204105
rno-miR-205	protein glycosylation	23	75	4061	23933	0.00246514	0.0204105
rno-miR-205	response to hypoxia	58	239	4061	23933	0.00242886	0.0204105
rno-miR-205	calcium dependent cell cell adhesion	6	10	4061	23933	0.00267679	0.0204105
rno-miR-205	transcription dna dependent	134	631	4061	23933	0.00280221	0.0209308
rno-miR-205	central nervous system development	23	76	4061	23933	0.00297685	0.0217905
rno-miR-205	multicellular organism growth	19	59	4061	23933	0.00308356	0.0221291
rno-miR-205	positive regulation of small gtpase mediated signal transduction	4	5	4061	23933	0.00357831	0.024253
rno-miR-205	interleukin 4 secretion	4	5	4061	23933	0.00357831	0.024253
rno-miR-205	glucocorticoid receptor signaling pathway	4	5	4061	23933	0.00357831	0.024253
rno-miR-205	cholesterol biosynthetic process	10	24	4061	23933	0.00380447	0.0247379
rno-miR-205	androgen receptor signaling pathway	10	24	4061	23933	0.00380447	0.0247379
rno-miR-205	response to nutrient	33	123	4061	23933	0.00392022	0.0247379
rno-miR-205	histone h4 k16 acetylation	8	17	4061	23933	0.00388083	0.0247379
rno-miR-205	negative regulation of translation	11	28	4061	23933	0.00419983	0.0251345
rno-miR-205	platelet aggregation	7	14	4061	23933	0.00454807	0.0251345
rno-miR-205	negative regulation of bmp signaling pathway	13	36	4061	23933	0.00453481	0.0251345
rno-miR-205	g1 s transition of mitotic cell cycle	16	48	4061	23933	0.00434844	0.0251345
rno-miR-205	histone h4 k5 acetylation	7	14	4061	23933	0.00454807	0.0251345
rno-miR-205	sodium ion transport	22	74	4061	23933	0.00460112	0.0251345
rno-miR-205	histone h4 k8 acetylation	7	14	4061	23933	0.00454807	0.0251345
rno-miR-205	positive regulation of erythrocyte differentiation	7	14	4061	23933	0.00454807	0.0251345
rno-miR-205	negative regulation of apoptotic process	79	351	4061	23933	0.00428072	0.0251345
rno-miR-205	isoprenoid biosynthetic process	9	21	4061	23933	0.00478509	0.0253818
rno-miR-205	positive regulation of epithelial to mesenchymal transition	9	21	4061	23933	0.00478509	0.0253818
rno-miR-205	bile acid and bile salt transport	6	11	4061	23933	0.00504605	0.0263836
rno-miR-205	fatty acid metabolic process	17	53	4061	23933	0.00520992	0.0268568
rno-miR-205	protein tetramerization	10	25	4061	23933	0.00538864	0.0269921
rno-miR-205	positive regulation of protein kinase activity	16	49	4061	23933	0.00545742	0.0269921
rno-miR-205	transport	28	102	4061	23933	0.00533073	0.0269921
rno-miR-205	protein localization to nucleus	11	29	4061	23933	0.00574355	0.0280285
rno-miR-205	positive regulation of protein binding	13	37	4061	23933	0.00592263	0.0283137
rno-miR-205	regulation of axonogenesis	8	18	4061	23933	0.00595671	0.0283137
rno-miR-205	small gtpase mediated signal transduction	49	204	4061	23933	0.00615347	0.028874
rno-miR-205	protein homooligomerization	41	165	4061	23933	0.00630011	0.0288876
rno-miR-205	induction of apoptosis	42	170	4061	23933	0.00639316	0.0288876
rno-miR-205	wound healing	26	94	4061	23933	0.00636274	0.0288876
rno-miR-205	positive regulation of dna repair	9	22	4061	23933	0.0068941	0.0306399
rno-miR-205	post embryonic development	25	90	4061	23933	0.00694838	0.0306399
rno-miR-205	insulin receptor signaling pathway	15	46	4061	23933	0.00711992	0.0306575
rno-miR-205	positive regulation of gtpase activity	15	46	4061	23933	0.00711992	0.0306575
rno-miR-205	response to organic cyclic compound	54	234	4061	23933	0.00973434	0.0309806
rno-miR-205	fibroblast migration	4	6	4061	23933	0.00928837	0.0309806
rno-miR-205	enucleate erythrocyte differentiation	4	6	4061	23933	0.00928837	0.0309806
rno-miR-205	signal transduction in response to dna damage	5	9	4061	23933	0.00966394	0.0309806
rno-miR-205	triglyceride metabolic process	11	30	4061	23933	0.00770056	0.0309806
rno-miR-205	epithelial to mesenchymal transition involved in endocardial cushion formation	5	9	4061	23933	0.00966394	0.0309806
rno-miR-205	sphingolipid biosynthetic process	5	9	4061	23933	0.00966394	0.0309806
rno-miR-205	protein autophosphorylation	40	163	4061	23933	0.00859123	0.0309806
rno-miR-205	negative regulation of kinase activity	5	9	4061	23933	0.00966394	0.0309806
rno-miR-205	cytokine mediated signaling pathway	18	60	4061	23933	0.00887429	0.0309806
rno-miR-205	glucose metabolic process	17	56	4061	23933	0.00953616	0.0309806
rno-miR-205	response to lead ion	10	26	4061	23933	0.0074445	0.0309806
rno-miR-205	protein localization	19	64	4061	23933	0.00823665	0.0309806
rno-miR-205	ureteric bud development	14	42	4061	23933	0.00740981	0.0309806
rno-miR-205	cellular response to dexamethasone stimulus	9	23	4061	23933	0.00964664	0.0309806
rno-miR-205	l phenylalanine catabolic process	4	6	4061	23933	0.00928837	0.0309806
rno-miR-205	mitotic cell cycle g1 s transition dna damage checkpoint	5	9	4061	23933	0.00966394	0.0309806
rno-miR-205	cell adhesion	56	242	4061	23933	0.00812829	0.0309806
rno-miR-205	positive regulation of cell adhesion mediated by integrin	5	9	4061	23933	0.00966394	0.0309806
rno-miR-205	cobalt ion transport	4	6	4061	23933	0.00928837	0.0309806
rno-miR-205	cell volume homeostasis	5	9	4061	23933	0.00966394	0.0309806
rno-miR-205	chaperone cofactor dependent protein refolding	4	6	4061	23933	0.00928837	0.0309806
rno-miR-205	positive regulation of cell migration	30	115	4061	23933	0.00878939	0.0309806
rno-miR-205	cardiac septum morphogenesis	4	6	4061	23933	0.00928837	0.0309806
rno-miR-205	left right axis specification	4	6	4061	23933	0.00928837	0.0309806
rno-miR-205	response to cobalt ion	5	9	4061	23933	0.00966394	0.0309806
rno-miR-205	regulation of metabolic process	4	6	4061	23933	0.00928837	0.0309806
rno-miR-205	outflow tract morphogenesis	13	38	4061	23933	0.00762865	0.0309806
rno-miR-205	sterol biosynthetic process	5	9	4061	23933	0.00966394	0.0309806
rno-miR-205	transmembrane transport	33	128	4061	23933	0.00750852	0.0309806
rno-miR-205	response to organic nitrogen	18	61	4061	23933	0.0106363	0.0332726
rno-miR-205	peptidyl tyrosine phosphorylation	18	61	4061	23933	0.0106363	0.0332726
rno-miR-205	neural tube formation	7	16	4061	23933	0.0110846	0.0335286
rno-miR-205	cell fate determination	7	16	4061	23933	0.0110846	0.0335286
rno-miR-205	embryonic camera type eye morphogenesis	7	16	4061	23933	0.0110846	0.0335286
rno-miR-205	muscle cell differentiation	7	16	4061	23933	0.0110846	0.0335286
rno-miR-205	cellular response to growth factor stimulus	21	75	4061	23933	0.0115288	0.0344011
rno-miR-205	keratinocyte differentiation	14	44	4061	23933	0.011561	0.0344011
rno-miR-205	cell cell adhesion	24	89	4061	23933	0.0118048	0.0348431
rno-miR-205	negative regulation of catalytic activity	13	40	4061	23933	0.0121843	0.0356757
rno-miR-205	ventricular septum morphogenesis	8	20	4061	23933	0.0124878	0.0357072
rno-miR-205	glial cell differentiation	8	20	4061	23933	0.0124878	0.0357072
rno-miR-205	calcium ion transport	25	94	4061	23933	0.0123486	0.0357072
rno-miR-205	positive regulation of angiogenesis	23	85	4061	23933	0.0129555	0.0367575
rno-miR-205	dendrite morphogenesis	10	28	4061	23933	0.0133094	0.0368382
rno-miR-205	palate development	17	58	4061	23933	0.013743	0.0368382
rno-miR-205	amino acid transport	6	13	4061	23933	0.0137891	0.0368382
rno-miR-205	phosphatidylinositol dephosphorylation	6	13	4061	23933	0.0137891	0.0368382
rno-miR-205	positive regulation of mitotic cell cycle	10	28	4061	23933	0.0133094	0.0368382
rno-miR-205	definitive hemopoiesis	6	13	4061	23933	0.0137891	0.0368382
rno-miR-205	phosphatidylinositol phosphorylation	10	28	4061	23933	0.0133094	0.0368382
rno-miR-205	protein polyubiquitination	17	58	4061	23933	0.013743	0.0368382
rno-miR-205	cell cycle	36	148	4061	23933	0.013956	0.0370139
rno-miR-205	apoptotic process	79	369	4061	23933	0.0150544	0.0390956
rno-miR-205	actin cytoskeleton organization	27	105	4061	23933	0.0150614	0.0390956
rno-miR-205	wnt receptor signaling pathway	27	105	4061	23933	0.0150614	0.0390956
rno-miR-205	cellular membrane fusion	7	17	4061	23933	0.0161272	0.0401563
rno-miR-205	negative regulation of ras protein signal transduction	7	17	4061	23933	0.0161272	0.0401563
rno-miR-205	calcium ion transmembrane transport	15	50	4061	23933	0.0160838	0.0401563
rno-miR-205	retinal ganglion cell axon guidance	7	17	4061	23933	0.0161272	0.0401563
rno-miR-205	cellular calcium ion homeostasis	19	68	4061	23933	0.0161135	0.0401563
rno-miR-205	biological_process	276	1447	4061	23933	0.0161284	0.0401563
rno-miR-205	negative regulation of peptidyl serine phosphorylation	5	10	4061	23933	0.0166511	0.0403064
rno-miR-205	protein targeting to golgi	5	10	4061	23933	0.0166511	0.0403064
rno-miR-205	odontogenesis	11	33	4061	23933	0.0167393	0.0403064
rno-miR-205	wound healing spreading of epidermal cells	5	10	4061	23933	0.0166511	0.0403064
rno-miR-205	salivary gland morphogenesis	5	10	4061	23933	0.0166511	0.0403064
rno-miR-205	protein monoubiquitination	8	21	4061	23933	0.0172279	0.0410951
rno-miR-205	blood vessel morphogenesis	10	29	4061	23933	0.0172914	0.0410951
rno-miR-205	cellular response to mechanical stimulus	18	64	4061	23933	0.0176293	0.0410976
rno-miR-205	ephrin receptor signaling pathway	9	25	4061	23933	0.0175188	0.0410976
rno-miR-205	platelet derived growth factor receptor signaling pathway	9	25	4061	23933	0.0175188	0.0410976
rno-miR-205	regulation of cardiac muscle cell contraction	4	7	4061	23933	0.0187721	0.041769
rno-miR-205	glutamate secretion	4	7	4061	23933	0.0187721	0.041769
rno-miR-205	protein neddylation	4	7	4061	23933	0.0187721	0.041769
rno-miR-205	metal ion transport	4	7	4061	23933	0.0187721	0.041769
rno-miR-205	forebrain development	22	83	4061	23933	0.0188303	0.041769
rno-miR-205	response to temperature stimulus	4	7	4061	23933	0.0187721	0.041769
rno-miR-205	regulation of canonical wnt receptor signaling pathway	4	7	4061	23933	0.0187721	0.041769
rno-miR-205	hexose transmembrane transport	4	7	4061	23933	0.0187721	0.041769
rno-miR-205	positive regulation of cell proliferation	79	373	4061	23933	0.0192883	0.0425272
rno-miR-205	cgmp biosynthetic process	6	14	4061	23933	0.02072	0.0436152
rno-miR-205	brain morphogenesis	6	14	4061	23933	0.02072	0.0436152
rno-miR-205	neuron migration	25	98	4061	23933	0.0206977	0.0436152
rno-miR-205	endoderm development	11	34	4061	23933	0.0210427	0.0436152
rno-miR-205	negative regulation of sequence specific dna binding transcription factor activity	16	56	4061	23933	0.0210605	0.0436152
rno-miR-205	bile acid metabolic process	6	14	4061	23933	0.02072	0.0436152
rno-miR-205	cation transport	18	65	4061	23933	0.0206172	0.0436152
rno-miR-205	lipid transport	11	34	4061	23933	0.0210427	0.0436152
rno-miR-205	response to drug	96	465	4061	23933	0.0210926	0.0436152
rno-miR-205	phosphatidylinositol biosynthetic process	6	14	4061	23933	0.02072	0.0436152
rno-miR-205	zinc ion transmembrane transport	6	14	4061	23933	0.02072	0.0436152
rno-miR-205	kidney development	28	113	4061	23933	0.0218976	0.0445613
rno-miR-205	negative regulation of jnk cascade	7	18	4061	23933	0.0225994	0.0445613
rno-miR-205	locomotory behavior	20	75	4061	23933	0.0228408	0.0445613
rno-miR-205	regulation of insulin secretion	9	26	4061	23933	0.0228523	0.0445613
rno-miR-205	osteoblast differentiation	17	61	4061	23933	0.0226143	0.0445613
rno-miR-205	embryonic organ development	8	22	4061	23933	0.0231329	0.0445613
rno-miR-205	embryonic cranial skeleton morphogenesis	9	26	4061	23933	0.0228523	0.0445613
rno-miR-205	zinc ion transport	7	18	4061	23933	0.0225994	0.0445613
rno-miR-205	camp mediated signaling	8	22	4061	23933	0.0231329	0.0445613
rno-miR-205	regulation of ion transmembrane transport	8	22	4061	23933	0.0231329	0.0445613
rno-miR-205	cell migration	30	123	4061	23933	0.0224047	0.0445613
rno-miR-205	negative regulation of dna replication	7	18	4061	23933	0.0225994	0.0445613
rno-miR-205	bone mineralization	9	26	4061	23933	0.0228523	0.0445613
rno-miR-205	negative regulation of coagulation	3	5	4061	23933	0.0372477	0.0459012
rno-miR-205	cellular aromatic compound metabolic process	4	8	4061	23933	0.0325545	0.0459012
rno-miR-205	mammary duct terminal end bud growth	3	5	4061	23933	0.0372477	0.0459012
rno-miR-205	embryonic hindlimb morphogenesis	10	32	4061	23933	0.0344347	0.0459012
rno-miR-205	nuclear export	4	8	4061	23933	0.0325545	0.0459012
rno-miR-205	cranial suture morphogenesis	3	5	4061	23933	0.0372477	0.0459012
rno-miR-205	response to x ray	7	19	4061	23933	0.0306619	0.0459012
rno-miR-205	av node cell to bundle of his cell communication	3	5	4061	23933	0.0372477	0.0459012
rno-miR-205	peripheral nervous system myelin maintenance	4	8	4061	23933	0.0325545	0.0459012
rno-miR-205	histone h3 k36 demethylation	3	5	4061	23933	0.0372477	0.0459012
rno-miR-205	carboxylic acid metabolic process	3	5	4061	23933	0.0372477	0.0459012
rno-miR-205	positive regulation of cell cell adhesion mediated by integrin	3	5	4061	23933	0.0372477	0.0459012
rno-miR-205	mapk cascade	18	66	4061	23933	0.0239779	0.0459012
rno-miR-205	protein kinase c activating g protein coupled receptor signaling pathway	10	31	4061	23933	0.0277763	0.0459012
rno-miR-205	negative regulation of glycolysis	3	5	4061	23933	0.0372477	0.0459012
rno-miR-205	er to golgi vesicle mediated transport	11	36	4061	23933	0.0319934	0.0459012
rno-miR-205	dendrite development	11	35	4061	23933	0.026106	0.0459012
rno-miR-205	adenylate cyclase inhibiting dopamine receptor signaling pathway	3	5	4061	23933	0.0372477	0.0459012
rno-miR-205	b cell differentiation	11	35	4061	23933	0.026106	0.0459012
rno-miR-205	positive regulation of keratinocyte differentiation	4	8	4061	23933	0.0325545	0.0459012
rno-miR-205	regulation of activin receptor signaling pathway	3	5	4061	23933	0.0372477	0.0459012
rno-miR-205	protein import into peroxisome membrane	3	5	4061	23933	0.0372477	0.0459012
rno-miR-205	epithelial cell differentiation	13	45	4061	23933	0.0325535	0.0459012
rno-miR-205	lipid metabolic process	23	91	4061	23933	0.0284751	0.0459012
rno-miR-205	positive regulation of cell division	11	36	4061	23933	0.0319934	0.0459012
rno-miR-205	inflammatory response	40	174	4061	23933	0.0247464	0.0459012
rno-miR-205	positive regulation of transcription from rna polymerase i promoter	3	5	4061	23933	0.0372477	0.0459012
rno-miR-205	embryonic hemopoiesis	7	19	4061	23933	0.0306619	0.0459012
rno-miR-205	cellular protein localization	13	45	4061	23933	0.0325535	0.0459012
rno-miR-205	histone h4 k12 acetylation	4	8	4061	23933	0.0325545	0.0459012
rno-miR-205	inositol phosphate dephosphorylation	5	11	4061	23933	0.026322	0.0459012
rno-miR-205	embryonic placenta development	9	27	4061	23933	0.0292504	0.0459012
rno-miR-205	programmed cell death	4	8	4061	23933	0.0325545	0.0459012
rno-miR-205	positive regulation of branching involved in ureteric bud morphogenesis	8	23	4061	23933	0.0303256	0.0459012
rno-miR-205	secretion by cell	4	8	4061	23933	0.0325545	0.0459012
rno-miR-205	response to interleukin 4	3	5	4061	23933	0.0372477	0.0459012
rno-miR-205	fat cell differentiation	14	50	4061	23933	0.0350752	0.0459012
rno-miR-205	motor axon guidance	8	23	4061	23933	0.0303256	0.0459012
rno-miR-205	mrna stabilization	5	11	4061	23933	0.026322	0.0459012
rno-miR-205	astrocyte differentiation	5	11	4061	23933	0.026322	0.0459012
rno-miR-205	negative regulation of cell death	12	40	4061	23933	0.0295813	0.0459012
rno-miR-205	substrate adhesion dependent cell spreading	9	27	4061	23933	0.0292504	0.0459012
rno-miR-205	gamma aminobutyric acid secretion	3	5	4061	23933	0.0372477	0.0459012
rno-miR-205	adenylate cyclase activating dopamine receptor signaling pathway	5	11	4061	23933	0.026322	0.0459012
rno-miR-205	ureteric bud formation	3	5	4061	23933	0.0372477	0.0459012
rno-miR-205	behavior	10	31	4061	23933	0.0277763	0.0459012
rno-miR-205	negative regulation of cell substrate adhesion	5	11	4061	23933	0.026322	0.0459012
rno-miR-205	protein dephosphorylation	22	85	4061	23933	0.0245319	0.0459012
rno-miR-205	negative regulation of phosphatidylinositol 3 kinase cascade	4	8	4061	23933	0.0325545	0.0459012
rno-miR-205	heart development	41	183	4061	23933	0.0342223	0.0459012
rno-miR-205	cellular response to starvation	8	23	4061	23933	0.0303256	0.0459012
rno-miR-205	regulation of glucose import	3	5	4061	23933	0.0372477	0.0459012
rno-miR-205	iron ion transmembrane transport	3	5	4061	23933	0.0372477	0.0459012
rno-miR-205	protein destabilization	7	19	4061	23933	0.0306619	0.0459012
rno-miR-205	negative regulation of neuron differentiation	16	59	4061	23933	0.0337237	0.0459012
rno-miR-205	rho protein signal transduction	11	35	4061	23933	0.026106	0.0459012
rno-miR-205	aortic valve morphogenesis	3	5	4061	23933	0.0372477	0.0459012
rno-miR-205	positive regulation of calcium mediated signaling	8	23	4061	23933	0.0303256	0.0459012
rno-miR-205	glomerular visceral epithelial cell differentiation	3	5	4061	23933	0.0372477	0.0459012
rno-miR-205	positive regulation of protein homooligomerization	4	8	4061	23933	0.0325545	0.0459012
rno-miR-205	lipopolysaccharide mediated signaling pathway	9	27	4061	23933	0.0292504	0.0459012
rno-miR-205	angiogenesis involved in wound healing	3	5	4061	23933	0.0372477	0.0459012
rno-miR-205	stem cell division	3	5	4061	23933	0.0372477	0.0459012
rno-miR-205	signal transduction involved in regulation of gene expression	7	19	4061	23933	0.0306619	0.0459012
rno-miR-205	cellular response to hyperoxia	3	5	4061	23933	0.0372477	0.0459012
rno-miR-205	regulation of timing of cell differentiation	3	5	4061	23933	0.0372477	0.0459012
rno-miR-205	axon ensheathment	3	5	4061	23933	0.0372477	0.0459012
rno-miR-205	negative regulation of cell cycle	10	32	4061	23933	0.0344347	0.0459012
rno-miR-205	response to ethanol	32	138	4061	23933	0.0368039	0.0459012
rno-miR-205	response to muramyl dipeptide	4	8	4061	23933	0.0325545	0.0459012
rno-miR-205	negative regulation of histone acetylation	4	8	4061	23933	0.0325545	0.0459012
rno-miR-205	negative regulation of activated t cell proliferation	4	8	4061	23933	0.0325545	0.0459012
rno-miR-205	negative regulation of wnt receptor signaling pathway	14	48	4061	23933	0.0250538	0.0459012
rno-miR-205	striated muscle cell differentiation	6	15	4061	23933	0.0296735	0.0459012
rno-miR-205	response to molecule of fungal origin	3	5	4061	23933	0.0372477	0.0459012
rno-miR-205	response to toxin	24	98	4061	23933	0.0363707	0.0459012
rno-miR-205	axonogenesis	21	83	4061	23933	0.0348012	0.0459012
rno-miR-205	maintenance of protein location in nucleus	5	11	4061	23933	0.026322	0.0459012
rno-miR-205	atp biosynthetic process	11	36	4061	23933	0.0319934	0.0459012
rno-miR-205	signal transduction by phosphorylation	6	15	4061	23933	0.0296735	0.0459012
rno-miR-205	protein export from nucleus	7	19	4061	23933	0.0306619	0.0459012
rno-miR-205	axon extension involved in development	3	5	4061	23933	0.0372477	0.0459012
rno-miR-205	mesenchymal cell development	3	5	4061	23933	0.0372477	0.0459012
rno-miR-205	cellular response to camp	10	31	4061	23933	0.0277763	0.0459012
rno-miR-205	scf dependent proteasomal ubiquitin dependent protein catabolic process	6	15	4061	23933	0.0296735	0.0459012
rno-miR-205	protein k48 linked ubiquitination	12	39	4061	23933	0.0243622	0.0459012
rno-miR-205	embryonic process involved in female pregnancy	4	8	4061	23933	0.0325545	0.0459012
rno-miR-205	cellular protein modification process	10	31	4061	23933	0.0277763	0.0459012
rno-miR-205	endocardial cushion morphogenesis	4	8	4061	23933	0.0325545	0.0459012
rno-miR-205	negative regulation of adenylate cyclase activity	4	8	4061	23933	0.0325545	0.0459012
rno-miR-205	response to dna damage stimulus	33	143	4061	23933	0.0366218	0.0459012
rno-miR-205	response to iron ion	7	19	4061	23933	0.0306619	0.0459012
rno-miR-205	magnesium ion transport	5	11	4061	23933	0.026322	0.0459012
rno-miR-205	regulation of gluconeogenesis	3	5	4061	23933	0.0372477	0.0459012
rno-miR-205	response to methylmercury	6	15	4061	23933	0.0296735	0.0459012
rno-miR-205	androgen metabolic process	6	15	4061	23933	0.0296735	0.0459012
rno-miR-205	cell redox homeostasis	15	55	4061	23933	0.0371999	0.0459012
rno-miR-205	regulation of lipid metabolic process	7	19	4061	23933	0.0306619	0.0459012
rno-miR-205	positive regulation of protein catabolic process	10	32	4061	23933	0.0344347	0.0459012
rno-miR-205	cellular response to glucocorticoid stimulus	10	31	4061	23933	0.0277763	0.0459012
rno-miR-205	t cell receptor signaling pathway	9	28	4061	23933	0.0368014	0.0459012
rno-miR-205	negative regulation of t cell receptor signaling pathway	5	11	4061	23933	0.026322	0.0459012
rno-miR-205	intracellular protein transport	34	147	4061	23933	0.033306	0.0459012
rno-miR-205	calcium ion dependent exocytosis of neurotransmitter	3	5	4061	23933	0.0372477	0.0459012
rno-miR-205	negative regulation of organ growth	5	11	4061	23933	0.026322	0.0459012
rno-miR-205	blood coagulation	15	53	4061	23933	0.0271737	0.0459012
rno-miR-205	protein k63 linked ubiquitination	8	23	4061	23933	0.0303256	0.0459012
rno-miR-205	drug transmembrane transport	5	12	4061	23933	0.0389424	0.0462757
rno-miR-205	protein k48 linked deubiquitination	5	12	4061	23933	0.0389424	0.0462757
rno-miR-205	lipoprotein metabolic process	8	24	4061	23933	0.0389124	0.0462757
rno-miR-205	nerve growth factor receptor signaling pathway	5	12	4061	23933	0.0389424	0.0462757
rno-miR-205	positive regulation of urine volume	5	12	4061	23933	0.0389424	0.0462757
rno-miR-205	positive regulation of receptor mediated endocytosis	5	12	4061	23933	0.0389424	0.0462757
rno-miR-205	positive regulation of interleukin 2 biosynthetic process	5	12	4061	23933	0.0389424	0.0462757
rno-miR-205	retina layer formation	5	12	4061	23933	0.0389424	0.0462757
rno-miR-205	positive regulation of mast cell degranulation	5	12	4061	23933	0.0389424	0.0462757
rno-miR-205	actin cytoskeleton reorganization	11	37	4061	23933	0.0387636	0.0462757
rno-miR-205	signal transduction	82	401	4061	23933	0.0378261	0.0462757
rno-miR-205	hormone metabolic process	6	16	4061	23933	0.0408268	0.0474368
rno-miR-205	humoral immune response	7	20	4061	23933	0.0404479	0.0474368
rno-miR-205	arachidonic acid metabolic process	6	16	4061	23933	0.0408268	0.0474368
rno-miR-205	camera type eye morphogenesis	7	20	4061	23933	0.0404479	0.0474368
rno-miR-205	response to vitamin e	7	20	4061	23933	0.0404479	0.0474368
rno-miR-205	regulation of endocytosis	6	16	4061	23933	0.0408268	0.0474368
rno-miR-205	activation of mapk activity	17	65	4061	23933	0.0404524	0.0474368
rno-miR-205	peptidyl tyrosine dephosphorylation	10	33	4061	23933	0.0421283	0.0483353
rno-miR-205	tissue regeneration	10	33	4061	23933	0.0421283	0.0483353
rno-miR-205	negative regulation of map kinase activity	10	33	4061	23933	0.0421283	0.0483353
rno-miR-205	amino acid transmembrane transport	10	33	4061	23933	0.0421283	0.0483353
rno-miR-205	negative regulation of transcription dna dependent	89	441	4061	23933	0.0422606	0.0483355
rno-miR-205	multicellular organismal development	42	191	4061	23933	0.0425825	0.048552
rno-miR-205	camera type eye development	15	56	4061	23933	0.0431045	0.0489946
rno-miR-205	response to glucose stimulus	24	100	4061	23933	0.0450441	0.0510406
rno-miR-205	protein phosphorylation	73	358	4061	23933	0.0501664	0.0542779
rno-miR-205	intracellular protein kinase cascade	19	76	4061	23933	0.0481319	0.0542779
rno-miR-205	negative regulation of rho protein signal transduction	4	9	4061	23933	0.050867	0.0542779
rno-miR-205	positive regulation of phosphatidylinositol 3 kinase cascade	12	43	4061	23933	0.0499825	0.0542779
rno-miR-205	pericardium development	4	9	4061	23933	0.050867	0.0542779
rno-miR-205	neural retina development	4	9	4061	23933	0.050867	0.0542779
rno-miR-205	macrophage chemotaxis	4	9	4061	23933	0.050867	0.0542779
rno-miR-205	negative regulation of protein phosphorylation	12	43	4061	23933	0.0499825	0.0542779
rno-miR-205	myelination	12	43	4061	23933	0.0499825	0.0542779
rno-miR-205	regulation of ventricular cardiac muscle cell membrane repolarization	4	9	4061	23933	0.050867	0.0542779
rno-miR-205	positive regulation of protein phosphorylation	25	106	4061	23933	0.0498964	0.0542779
rno-miR-205	dna damage response signal transduction by p53 class mediator	4	9	4061	23933	0.050867	0.0542779
rno-miR-205	organ regeneration	22	91	4061	23933	0.0496141	0.0542779
rno-miR-205	endoplasmic reticulum unfolded protein response	8	25	4061	23933	0.04898	0.0542779
rno-miR-205	negative regulation of bone resorption	4	9	4061	23933	0.050867	0.0542779
rno-miR-205	positive regulation of rho protein signal transduction	4	9	4061	23933	0.050867	0.0542779
rno-miR-205	regulation of glycogen biosynthetic process	4	9	4061	23933	0.050867	0.0542779
rno-miR-205	drug transport	4	9	4061	23933	0.050867	0.0542779
rno-miR-205	regulation of cytoskeleton organization	4	9	4061	23933	0.050867	0.0542779
rno-miR-205	calcium independent cell cell adhesion	4	9	4061	23933	0.050867	0.0542779
rno-miR-205	photoreceptor cell maintenance	7	21	4061	23933	0.0520579	0.0552267
rno-miR-205	cellular response to uv	7	21	4061	23933	0.0520579	0.0552267
rno-miR-205	negative regulation of cell cell adhesion	5	13	4061	23933	0.0546631	0.0552672
rno-miR-205	monocyte differentiation	5	13	4061	23933	0.0546631	0.0552672
rno-miR-205	thyroid hormone metabolic process	5	13	4061	23933	0.0546631	0.0552672
rno-miR-205	erythrocyte development	6	17	4061	23933	0.0542993	0.0552672
rno-miR-205	somatic stem cell division	5	13	4061	23933	0.0546631	0.0552672
rno-miR-205	oogenesis	6	17	4061	23933	0.0542993	0.0552672
rno-miR-205	sphingolipid metabolic process	5	13	4061	23933	0.0546631	0.0552672
rno-miR-205	response to arsenic containing substance	6	17	4061	23933	0.0542993	0.0552672
rno-miR-205	phagocytosis engulfment	5	13	4061	23933	0.0546631	0.0552672
rno-miR-205	camp catabolic process	5	13	4061	23933	0.0546631	0.0552672
rno-miR-205	urogenital system development	5	13	4061	23933	0.0546631	0.0552672
rno-miR-205	protein localization to organelle	5	13	4061	23933	0.0546631	0.0552672
rno-miR-205	eye photoreceptor cell development	6	17	4061	23933	0.0542993	0.0552672
rno-miR-205	intracellular steroid hormone receptor signaling pathway	6	17	4061	23933	0.0542993	0.0552672
rno-miR-205	negative regulation of neurogenesis	6	17	4061	23933	0.0542993	0.0552672
rno-miR-205	regulation of gtpase activity	5	13	4061	23933	0.0546631	0.0552672
rno-miR-205	cellular response to ionizing radiation	6	17	4061	23933	0.0542993	0.0552672
rno-miR-205	neuromuscular process controlling balance	11	39	4061	23933	0.0551536	0.0556094
rno-miR-205	hippocampus development	15	58	4061	23933	0.0568422	0.0571545
rno-miR-205	cell differentiation	55	264	4061	23933	0.0575762	0.0577339
rno-miR-205	activation of cysteine type endopeptidase activity involved in apoptotic process	17	68	4061	23933	0.0592717	0.0592717

## Sheet: GO_MF
miRNA	PathName	PathFg	PathBg	GenomeFG	GenomeBG	pval	BH
rno-miR-1306-3p	protein binding	182	1135	2535	23933	5.59612e-09	5.93189e-07
rno-miR-1306-3p	transferase activity transferring glycosyl groups	12	28	2535	23933	1.16064e-05	0.000615137
rno-miR-1306-3p	phospholipid binding	50	271	2535	23933	6.79589e-05	0.00240121
rno-miR-1306-3p	protein heterodimerization activity	72	440	2535	23933	0.000123663	0.00326843
rno-miR-1306-3p	protein complex binding	45	244	2535	23933	0.000154171	0.00326843
rno-miR-1306-3p	bhlh transcription factor binding	9	22	2535	23933	0.000227071	0.00401159
rno-miR-1306-3p	polyubiquitin binding	9	25	2535	23933	0.000694686	0.00818186
rno-miR-1306-3p	voltage gated sodium channel activity involved in regulation of cardiac muscle cell action potential	4	5	2535	23933	0.000574879	0.00818186
rno-miR-1306-3p	phosphatidylinositol binding	16	63	2535	23933	0.0006854	0.00818186
rno-miR-1306-3p	protein domain specific binding	42	245	2535	23933	0.00117466	0.0124514
rno-miR-1306-3p	zinc ion binding	185	1420	2535	23933	0.00156399	0.0139501
rno-miR-1306-3p	atpase activator activity	4	6	2535	23933	0.00157926	0.0139501
rno-miR-1306-3p	sodium channel regulator activity	6	14	2535	23933	0.00198497	0.0157123
rno-miR-1306-3p	gtp binding	53	336	2535	23933	0.00207521	0.0157123
rno-miR-1306-3p	actin binding	38	227	2535	23933	0.00299479	0.0211632
rno-miR-1306-3p	dna binding	128	960	2535	23933	0.00360807	0.0239034
rno-miR-1306-3p	chloride channel activity	11	43	2535	23933	0.00428189	0.0266988
rno-miR-1306-3p	sh3 domain binding	20	102	2535	23933	0.00477644	0.0281279
rno-miR-1306-3p	polynucleotide adenylyltransferase activity	3	5	2535	23933	0.0100665	0.0294648
rno-miR-1306-3p	sphingosine 1 phosphate receptor activity	3	5	2535	23933	0.0100665	0.0294648
rno-miR-1306-3p	ion channel activity	11	48	2535	23933	0.0102849	0.0294648
rno-miR-1306-3p	semaphorin receptor binding	3	5	2535	23933	0.0100665	0.0294648
rno-miR-1306-3p	calcium ion binding	79	575	2535	23933	0.00962113	0.0294648
rno-miR-1306-3p	protein kinase binding	47	314	2535	23933	0.00950822	0.0294648
rno-miR-1306-3p	rna polymerase ii transcription factor binding transcription factor activity involved in positive regulation of transcription	4	9	2535	23933	0.0102082	0.0294648
rno-miR-1306-3p	voltage gated potassium channel activity	13	58	2535	23933	0.00672921	0.0294648
rno-miR-1306-3p	phosphatidylinositol 3 phosphate binding	6	17	2535	23933	0.00618892	0.0294648
rno-miR-1306-3p	double stranded telomeric dna binding	3	5	2535	23933	0.0100665	0.0294648
rno-miR-1306-3p	actin monomer binding	5	12	2535	23933	0.00554839	0.0294648
rno-miR-1306-3p	ephrin receptor activity	4	9	2535	23933	0.0102082	0.0294648
rno-miR-1306-3p	molecular_function	219	1776	2535	23933	0.00833294	0.0294648
rno-miR-1306-3p	protein homodimerization activity	83	601	2535	23933	0.00714252	0.0294648
rno-miR-1306-3p	nfat protein binding	3	5	2535	23933	0.0100665	0.0294648
rno-miR-1306-3p	sequence specific dna binding	76	543	2535	23933	0.00708256	0.0294648
rno-miR-1306-3p	alpha tubulin binding	7	23	2535	23933	0.00787269	0.0294648
rno-miR-1306-3p	mrf binding	3	5	2535	23933	0.0100665	0.0294648
rno-miR-1306-3p	arf gtpase activator activity	7	22	2535	23933	0.00601808	0.0294648
rno-miR-1306-3p	symporter activity	9	36	2535	23933	0.0109919	0.0306617
rno-miR-1306-3p	microtubule binding	18	96	2535	23933	0.011422	0.0310356
rno-miR-1306-3p	acetylcholine binding	5	14	2535	23933	0.0117115	0.0310356
rno-miR-1306-3p	protein kinase activity	34	217	2535	23933	0.0130049	0.0325203
rno-miR-1306-3p	e box binding	7	25	2535	23933	0.0127921	0.0325203
rno-miR-1306-3p	sequence specific dna binding rna polymerase ii transcription factor activity	9	37	2535	23933	0.0131922	0.0325203
rno-miR-1306-3p	transcription regulatory region dna binding	28	176	2535	23933	0.0187228	0.0346268
rno-miR-1306-3p	rho guanyl nucleotide exchange factor activity	12	59	2535	23933	0.0193279	0.0346268
rno-miR-1306-3p	neurotrophin trka receptor binding	3	6	2535	23933	0.0185538	0.0346268
rno-miR-1306-3p	rac gtpase binding	5	15	2535	23933	0.0160604	0.0346268
rno-miR-1306-3p	aminopeptidase activity	7	26	2535	23933	0.0159402	0.0346268
rno-miR-1306-3p	rna polymerase ii transcription factor binding	7	27	2535	23933	0.0196001	0.0346268
rno-miR-1306-3p	rna polymerase ii transcription factor binding transcription factor activity involved in negative regulation of transcription	3	6	2535	23933	0.0185538	0.0346268
rno-miR-1306-3p	protein kinase inhibitor activity	3	6	2535	23933	0.0185538	0.0346268
rno-miR-1306-3p	bh domain binding	4	10	2535	23933	0.0156026	0.0346268
rno-miR-1306-3p	metal ion binding	80	598	2535	23933	0.0170467	0.0346268
rno-miR-1306-3p	insulin receptor binding	8	33	2535	23933	0.0193656	0.0346268
rno-miR-1306-3p	nucleoside kinase activity	3	6	2535	23933	0.0185538	0.0346268
rno-miR-1306-3p	water channel activity	4	10	2535	23933	0.0156026	0.0346268
rno-miR-1306-3p	transmembrane receptor protein tyrosine kinase adaptor activity	3	6	2535	23933	0.0185538	0.0346268
rno-miR-1306-3p	epinephrine binding	3	6	2535	23933	0.0185538	0.0346268
rno-miR-1306-3p	peptide binding	13	64	2535	23933	0.0154405	0.0346268
rno-miR-1306-3p	syntaxin binding	9	38	2535	23933	0.0157027	0.0346268
rno-miR-1306-3p	cytoskeletal protein binding	10	46	2535	23933	0.0202105	0.0351198
rno-miR-1306-3p	galactosyltransferase activity	5	16	2535	23933	0.0213634	0.03588
rno-miR-1306-3p	double stranded dna binding	23	140	2535	23933	0.0220019	0.03588
rno-miR-1306-3p	atp binding	160	1297	2535	23933	0.0216886	0.03588
rno-miR-1306-3p	acetylcholine activated cation selective channel activity	5	16	2535	23933	0.0213634	0.03588
rno-miR-1306-3p	co smad binding	4	11	2535	23933	0.0224936	0.0360521
rno-miR-1306-3p	activating transcription factor binding	6	22	2535	23933	0.0235529	0.0360521
rno-miR-1306-3p	wnt protein binding	7	28	2535	23933	0.023808	0.0360521
rno-miR-1306-3p	gdp binding	8	34	2535	23933	0.0230388	0.0360521
rno-miR-1306-3p	epidermal growth factor receptor binding	7	28	2535	23933	0.023808	0.0360521
rno-miR-1306-3p	ubiquitin thiolesterase activity	12	61	2535	23933	0.0247216	0.0369084
rno-miR-1306-3p	phosphoprotein binding	9	41	2535	23933	0.0253223	0.0372801
rno-miR-1306-3p	l amino acid transmembrane transporter activity	3	7	2535	23933	0.0299375	0.0382334
rno-miR-1306-3p	toxin transporter activity	3	7	2535	23933	0.0299375	0.0382334
rno-miR-1306-3p	1 phosphatidylinositol 4 phosphate 5 kinase activity	3	7	2535	23933	0.0299375	0.0382334
rno-miR-1306-3p	rna polymerase ii activating transcription factor binding	6	23	2535	23933	0.0290871	0.0382334
rno-miR-1306-3p	atpase activity coupled to transmembrane movement of ions phosphorylative mechanism	5	17	2535	23933	0.0276861	0.0382334
rno-miR-1306-3p	alcohol dehydrogenase nad activity	3	7	2535	23933	0.0299375	0.0382334
rno-miR-1306-3p	adp ribosylation factor binding	3	7	2535	23933	0.0299375	0.0382334
rno-miR-1306-3p	phospholipase binding	5	17	2535	23933	0.0276861	0.0382334
rno-miR-1306-3p	phosphatidylinositol 3 4 5 trisphosphate binding	6	23	2535	23933	0.0290871	0.0382334
rno-miR-1306-3p	rab gtpase activator activity	8	35	2535	23933	0.0271752	0.0382334
rno-miR-1306-3p	peptidase activator activity	3	7	2535	23933	0.0299375	0.0382334
rno-miR-1306-3p	protein tyrosine kinase activity	14	77	2535	23933	0.0303588	0.0383099
rno-miR-1306-3p	cyclin dependent protein kinase regulator activity	4	12	2535	23933	0.0309662	0.0386167
rno-miR-1306-3p	mitogen activated protein kinase kinase kinase binding	5	18	2535	23933	0.0350796	0.0432376
rno-miR-1306-3p	actin filament binding	13	73	2535	23933	0.0418139	0.048288
rno-miR-1306-3p	cyclic nucleotide phosphodiesterase activity	3	8	2535	23933	0.0441881	0.048288
rno-miR-1306-3p	nucleoside binding	3	8	2535	23933	0.0441881	0.048288
rno-miR-1306-3p	amino acid transmembrane transporter activity	5	19	2535	23933	0.0435798	0.048288
rno-miR-1306-3p	l serine transmembrane transporter activity	3	8	2535	23933	0.0441881	0.048288
rno-miR-1306-3p	axon guidance receptor activity	3	8	2535	23933	0.0441881	0.048288
rno-miR-1306-3p	receptor agonist activity	3	8	2535	23933	0.0441881	0.048288
rno-miR-1306-3p	rna polymerase ii core promoter sequence specific dna binding transcription factor activity	3	8	2535	23933	0.0441881	0.048288
rno-miR-1306-3p	g protein beta subunit binding	3	8	2535	23933	0.0441881	0.048288
rno-miR-1306-3p	neurotransmitter:sodium symporter activity	5	19	2535	23933	0.0435798	0.048288
rno-miR-1306-3p	calcium dependent cysteine type endopeptidase activity	4	13	2535	23933	0.0410677	0.048288
rno-miR-1306-3p	gtpase activity	26	174	2535	23933	0.0451741	0.0488618
rno-miR-1306-3p	sequence specific dna binding transcription factor activity	88	697	2535	23933	0.0463676	0.0496461
rno-miR-1306-3p	glucocorticoid receptor binding	4	14	2535	23933	0.0528102	0.0548812
rno-miR-1306-3p	apolipoprotein binding	4	14	2535	23933	0.0528102	0.0548812
rno-miR-1306-3p	mitogen activated protein kinase binding	4	14	2535	23933	0.0528102	0.0548812
rno-miR-1306-3p	non membrane spanning protein tyrosine kinase activity	7	33	2535	23933	0.0540924	0.0556679
rno-miR-1306-3p	ion channel binding	9	47	2535	23933	0.0557191	0.0567907
rno-miR-1306-3p	rna polymerase ii distal enhancer sequence specific dna binding transcription factor activity	16	99	2535	23933	0.0565604	0.0570991
rno-miR-1306-3p	tubulin binding	6	27	2535	23933	0.0593764	0.0593764
rno-miR-203a-3p	dna binding	281	960	5046	23933	6.25709e-10	6.69509e-08
rno-miR-203a-3p	protein binding	319	1135	5046	23933	5.47075e-09	2.92685e-07
rno-miR-203a-3p	ubiquitin protein ligase activity	80	226	5046	23933	4.49472e-07	1.60312e-05
rno-miR-203a-3p	protein domain specific binding	81	245	5046	23933	8.07721e-06	0.000172852
rno-miR-203a-3p	molecular_function	448	1776	5046	23933	7.35591e-06	0.000172852
rno-miR-203a-3p	ubiquitin protein ligase binding	53	144	5046	23933	1.04239e-05	0.000185894
rno-miR-203a-3p	nucleic acid binding	176	627	5046	23933	1.58937e-05	0.000242946
rno-miR-203a-3p	magnesium ion transmembrane transporter activity	10	13	5046	23933	2.61011e-05	0.000349102
rno-miR-203a-3p	microtubule binding	36	96	5046	23933	0.000166542	0.00198
rno-miR-203a-3p	protein homodimerization activity	161	601	5046	23933	0.000427541	0.00457469
rno-miR-203a-3p	metal ion binding	160	598	5046	23933	0.000472028	0.00459154
rno-miR-203a-3p	protein n terminus binding	34	96	5046	23933	0.000835845	0.00638824
rno-miR-203a-3p	phospholipase binding	10	17	5046	23933	0.000765539	0.00638824
rno-miR-203a-3p	transcription factor binding	77	261	5046	23933	0.000791385	0.00638824
rno-miR-203a-3p	rna polymerase ii core promoter sequence specific dna binding	13	26	5046	23933	0.00101585	0.00724639
rno-miR-203a-3p	rna polymerase ii transcription corepressor activity	9	15	5046	23933	0.00117157	0.00758608
rno-miR-203a-3p	palmitoyltransferase activity	7	10	5046	23933	0.00120527	0.00758608
rno-miR-203a-3p	chromatin binding	84	294	5046	23933	0.00136634	0.00765984
rno-miR-203a-3p	cytoskeletal protein binding	19	46	5046	23933	0.00150333	0.00765984
rno-miR-203a-3p	phosphatidylinositol binding	24	63	5046	23933	0.00149794	0.00765984
rno-miR-203a-3p	manganese ion binding	16	36	5046	23933	0.00138837	0.00765984
rno-miR-203a-3p	rna polymerase ii transcription factor binding	13	27	5046	23933	0.00158353	0.00770173
rno-miR-203a-3p	sequence specific dna binding transcription factor activity	179	697	5046	23933	0.00179291	0.00834094
rno-miR-203a-3p	ubiquitin thiolesterase activity	23	61	5046	23933	0.00217939	0.00971645
rno-miR-203a-3p	phosphoprotein binding	17	41	5046	23933	0.00249549	0.0106807
rno-miR-203a-3p	phosphatidylinositol 3 5 bisphosphate binding	7	11	5046	23933	0.00271044	0.0111545
rno-miR-203a-3p	r smad binding	10	20	5046	23933	0.0038931	0.0148772
rno-miR-203a-3p	rna polymerase ii activating transcription factor binding	11	23	5046	23933	0.0038552	0.0148772
rno-miR-203a-3p	protein kinase binding	86	314	5046	23933	0.0044397	0.016381
rno-miR-203a-3p	protein c terminus binding	52	176	5046	23933	0.00494682	0.0176437
rno-miR-203a-3p	phosphatidylinositol 3 4 bisphosphate binding	7	12	5046	23933	0.00532429	0.0183774
rno-miR-203a-3p	collagen binding	15	37	5046	23933	0.00565437	0.0189068
rno-miR-203a-3p	protein dimerization activity	52	178	5046	23933	0.00631633	0.0193099
rno-miR-203a-3p	rna polymerase ii transcription coactivator activity	9	18	5046	23933	0.00613699	0.0193099
rno-miR-203a-3p	sh3 sh2 adaptor activity	9	18	5046	23933	0.00613699	0.0193099
rno-miR-203a-3p	histone deacetylase binding	23	66	5046	23933	0.00678542	0.0201678
rno-miR-203a-3p	steroid binding	13	31	5046	23933	0.00698044	0.0201867
rno-miR-203a-3p	phospholipase d activity	4	5	5046	23933	0.00820712	0.0214186
rno-miR-203a-3p	transcription cofactor activity	12	28	5046	23933	0.00768268	0.0214186
rno-miR-203a-3p	semaphorin receptor binding	4	5	5046	23933	0.00820712	0.0214186
rno-miR-203a-3p	high voltage gated calcium channel activity	4	5	5046	23933	0.00820712	0.0214186
rno-miR-203a-3p	smad binding	16	42	5046	23933	0.00873467	0.0222526
rno-miR-203a-3p	protein kinase activator activity	9	19	5046	23933	0.00950393	0.0234817
rno-miR-203a-3p	sh3 domain binding	32	102	5046	23933	0.00965603	0.0234817
rno-miR-203a-3p	protein tyrosine phosphatase activity	27	84	5046	23933	0.0118229	0.025495
rno-miR-203a-3p	l serine transmembrane transporter activity	5	8	5046	23933	0.0131049	0.025495
rno-miR-203a-3p	axon guidance receptor activity	5	8	5046	23933	0.0131049	0.025495
rno-miR-203a-3p	enzyme inhibitor activity	10	23	5046	23933	0.012976	0.025495
rno-miR-203a-3p	rna polymerase ii core promoter sequence specific dna binding transcription factor activity	5	8	5046	23933	0.0131049	0.025495
rno-miR-203a-3p	rna polymerase ii binding in positive regulation of transcription	22	65	5046	23933	0.0116149	0.025495
rno-miR-203a-3p	sugar:hydrogen symporter activity	5	8	5046	23933	0.0131049	0.025495
rno-miR-203a-3p	metalloendopeptidase activity	31	99	5046	23933	0.0110503	0.025495
rno-miR-203a-3p	transcription corepressor activity	32	103	5046	23933	0.0112369	0.025495
rno-miR-203a-3p	ubiquitin ubiquitin ligase activity	5	8	5046	23933	0.0131049	0.025495
rno-miR-203a-3p	mrna binding	23	69	5046	23933	0.012195	0.025495
rno-miR-203a-3p	kinase binding	18	51	5046	23933	0.0135364	0.0258641
rno-miR-203a-3p	sequence specific dna binding rna polymerase ii transcription factor activity	14	37	5046	23933	0.0146573	0.0261388
rno-miR-203a-3p	phosphoprotein phosphatase activity	14	37	5046	23933	0.0146573	0.0261388
rno-miR-203a-3p	4 iron 4 sulfur cluster binding	12	30	5046	23933	0.0143826	0.0261388
rno-miR-203a-3p	hmg box domain binding	9	20	5046	23933	0.0140946	0.0261388
rno-miR-203a-3p	core promoter proximal region sequence specific dna binding	7	14	5046	23933	0.0154999	0.0263252
rno-miR-203a-3p	zinc ion transmembrane transporter activity	7	14	5046	23933	0.0154999	0.0263252
rno-miR-203a-3p	peptide hormone receptor binding	6	11	5046	23933	0.0151169	0.0263252
rno-miR-203a-3p	rna binding	100	392	5046	23933	0.0193222	0.0323043
rno-miR-203a-3p	rna polymerase ii transcription factor binding transcription factor activity involved in negative regulation of transcription	4	6	5046	23933	0.020506	0.0332445
rno-miR-203a-3p	interleukin 6 receptor binding	4	6	5046	23933	0.020506	0.0332445
rno-miR-203a-3p	hydrolase activity acting on ester bonds	11	28	5046	23933	0.0216845	0.0341212
rno-miR-203a-3p	epidermal growth factor receptor binding	11	28	5046	23933	0.0216845	0.0341212
rno-miR-203a-3p	actin monomer binding	6	12	5046	23933	0.0249095	0.0355376
rno-miR-203a-3p	mirna binding	5	9	5046	23933	0.0244072	0.0355376
rno-miR-203a-3p	calcium ion binding	141	575	5046	23933	0.0245341	0.0355376
rno-miR-203a-3p	receptor activity	38	133	5046	23933	0.0247806	0.0355376
rno-miR-203a-3p	dynein binding	6	12	5046	23933	0.0249095	0.0355376
rno-miR-203a-3p	gaba receptor binding	5	9	5046	23933	0.0244072	0.0355376
rno-miR-203a-3p	enzyme binding	66	249	5046	23933	0.0232987	0.0355376
rno-miR-203a-3p	gtp binding	86	336	5046	23933	0.0260966	0.0367413
rno-miR-203a-3p	ion channel binding	16	47	5046	23933	0.0272698	0.0378944
rno-miR-203a-3p	arf gtpase activator activity	9	22	5046	23933	0.0278352	0.0381841
rno-miR-203a-3p	nucleotide binding	101	403	5046	23933	0.029696	0.0402212
rno-miR-203a-3p	clathrin binding	8	19	5046	23933	0.0312946	0.0413398
rno-miR-203a-3p	hsp90 protein binding	8	19	5046	23933	0.0312946	0.0413398
rno-miR-203a-3p	galactosyltransferase activity	7	16	5046	23933	0.0348479	0.0454723
rno-miR-203a-3p	vascular endothelial growth factor activated receptor activity	4	7	5046	23933	0.0399204	0.0460608
rno-miR-203a-3p	histone acetyltransferase activity	14	41	5046	23933	0.0365567	0.0460608
rno-miR-203a-3p	phosphatidylinositol 3 4 5 trisphosphate binding	9	23	5046	23933	0.0373875	0.0460608
rno-miR-203a-3p	p53 binding	15	45	5046	23933	0.0383704	0.0460608
rno-miR-203a-3p	microtubule plus end binding	5	10	5046	23933	0.0404646	0.0460608
rno-miR-203a-3p	cysteine type peptidase activity	21	68	5046	23933	0.0374828	0.0460608
rno-miR-203a-3p	unmethylated cpg binding	4	7	5046	23933	0.0399204	0.0460608
rno-miR-203a-3p	dolichyl diphosphooligosaccharide protein glycotransferase activity	4	7	5046	23933	0.0399204	0.0460608
rno-miR-203a-3p	acetyltransferase activity	4	7	5046	23933	0.0399204	0.0460608
rno-miR-203a-3p	rac gtpase activator activity	6	13	5046	23933	0.0381599	0.0460608
rno-miR-203a-3p	transmembrane transporter activity	5	10	5046	23933	0.0404646	0.0460608
rno-miR-203a-3p	protein kinase a regulatory subunit binding	6	13	5046	23933	0.0381599	0.0460608
rno-miR-203a-3p	phosphatidylinositol 4 5 bisphosphate binding	10	27	5046	23933	0.0422957	0.0476384
rno-miR-203a-3p	carbohydrate binding	48	181	5046	23933	0.0465742	0.0508514
rno-miR-203a-3p	sequence specific dna binding	131	543	5046	23933	0.0457964	0.0508514
rno-miR-203a-3p	rna polymerase ii binding in negative regulation of transcription	11	31	5046	23933	0.0462122	0.0508514
rno-miR-203a-3p	retinoic acid binding	7	17	5046	23933	0.0487302	0.0526489
rno-miR-203a-3p	histone binding	18	58	5046	23933	0.0492045	0.0526489
rno-miR-203a-3p	beta catenin binding	19	62	5046	23933	0.0497152	0.0526686
rno-miR-203a-3p	ubiquitin binding	13	39	5046	23933	0.0517421	0.0542785
rno-miR-203a-3p	rna polymerase ii transcription cofactor activity	10	28	5046	23933	0.0537464	0.0552968
rno-miR-203a-3p	rna polymerase ii core promoter proximal region sequence specific dna binding	10	28	5046	23933	0.0537464	0.0552968
rno-miR-203a-3p	protein heterodimerization activity	107	440	5046	23933	0.0544194	0.055456
rno-miR-203a-3p	glutamate binding	6	14	5046	23933	0.0551549	0.0556753
rno-miR-203a-3p	single stranded dna binding	17	55	5046	23933	0.0568432	0.0568432
rno-miR-205	protein binding	280	1135	4061	23933	9.31211e-12	9.59147e-10
rno-miR-205	zinc ion binding	322	1420	4061	23933	7.28008e-09	3.74924e-07
rno-miR-205	atp binding	288	1297	4061	23933	3.46899e-07	1.19102e-05
rno-miR-205	nucleic acid binding	147	627	4061	23933	1.62698e-05	0.000335158
rno-miR-205	ubiquitin protein ligase activity	64	226	4061	23933	1.35728e-05	0.000335158
rno-miR-205	glucuronosyltransferase activity	11	18	4061	23933	3.26093e-05	0.000479823
rno-miR-205	sh3 sh2 adaptor activity	11	18	4061	23933	3.26093e-05	0.000479823
rno-miR-205	kinase binding	21	51	4061	23933	3.85774e-05	0.000496684
rno-miR-205	dna binding	209	960	4061	23933	5.12821e-05	0.000586896
rno-miR-205	metal ion binding	138	598	4061	23933	6.44213e-05	0.000659872
rno-miR-205	molecular_function	361	1776	4061	23933	7.04717e-05	0.000659872
rno-miR-205	sequence specific dna binding transcription factor activity	157	697	4061	23933	7.74052e-05	0.000664395
rno-miR-205	protein homodimerization activity	131	601	4061	23933	0.00114722	0.00846332
rno-miR-205	protein tyrosine phosphatase activity	26	84	4061	23933	0.00115035	0.00846332
rno-miR-205	cyclin dependent protein kinase regulator activity	7	12	4061	23933	0.0014387	0.00987904
rno-miR-205	non membrane spanning protein tyrosine kinase activity	13	33	4061	23933	0.00185313	0.0119295
rno-miR-205	signal transducer activity	42	160	4061	23933	0.00197488	0.0119654
rno-miR-205	rna polymerase ii core promoter sequence specific dna binding	11	26	4061	23933	0.00209927	0.0120125
rno-miR-205	g protein alpha subunit binding	10	23	4061	23933	0.00261238	0.0141618
rno-miR-205	transcription factor binding	62	261	4061	23933	0.00301121	0.0155077
rno-miR-205	high voltage gated calcium channel activity	4	5	4061	23933	0.00357831	0.0175508
rno-miR-205	chromatin binding	68	294	4061	23933	0.0039158	0.0183331
rno-miR-205	rna polymerase ii core promoter sequence specific dna binding transcription factor activity	5	8	4061	23933	0.00498974	0.0223454
rno-miR-205	core promoter binding	8	18	4061	23933	0.00595671	0.0235977
rno-miR-205	protein kinase binding	71	314	4061	23933	0.00578627	0.0235977
rno-miR-205	phosphoprotein binding	14	41	4061	23933	0.00583446	0.0235977
rno-miR-205	amino acid transmembrane transporter activity	8	19	4061	23933	0.00877792	0.0269023
rno-miR-205	protein serine threonine kinase activity	76	345	4061	23933	0.00859342	0.0269023
rno-miR-205	interleukin 1 receptor binding	5	9	4061	23933	0.00966394	0.0269023
rno-miR-205	phosphatidylinositol 3 4 5 trisphosphate binding	9	23	4061	23933	0.00964664	0.0269023
rno-miR-205	protein c terminus binding	43	176	4061	23933	0.00719316	0.0269023
rno-miR-205	neurotrophin trka receptor binding	4	6	4061	23933	0.00928837	0.0269023
rno-miR-205	atp dependent protein binding	5	9	4061	23933	0.00966394	0.0269023
rno-miR-205	cadherin binding	9	23	4061	23933	0.00964664	0.0269023
rno-miR-205	protein tyrosine kinase activity	22	77	4061	23933	0.00768495	0.0269023
rno-miR-205	calcium transporting atpase activity	5	9	4061	23933	0.00966394	0.0269023
rno-miR-205	enzyme inhibitor activity	9	23	4061	23933	0.00964664	0.0269023
rno-miR-205	galactosyltransferase activity	7	16	4061	23933	0.0110846	0.0300451
rno-miR-205	transcription corepressor activity	27	103	4061	23933	0.0116754	0.0308349
rno-miR-205	beta catenin binding	18	62	4061	23933	0.0126654	0.031034
rno-miR-205	transferase activity transferring glycosyl groups	10	28	4061	23933	0.0133094	0.031034
rno-miR-205	heat shock protein binding	21	76	4061	23933	0.0134448	0.031034
rno-miR-205	gtp binding	73	336	4061	23933	0.0135586	0.031034
rno-miR-205	small gtpase regulator activity	8	20	4061	23933	0.0124878	0.031034
rno-miR-205	r smad binding	8	20	4061	23933	0.0124878	0.031034
rno-miR-205	phospholipid binding	60	271	4061	23933	0.0161219	0.0359197
rno-miR-205	estrogen receptor binding	11	33	4061	23933	0.0167393	0.0359197
rno-miR-205	palmitoyltransferase activity	5	10	4061	23933	0.0166511	0.0359197
rno-miR-205	protein heterodimerization activity	92	440	4061	23933	0.0172519	0.0362642
rno-miR-205	glycolipid binding	4	7	4061	23933	0.0187721	0.0386706
rno-miR-205	ras gtpase activator activity	6	14	4061	23933	0.02072	0.0410414
rno-miR-205	zinc ion transmembrane transporter activity	6	14	4061	23933	0.02072	0.0410414
rno-miR-205	ubiquitin thiolesterase activity	17	61	4061	23933	0.0226143	0.0435886
rno-miR-205	n acetyltransferase activity	9	26	4061	23933	0.0228523	0.0435886
rno-miR-205	calmodulin binding	29	120	4061	23933	0.0274473	0.0453124
rno-miR-205	receptor agonist activity	4	8	4061	23933	0.0325545	0.0453124
rno-miR-205	calcium ion binding	115	575	4061	23933	0.0303292	0.0453124
rno-miR-205	histone acetyltransferase activity h4 k8 specific	4	8	4061	23933	0.0325545	0.0453124
rno-miR-205	histone acetyltransferase binding	6	15	4061	23933	0.0296735	0.0453124
rno-miR-205	axon guidance receptor activity	4	8	4061	23933	0.0325545	0.0453124
rno-miR-205	protein kinase activator activity	7	19	4061	23933	0.0306619	0.0453124
rno-miR-205	potassium ion binding	4	8	4061	23933	0.0325545	0.0453124
rno-miR-205	ras guanyl nucleotide exchange factor activity	4	8	4061	23933	0.0325545	0.0453124
rno-miR-205	1 phosphatidylinositol binding	6	15	4061	23933	0.0296735	0.0453124
rno-miR-205	voltage gated sodium channel activity	6	15	4061	23933	0.0296735	0.0453124
rno-miR-205	glucose transmembrane transporter activity	5	11	4061	23933	0.026322	0.0453124
rno-miR-205	manganese ion binding	11	36	4061	23933	0.0319934	0.0453124
rno-miR-205	histone acetyltransferase activity h4 k5 specific	4	8	4061	23933	0.0325545	0.0453124
rno-miR-205	g protein beta subunit binding	4	8	4061	23933	0.0325545	0.0453124
rno-miR-205	hsp90 protein binding	7	19	4061	23933	0.0306619	0.0453124
rno-miR-205	enzyme binding	54	249	4061	23933	0.0309623	0.0453124
rno-miR-205	histone acetyltransferase activity h4 k16 specific	4	8	4061	23933	0.0325545	0.0453124
rno-miR-205	nuclear hormone receptor binding	5	11	4061	23933	0.026322	0.0453124
rno-miR-205	rna polymerase ii transcription corepressor activity	6	15	4061	23933	0.0296735	0.0453124
rno-miR-205	acetylgalactosaminyltransferase activity	3	5	4061	23933	0.0372477	0.0455452
rno-miR-205	phosphoprotein phosphatase activity	11	37	4061	23933	0.0387636	0.0455452
rno-miR-205	voltage gated sodium channel activity involved in regulation of cardiac muscle cell action potential	3	5	4061	23933	0.0372477	0.0455452
rno-miR-205	chromatin dna binding	8	24	4061	23933	0.0389124	0.0455452
rno-miR-205	butyrate coa ligase activity	3	5	4061	23933	0.0372477	0.0455452
rno-miR-205	stearoyl coa 9 desaturase activity	3	5	4061	23933	0.0372477	0.0455452
rno-miR-205	mrna 3 utr binding	8	24	4061	23933	0.0389124	0.0455452
rno-miR-205	copper ion transmembrane transporter activity	3	5	4061	23933	0.0372477	0.0455452
rno-miR-205	arachidonic acid epoxygenase activity	3	5	4061	23933	0.0372477	0.0455452
rno-miR-205	roundabout binding	3	5	4061	23933	0.0372477	0.0455452
rno-miR-205	peptide binding	17	64	4061	23933	0.0352648	0.0455452
rno-miR-205	cytoskeletal protein binding	13	46	4061	23933	0.0385517	0.0455452
rno-miR-205	eukaryotic initiation factor 4e binding	3	5	4061	23933	0.0372477	0.0455452
rno-miR-205	repressing transcription factor binding	8	24	4061	23933	0.0389124	0.0455452
rno-miR-205	enzyme activator activity	7	20	4061	23933	0.0404479	0.0457082
rno-miR-205	monosaccharide binding	6	16	4061	23933	0.0408268	0.0457082
rno-miR-205	sequence specific dna binding	108	543	4061	23933	0.0398283	0.0457082
rno-miR-205	phosphatidylinositol phospholipase c activity	7	20	4061	23933	0.0404479	0.0457082
rno-miR-205	insulin receptor binding	10	33	4061	23933	0.0421283	0.0466583
rno-miR-205	protein domain specific binding	52	245	4061	23933	0.0476677	0.0522317
rno-miR-205	potassium channel activity	12	43	4061	23933	0.0499825	0.0541916
rno-miR-205	ephrin receptor activity	4	9	4061	23933	0.050867	0.054576
rno-miR-205	protein dimerization activity	39	178	4061	23933	0.0515705	0.0547604
rno-miR-205	phospholipid translocating atpase activity	5	13	4061	23933	0.0546631	0.0551991
rno-miR-205	retinoic acid binding	6	17	4061	23933	0.0542993	0.0551991
rno-miR-205	ion channel activity	13	48	4061	23933	0.0528086	0.0551991
rno-miR-205	atpase activity coupled to transmembrane movement of ions phosphorylative mechanism	6	17	4061	23933	0.0542993	0.0551991
rno-miR-205	magnesium ion transmembrane transporter activity	5	13	4061	23933	0.0546631	0.0551991
rno-miR-205	phosphatidylinositol binding	16	63	4061	23933	0.0582236	0.0582236

## Sheet: GO_CC
miRNA	PathName	PathFg	PathBg	GenomeFG	GenomeBG	pval	BH
rno-miR-1306-3p	plasma membrane	317	2168	2535	23933	5.61669e-10	5.27969e-08
rno-miR-1306-3p	membrane	168	1023	2535	23933	3.9764e-09	1.86891e-07
rno-miR-1306-3p	golgi apparatus	116	653	2535	23933	1.51093e-08	4.73424e-07
rno-miR-1306-3p	nucleus	523	4063	2535	23933	2.294e-07	5.39091e-06
rno-miR-1306-3p	cytoplasm	497	3883	2535	23933	1.01265e-06	1.90379e-05
rno-miR-1306-3p	synapse	39	194	2535	23933	6.26597e-05	0.000841431
rno-miR-1306-3p	integral to plasma membrane	52	283	2535	23933	5.50151e-05	0.000841431
rno-miR-1306-3p	coated pit	13	38	2535	23933	8.62679e-05	0.000904657
rno-miR-1306-3p	cytoskeleton	38	190	2535	23933	8.66161e-05	0.000904657
rno-miR-1306-3p	axon terminus	14	45	2535	23933	0.000149719	0.00127941
rno-miR-1306-3p	cell surface	64	382	2535	23933	0.000145486	0.00127941
rno-miR-1306-3p	nucleolus	191	1420	2535	23933	0.00027305	0.00183333
rno-miR-1306-3p	extrinsic to membrane	10	27	2535	23933	0.000269186	0.00183333
rno-miR-1306-3p	neuronal cell body membrane	7	14	2535	23933	0.000259295	0.00183333
rno-miR-1306-3p	cytoplasmic vesicle membrane	14	48	2535	23933	0.000319032	0.00187431
rno-miR-1306-3p	neuron projection	47	266	2535	23933	0.000312406	0.00187431
rno-miR-1306-3p	endosome	30	151	2535	23933	0.000512868	0.00283586
rno-miR-1306-3p	clathrin coated vesicle	12	40	2535	23933	0.000635862	0.00332061
rno-miR-1306-3p	intracellular membrane bounded organelle	71	462	2535	23933	0.000864081	0.00427493
rno-miR-1306-3p	early endosome	26	129	2535	23933	0.000937726	0.00440731
rno-miR-1306-3p	apical cortex	5	9	2535	23933	0.00115932	0.00487781
rno-miR-1306-3p	dendrite	48	290	2535	23933	0.00119892	0.00487781
rno-miR-1306-3p	cul3 ring ubiquitin ligase complex	6	13	2535	23933	0.0012454	0.00487781
rno-miR-1306-3p	membrane raft	33	180	2535	23933	0.00120933	0.00487781
rno-miR-1306-3p	cell junction	47	289	2535	23933	0.00193475	0.00727465
rno-miR-1306-3p	photoreceptor outer segment membrane	5	10	2535	23933	0.00211663	0.00765245
rno-miR-1306-3p	neuronal cell body	57	369	2535	23933	0.00234476	0.00816325
rno-miR-1306-3p	intracellular	139	1043	2535	23933	0.00253532	0.00851143
rno-miR-1306-3p	myelin sheath	7	20	2535	23933	0.00330511	0.0104088
rno-miR-1306-3p	perinuclear region of cytoplasm	66	447	2535	23933	0.00345952	0.0104088
rno-miR-1306-3p	sodium channel complex	4	7	2535	23933	0.00337554	0.0104088
rno-miR-1306-3p	node of ranvier	5	11	2535	23933	0.00354342	0.0104088
rno-miR-1306-3p	trans golgi network	21	107	2535	23933	0.00385388	0.0109777
rno-miR-1306-3p	golgi membrane	36	216	2535	23933	0.00407492	0.011266
rno-miR-1306-3p	apical plasma membrane	39	240	2535	23933	0.0045021	0.0120914
rno-miR-1306-3p	proteinaceous extracellular matrix	25	138	2535	23933	0.00520977	0.0136033
rno-miR-1306-3p	external side of plasma membrane	36	220	2535	23933	0.00550634	0.0139891
rno-miR-1306-3p	endoplasmic reticulum	79	564	2535	23933	0.00602203	0.0141518
rno-miR-1306-3p	caveola	15	70	2535	23933	0.00585869	0.0141518
rno-miR-1306-3p	multivesicular body	7	22	2535	23933	0.00601808	0.0141518
rno-miR-1306-3p	cell leading edge	9	34	2535	23933	0.00742769	0.0170293
rno-miR-1306-3p	focal adhesion	21	114	2535	23933	0.00816758	0.0172078
rno-miR-1306-3p	voltage gated sodium channel complex	5	13	2535	23933	0.00823776	0.0172078
rno-miR-1306-3p	autophagic vacuole	7	23	2535	23933	0.00787269	0.0172078
rno-miR-1306-3p	presynaptic active zone	5	13	2535	23933	0.00823776	0.0172078
rno-miR-1306-3p	brush border	8	29	2535	23933	0.00875632	0.0178933
rno-miR-1306-3p	rough endoplasmic reticulum	11	48	2535	23933	0.0102849	0.0189565
rno-miR-1306-3p	clathrin vesicle coat	3	5	2535	23933	0.0100665	0.0189565
rno-miR-1306-3p	recycling endosome membrane	7	24	2535	23933	0.0101166	0.0189565
rno-miR-1306-3p	hemidesmosome	3	5	2535	23933	0.0100665	0.0189565
rno-miR-1306-3p	growth cone membrane	4	9	2535	23933	0.0102082	0.0189565
rno-miR-1306-3p	cell cortex	18	96	2535	23933	0.011422	0.0202579
rno-miR-1306-3p	dendrite membrane	6	19	2535	23933	0.0112788	0.0202579
rno-miR-1306-3p	receptor complex	8	31	2535	23933	0.0133022	0.0227346
rno-miR-1306-3p	protein complex	58	409	2535	23933	0.0131489	0.0227346
rno-miR-1306-3p	cyclin dependent protein kinase holoenzyme complex	4	10	2535	23933	0.0156026	0.0260289
rno-miR-1306-3p	late endosome	16	85	2535	23933	0.0158813	0.0260289
rno-miR-1306-3p	acetylcholine gated channel complex	5	15	2535	23933	0.0160604	0.0260289
rno-miR-1306-3p	cytosol	124	974	2535	23933	0.0170611	0.027182
rno-miR-1306-3p	cytoplasmic membrane bounded vesicle	18	101	2535	23933	0.0187995	0.0294526
rno-miR-1306-3p	cell periphery	8	33	2535	23933	0.0193656	0.029842
rno-miR-1306-3p	basolateral plasma membrane	25	154	2535	23933	0.0200993	0.0301553
rno-miR-1306-3p	neuromuscular junction	10	46	2535	23933	0.0202105	0.0301553
rno-miR-1306-3p	sarcolemma	15	81	2535	23933	0.0219826	0.0322869
rno-miR-1306-3p	transcriptional repressor complex	10	48	2535	23933	0.0267366	0.0386652
rno-miR-1306-3p	endosome membrane	13	69	2535	23933	0.027738	0.038916
rno-miR-1306-3p	nucleosome	14	76	2535	23933	0.0274199	0.038916
rno-miR-1306-3p	extracellular matrix	29	190	2535	23933	0.0281836	0.0389597
rno-miR-1306-3p	vesicle membrane	6	23	2535	23933	0.0290871	0.0396259
rno-miR-1306-3p	melanosome	14	77	2535	23933	0.0303588	0.0407675
rno-miR-1306-3p	t tubule	8	36	2535	23933	0.031799	0.0413323
rno-miR-1306-3p	cellular_component	194	1615	2535	23933	0.031704	0.0413323
rno-miR-1306-3p	axon	32	216	2535	23933	0.0320985	0.0413323
rno-miR-1306-3p	cytoplasmic microtubule	7	30	2535	23933	0.0339971	0.0431854
rno-miR-1306-3p	cytoplasmic vesicle	20	124	2535	23933	0.0369251	0.0462794
rno-miR-1306-3p	recycling endosome	10	51	2535	23933	0.0391487	0.0471928
rno-miR-1306-3p	golgi cisterna membrane	10	51	2535	23933	0.0391487	0.0471928
rno-miR-1306-3p	mitochondrial outer membrane	15	87	2535	23933	0.03916	0.0471928
rno-miR-1306-3p	phagocytic cup	4	13	2535	23933	0.0410677	0.0476588
rno-miR-1306-3p	nuclear chromatin	14	80	2535	23933	0.0405475	0.0476588
rno-miR-1306-3p	autophagic vacuole membrane	4	13	2535	23933	0.0410677	0.0476588
rno-miR-1306-3p	phagocytic vesicle membrane	3	8	2535	23933	0.0441881	0.0477434
rno-miR-1306-3p	pre autophagosomal structure membrane	3	8	2535	23933	0.0441881	0.0477434
rno-miR-1306-3p	alveolar lamellar body	3	8	2535	23933	0.0441881	0.0477434
rno-miR-1306-3p	nuclear envelope lumen	3	8	2535	23933	0.0441881	0.0477434
rno-miR-1306-3p	endoplasmic reticulum membrane	54	404	2535	23933	0.0437576	0.0477434
rno-miR-1306-3p	ruffle membrane	9	45	2535	23933	0.0437799	0.0477434
rno-miR-1306-3p	transport vesicle	9	46	2535	23933	0.049513	0.0522946
rno-miR-1306-3p	voltage gated potassium channel complex	10	53	2535	23933	0.0493356	0.0522946
rno-miR-1306-3p	dystrophin associated glycoprotein complex	4	14	2535	23933	0.0528102	0.0551573
rno-miR-1306-3p	postsynaptic membrane	26	177	2535	23933	0.053754	0.0555261
rno-miR-1306-3p	actin cytoskeleton	22	146	2535	23933	0.0569386	0.0581764
rno-miR-1306-3p	cortical cytoskeleton	6	27	2535	23933	0.0593764	0.0595066
rno-miR-1306-3p	tight junction	15	92	2535	23933	0.0595066	0.0595066
rno-miR-203a-3p	cytoplasm	1030	3883	5046	23933	1.11022e-16	1.24345e-14
rno-miR-203a-3p	nucleus	1088	4063	5046	23933	3.33067e-16	1.86517e-14
rno-miR-203a-3p	nucleolus	407	1420	5046	23933	1.9682e-12	7.34796e-11
rno-miR-203a-3p	plasma membrane	561	2168	5046	23933	1.16597e-08	2.71017e-07
rno-miR-203a-3p	golgi apparatus	198	653	5046	23933	1.2099e-08	2.71017e-07
rno-miR-203a-3p	intracellular membrane bounded organelle	141	462	5046	23933	9.87502e-07	1.84334e-05
rno-miR-203a-3p	endosome	57	151	5046	23933	1.97671e-06	3.16273e-05
rno-miR-203a-3p	endoplasmic reticulum	164	564	5046	23933	3.55582e-06	4.97815e-05
rno-miR-203a-3p	intracellular	278	1043	5046	23933	6.62784e-06	8.24798e-05
rno-miR-203a-3p	cytosol	260	974	5046	23933	1.16698e-05	0.000130701
rno-miR-203a-3p	cellular_component	408	1615	5046	23933	1.65366e-05	0.000168372
rno-miR-203a-3p	membrane	269	1023	5046	23933	2.6934e-05	0.000251384
rno-miR-203a-3p	endoplasmic reticulum membrane	119	404	5046	23933	3.95206e-05	0.000340485
rno-miR-203a-3p	apical plasma membrane	76	240	5046	23933	7.75464e-05	0.000620371
rno-miR-203a-3p	midbody	32	81	5046	23933	0.000121846	0.000909785
rno-miR-203a-3p	protein complex	117	409	5046	23933	0.000173249	0.00121274
rno-miR-203a-3p	transcription factor complex	69	222	5046	23933	0.000295723	0.00194829
rno-miR-203a-3p	proteinaceous extracellular matrix	46	138	5046	23933	0.000546183	0.0032774
rno-miR-203a-3p	mitochondrial outer membrane	32	87	5046	23933	0.000555988	0.0032774
rno-miR-203a-3p	early endosome	43	129	5046	23933	0.00081235	0.00454916
rno-miR-203a-3p	golgi cisterna membrane	21	51	5046	23933	0.000909054	0.00484829
rno-miR-203a-3p	microtubule cytoskeleton	38	112	5046	23933	0.00109356	0.00532517
rno-miR-203a-3p	cell surface	106	382	5046	23933	0.00108967	0.00532517
rno-miR-203a-3p	neuron projection	77	266	5046	23933	0.00142429	0.00664671
rno-miR-203a-3p	cytoplasmic microtubule	14	30	5046	23933	0.00154201	0.00690821
rno-miR-203a-3p	cell	6	8	5046	23933	0.00164938	0.00710502
rno-miR-203a-3p	perinuclear region of cytoplasm	120	447	5046	23933	0.00197435	0.0081899
rno-miR-203a-3p	cell leading edge	15	34	5046	23933	0.00212791	0.00851162
rno-miR-203a-3p	chromatin	28	80	5046	23933	0.00280583	0.0108363
rno-miR-203a-3p	golgi membrane	63	216	5046	23933	0.0030031	0.0112116
rno-miR-203a-3p	collagen	20	52	5046	23933	0.00315251	0.0113897
rno-miR-203a-3p	histone deacetylase complex	11	23	5046	23933	0.0038552	0.0134932
rno-miR-203a-3p	nuclear speck	31	93	5046	23933	0.00405627	0.0137667
rno-miR-203a-3p	extrinsic to membrane	12	27	5046	23933	0.00541449	0.017836
rno-miR-203a-3p	receptor complex	13	31	5046	23933	0.00698044	0.0191573
rno-miR-203a-3p	centrosome	95	357	5046	23933	0.00701295	0.0191573
rno-miR-203a-3p	trans golgi network	34	107	5046	23933	0.00630959	0.0191573
rno-miR-203a-3p	transcriptional repressor complex	18	48	5046	23933	0.00675349	0.0191573
rno-miR-203a-3p	peroxisomal membrane	18	48	5046	23933	0.00675349	0.0191573
rno-miR-203a-3p	neuronal cell body	98	369	5046	23933	0.00663743	0.0191573
rno-miR-203a-3p	rough endoplasmic reticulum	18	48	5046	23933	0.00675349	0.0191573
rno-miR-203a-3p	mitochondrion	341	1441	5046	23933	0.00781863	0.0207816
rno-miR-203a-3p	mitochondrial respiratory chain complex iii	4	5	5046	23933	0.00820712	0.0207816
rno-miR-203a-3p	cell part	4	5	5046	23933	0.00820712	0.0207816
rno-miR-203a-3p	apicolateral plasma membrane	6	10	5046	23933	0.00834974	0.0207816
rno-miR-203a-3p	early endosome membrane	16	42	5046	23933	0.00873467	0.0210243
rno-miR-203a-3p	microtubule associated complex	10	22	5046	23933	0.00901041	0.0210243
rno-miR-203a-3p	kinetochore	21	60	5046	23933	0.00893053	0.0210243
rno-miR-203a-3p	dendritic spine	31	98	5046	23933	0.00945958	0.0211895
rno-miR-203a-3p	cul3 ring ubiquitin ligase complex	7	13	5046	23933	0.00945078	0.0211895
rno-miR-203a-3p	cell cell adherens junction	15	39	5046	23933	0.00991992	0.021366
rno-miR-203a-3p	condensed chromosome kinetochore	15	39	5046	23933	0.00991992	0.021366
rno-miR-203a-3p	cleavage furrow	12	29	5046	23933	0.0106318	0.0224672
rno-miR-203a-3p	pml body	22	65	5046	23933	0.0116149	0.0232297
rno-miR-203a-3p	nuclear chromatin	26	80	5046	23933	0.0114647	0.0232297
rno-miR-203a-3p	axon	60	216	5046	23933	0.0113636	0.0232297
rno-miR-203a-3p	golgi associated vesicle membrane	5	8	5046	23933	0.0131049	0.025306
rno-miR-203a-3p	oligosaccharyltransferase complex	5	8	5046	23933	0.0131049	0.025306
rno-miR-203a-3p	cell junction	77	289	5046	23933	0.0135733	0.0257663
rno-miR-203a-3p	late endosome membrane	14	37	5046	23933	0.0146573	0.0268745
rno-miR-203a-3p	node of ranvier	6	11	5046	23933	0.0151169	0.0268745
rno-miR-203a-3p	synapse	54	194	5046	23933	0.015027	0.0268745
rno-miR-203a-3p	mitochondrial intermembrane space	14	37	5046	23933	0.0146573	0.0268745
rno-miR-203a-3p	neuronal cell body membrane	7	14	5046	23933	0.0154999	0.0271247
rno-miR-203a-3p	integral to plasma membrane	75	283	5046	23933	0.0166236	0.0279535
rno-miR-203a-3p	ubiquitin ligase complex	13	34	5046	23933	0.0167222	0.0279535
rno-miR-203a-3p	cytoplasmic mrna processing body	15	41	5046	23933	0.0163827	0.0279535
rno-miR-203a-3p	recycling endosome membrane	10	24	5046	23933	0.0181186	0.0289898
rno-miR-203a-3p	brush border membrane	16	45	5046	23933	0.0179154	0.0289898
rno-miR-203a-3p	scf ubiquitin ligase complex	10	24	5046	23933	0.0181186	0.0289898
rno-miR-203a-3p	set1c compass complex	4	6	5046	23933	0.020506	0.0313453
rno-miR-203a-3p	cul2 ring ubiquitin ligase complex	4	6	5046	23933	0.020506	0.0313453
rno-miR-203a-3p	paraspeckles	4	6	5046	23933	0.020506	0.0313453
rno-miR-203a-3p	dendrite	76	290	5046	23933	0.0207103	0.0313453
rno-miR-203a-3p	cytoplasmic stress granule	11	28	5046	23933	0.0216845	0.0319561
rno-miR-203a-3p	condensed chromosome	13	35	5046	23933	0.0215843	0.0319561
rno-miR-203a-3p	tight junction	28	92	5046	23933	0.0222637	0.0321798
rno-miR-203a-3p	cell cortex	29	96	5046	23933	0.0224109	0.0321798
rno-miR-203a-3p	endosome membrane	22	69	5046	23933	0.0237135	0.0332887
rno-miR-203a-3p	chromosome	14	39	5046	23933	0.0237776	0.0332887
rno-miR-203a-3p	exon exon junction complex	5	9	5046	23933	0.0244072	0.0333366
rno-miR-203a-3p	rna induced silencing complex	5	9	5046	23933	0.0244072	0.0333366
rno-miR-203a-3p	sin3 complex	6	12	5046	23933	0.0249095	0.0336129
rno-miR-203a-3p	nucleoplasm	47	171	5046	23933	0.0273395	0.0364526
rno-miR-203a-3p	brush border	11	29	5046	23933	0.0284389	0.036946
rno-miR-203a-3p	spindle	24	78	5046	23933	0.0286991	0.036946
rno-miR-203a-3p	lysosomal membrane	24	78	5046	23933	0.0286991	0.036946
rno-miR-203a-3p	membrane raft	49	180	5046	23933	0.0291433	0.0370915
rno-miR-203a-3p	adherens junction	12	33	5046	23933	0.0316584	0.0398398
rno-miR-203a-3p	lamellipodium	28	95	5046	23933	0.0334698	0.0402607
rno-miR-203a-3p	cytoplasmic part	10	26	5046	23933	0.0326246	0.0402607
rno-miR-203a-3p	cytoskeleton	51	190	5046	23933	0.0337902	0.0402607
rno-miR-203a-3p	extracellular matrix	51	190	5046	23933	0.0337902	0.0402607
rno-miR-203a-3p	apical part of cell	28	95	5046	23933	0.0334698	0.0402607
rno-miR-203a-3p	external side of plasma membrane	58	220	5046	23933	0.0349592	0.0407857
rno-miR-203a-3p	interstitial matrix	7	16	5046	23933	0.0348479	0.0407857
rno-miR-203a-3p	ruffle membrane	15	45	5046	23933	0.0383704	0.043409
rno-miR-203a-3p	integral to mitochondrial outer membrane	6	13	5046	23933	0.0381599	0.043409
rno-miR-203a-3p	axon terminus	15	45	5046	23933	0.0383704	0.043409
rno-miR-203a-3p	mitochondrial outer membrane translocase complex	4	7	5046	23933	0.0399204	0.0442681
rno-miR-203a-3p	glycosylphosphatidylinositol n acetylglucosaminyltransferase gpi gnt complex	4	7	5046	23933	0.0399204	0.0442681
rno-miR-203a-3p	myelin sheath	8	20	5046	23933	0.0427613	0.0469536
rno-miR-203a-3p	basement membrane	23	77	5046	23933	0.0438223	0.0471932
rno-miR-203a-3p	microtubule organizing center	21	69	5046	23933	0.0435069	0.0471932
rno-miR-203a-3p	transport vesicle	15	46	5046	23933	0.0461836	0.0492625
rno-miR-203a-3p	heterochromatin	9	24	5046	23933	0.0489488	0.0517195
rno-miR-203a-3p	caveola	21	70	5046	23933	0.0502035	0.0525495
rno-miR-203a-3p	integral to golgi membrane	10	28	5046	23933	0.0537464	0.0557371
rno-miR-203a-3p	nuclear membrane	35	128	5046	23933	0.0544882	0.0559336
rno-miR-203a-3p	cytoplasmic vesicle	34	124	5046	23933	0.0554342	0.0559336
rno-miR-203a-3p	inclusion body	6	14	5046	23933	0.0551549	0.0559336
rno-miR-203a-3p	basolateral plasma membrane	41	154	5046	23933	0.0586069	0.0586069
rno-miR-205	nucleus	876	4063	4061	23933	7.77156e-16	7.4607e-14
rno-miR-205	cytoplasm	823	3883	4061	23933	4.09672e-14	1.96643e-12
rno-miR-205	plasma membrane	473	2168	4061	23933	5.49222e-10	1.75751e-08
rno-miR-205	nucleolus	319	1420	4061	23933	2.34715e-08	5.63316e-07
rno-miR-205	intracellular	241	1043	4061	23933	1.2578e-07	2.36307e-06
rno-miR-205	golgi apparatus	162	653	4061	23933	1.63816e-07	2.36307e-06
rno-miR-205	intracellular membrane bounded organelle	122	462	4061	23933	1.72307e-07	2.36307e-06
rno-miR-205	endoplasmic reticulum membrane	106	404	4061	23933	1.49094e-06	1.78912e-05
rno-miR-205	perinuclear region of cytoplasm	111	447	4061	23933	1.3199e-05	0.00014079
rno-miR-205	cytosol	215	974	4061	23933	1.6198e-05	0.000155501
rno-miR-205	mitochondrion	303	1441	4061	23933	2.12696e-05	0.000179521
rno-miR-205	membrane raft	53	180	4061	23933	2.24402e-05	0.000179521
rno-miR-205	apical plasma membrane	65	240	4061	23933	5.31525e-05	0.000392511
rno-miR-205	dendritic spine	31	98	4061	23933	0.000266308	0.00182611
rno-miR-205	lamellipodium	30	95	4061	23933	0.000342796	0.00219389
rno-miR-205	neuron projection	67	266	4061	23933	0.000410677	0.00231912
rno-miR-205	cul3 ring ubiquitin ligase complex	8	13	4061	23933	0.0003904	0.00231912
rno-miR-205	peroxisomal membrane	18	48	4061	23933	0.000538135	0.00287005
rno-miR-205	transcription factor complex	57	222	4061	23933	0.000644543	0.00325664
rno-miR-205	cellular_component	320	1615	4061	23933	0.00107679	0.00516859
rno-miR-205	cell surface	88	382	4061	23933	0.0013182	0.00602608
rno-miR-205	sarcolemma	25	81	4061	23933	0.00148244	0.00618756
rno-miR-205	heterotrimeric g protein complex	14	36	4061	23933	0.00145017	0.00618756
rno-miR-205	extrinsic to internal side of plasma membrane	12	29	4061	23933	0.00167374	0.00669495
rno-miR-205	adherens junction	13	33	4061	23933	0.00185313	0.00710876
rno-miR-205	peroxisome	31	109	4061	23933	0.00192529	0.00710876
rno-miR-205	actin filament	15	41	4061	23933	0.00204121	0.00725764
rno-miR-205	endoplasmic reticulum	122	564	4061	23933	0.00219284	0.00751832
rno-miR-205	neuronal cell body	84	369	4061	23933	0.002381	0.00788193
rno-miR-205	vesicle membrane	10	23	4061	23933	0.00261238	0.00808995
rno-miR-205	mediator complex	13	34	4061	23933	0.00253965	0.00808995
rno-miR-205	microtubule cytoskeleton	31	112	4061	23933	0.00305215	0.00915646
rno-miR-205	integral to plasma membrane	66	283	4061	23933	0.00361202	0.00990726
rno-miR-205	death inducing signaling complex	4	5	4061	23933	0.00357831	0.00990726
rno-miR-205	synapse part	4	5	4061	23933	0.00357831	0.00990726
rno-miR-205	axon	52	216	4061	23933	0.00466161	0.012095
rno-miR-205	golgi membrane	52	216	4061	23933	0.00466161	0.012095
rno-miR-205	ruffle	21	70	4061	23933	0.00494706	0.0124978
rno-miR-205	ubiquitin ligase complex	12	34	4061	23933	0.00774126	0.0190554
rno-miR-205	golgi cisterna membrane	16	51	4061	23933	0.00836028	0.0200647
rno-miR-205	wash complex	5	9	4061	23933	0.00966394	0.0202428
rno-miR-205	er membrane protein complex	5	9	4061	23933	0.00966394	0.0202428
rno-miR-205	vcb complex	4	6	4061	23933	0.00928837	0.0202428
rno-miR-205	cell cell adherens junction	13	39	4061	23933	0.00969967	0.0202428
rno-miR-205	endosome membrane	20	69	4061	23933	0.00906553	0.0202428
rno-miR-205	histone deacetylase complex	9	23	4061	23933	0.00964664	0.0202428
rno-miR-205	caveola	20	70	4061	23933	0.0107129	0.0214258
rno-miR-205	cell projection	20	70	4061	23933	0.0107129	0.0214258
rno-miR-205	clathrin coated vesicle	13	40	4061	23933	0.0121843	0.0238714
rno-miR-205	myelin sheath	8	20	4061	23933	0.0124878	0.0239765
rno-miR-205	integral to golgi membrane	10	28	4061	23933	0.0133094	0.0245711
rno-miR-205	protein complex	87	409	4061	23933	0.013215	0.0245711
rno-miR-205	protein dna complex	6	13	4061	23933	0.0137891	0.0248217
rno-miR-205	cell body	14	45	4061	23933	0.0142208	0.0248217
rno-miR-205	apical part of cell	25	95	4061	23933	0.0141245	0.0248217
rno-miR-205	membrane	200	1023	4061	23933	0.0147967	0.0253658
rno-miR-205	apicolateral plasma membrane	5	10	4061	23933	0.0166511	0.028044
rno-miR-205	tight junction	24	92	4061	23933	0.0177318	0.0293492
rno-miR-205	dna directed rna polymerase ii holoenzyme	6	14	4061	23933	0.02072	0.0331519
rno-miR-205	neuronal cell body membrane	6	14	4061	23933	0.02072	0.0331519
rno-miR-205	histone acetyltransferase complex	7	18	4061	23933	0.0225994	0.0355662
rno-miR-205	cell cell junction	27	109	4061	23933	0.0241578	0.0374056
rno-miR-205	early endosome	31	129	4061	23933	0.025034	0.0377337
rno-miR-205	basolateral plasma membrane	36	154	4061	23933	0.0251558	0.0377337
rno-miR-205	cell junction	62	289	4061	23933	0.0272941	0.0403113
rno-miR-205	extrinsic to membrane	9	27	4061	23933	0.0292504	0.0412848
rno-miR-205	axonal growth cone	6	15	4061	23933	0.0296735	0.0412848
rno-miR-205	ada2 gcn5 ada3 transcription activator complex	6	15	4061	23933	0.0296735	0.0412848
rno-miR-205	nucleoplasm	39	171	4061	23933	0.0295785	0.0412848
rno-miR-205	spindle pole centrosome	4	8	4061	23933	0.0325545	0.0446462
rno-miR-205	lysosomal membrane	20	78	4061	23933	0.0340111	0.0459868
rno-miR-205	vesicle	13	46	4061	23933	0.0385517	0.0485515
rno-miR-205	protein phosphatase type 1 complex	3	5	4061	23933	0.0372477	0.0485515
rno-miR-205	axolemma	5	12	4061	23933	0.0389424	0.0485515
rno-miR-205	guanyl nucleotide exchange factor complex	3	5	4061	23933	0.0372477	0.0485515
rno-miR-205	mitochondrial intermembrane space	11	37	4061	23933	0.0387636	0.0485515
rno-miR-205	scf ubiquitin ligase complex	8	24	4061	23933	0.0389124	0.0485515
rno-miR-205	mitochondrial inner membrane	59	279	4061	23933	0.0394926	0.0486062
rno-miR-205	recycling endosome	14	51	4061	23933	0.0410435	0.0486442
rno-miR-205	polysome	7	20	4061	23933	0.0404479	0.0486442
rno-miR-205	voltage gated calcium channel complex	6	16	4061	23933	0.0408268	0.0486442
rno-miR-205	early endosome membrane	12	42	4061	23933	0.0423464	0.0495763
rno-miR-205	chromatin	20	80	4061	23933	0.0434325	0.0502352
rno-miR-205	coated pit	11	38	4061	23933	0.0464688	0.0531058
rno-miR-205	endosome	34	151	4061	23933	0.0470207	0.0531058
rno-miR-205	pseudopodium	4	9	4061	23933	0.050867	0.0543083
rno-miR-205	cytosolic part	4	9	4061	23933	0.050867	0.0543083
rno-miR-205	filopodium	12	43	4061	23933	0.0499825	0.0543083
rno-miR-205	intercalated disc	10	34	4061	23933	0.050914	0.0543083
rno-miR-205	camp dependent protein kinase complex	4	9	4061	23933	0.050867	0.0543083
rno-miR-205	transcriptional repressor complex	13	48	4061	23933	0.0528086	0.0551046
rno-miR-205	rough endoplasmic reticulum	13	48	4061	23933	0.0528086	0.0551046
rno-miR-205	voltage gated sodium channel complex	5	13	4061	23933	0.0546631	0.0564265
rno-miR-205	cytoplasmic microtubule	9	30	4061	23933	0.0556499	0.0568339
rno-miR-205	postsynaptic density	32	143	4061	23933	0.0566562	0.0572525
rno-miR-205	proteinaceous extracellular matrix	31	138	4061	23933	0.057315	0.057315
