# Supplementary material for: Hypoxia treatment and resistance training alters microRNA profiling in rats skeletal muscle
Source: Sci Rep. 2024 Apr 10;14:8388. doi: 10.1038/s41598-024-58996-7 (PMC11006875; doi:10.1038/s41598-024-58996-7)
Supplement: Supplementary file 4 — Supplementary Information 4. [file 41598_2024_58996_MOESM4_ESM.xlsx]

## Sheet: GO_BP
miRNA	PathName	PathFg	PathBg	GenomeFG	GenomeBG	pval	BH
rno-miR-499-5p	regulation of neuronal synaptic plasticity	12	23	3194	23933	1.00976e-05	0.00141872
rno-miR-499-5p	regulation of transcription dna dependent	130	671	3194	23933	6.03239e-06	0.00141872
rno-miR-499-5p	dephosphorylation	18	47	3194	23933	1.63981e-05	0.00153595
rno-miR-499-5p	in utero embryonic development	54	231	3194	23933	2.2322e-05	0.00156812
rno-miR-499-5p	sodium ion transmembrane transport	15	38	3194	23933	5.45762e-05	0.0028229
rno-miR-499-5p	sodium ion transport	23	74	3194	23933	6.02755e-05	0.0028229
rno-miR-499-5p	negative regulation of cell proliferation	63	294	3194	23933	8.2354e-05	0.00330592
rno-miR-499-5p	cell adhesion	53	242	3194	23933	0.000163132	0.00573003
rno-miR-499-5p	cellular response to calcium ion	11	26	3194	23933	0.000262577	0.00819823
rno-miR-499-5p	neuromuscular process controlling balance	14	39	3194	23933	0.000313736	0.00881597
rno-miR-499-5p	l amino acid transport	9	19	3194	23933	0.000345821	0.00883417
rno-miR-499-5p	induction of apoptosis	39	170	3194	23933	0.000430099	0.00908375
rno-miR-499-5p	activation of cysteine type endopeptidase activity involved in apoptotic process	20	68	3194	23933	0.000404788	0.00908375
rno-miR-499-5p	positive regulation of cell proliferation	73	373	3194	23933	0.000452571	0.00908375
rno-miR-499-5p	protein dephosphorylation	23	85	3194	23933	0.000583494	0.0102476
rno-miR-499-5p	negative regulation of transcription from rna polymerase ii promoter	89	476	3194	23933	0.000563193	0.0102476
rno-miR-499-5p	cellular response to steroid hormone stimulus	5	7	3194	23933	0.000700912	0.0115857
rno-miR-499-5p	protein oligomerization	14	42	3194	23933	0.000744878	0.0116284
rno-miR-499-5p	histone h4 k16 acetylation	8	17	3194	23933	0.000787744	0.0116503
rno-miR-499-5p	response to calcium ion	20	73	3194	23933	0.0010944	0.0139784
rno-miR-499-5p	histone h4 k8 acetylation	7	14	3194	23933	0.00108711	0.0139784
rno-miR-499-5p	histone h4 k5 acetylation	7	14	3194	23933	0.00108711	0.0139784
rno-miR-499-5p	endothelial cell migration	8	18	3194	23933	0.0012528	0.0141966
rno-miR-499-5p	av node cell to bundle of his cell communication	4	5	3194	23933	0.00141461	0.0141966
rno-miR-499-5p	cell migration	29	123	3194	23933	0.00140923	0.0141966
rno-miR-499-5p	regulation of ventricular cardiac muscle cell membrane depolarization	4	5	3194	23933	0.00141461	0.0141966
rno-miR-499-5p	histone h3 k36 demethylation	4	5	3194	23933	0.00141461	0.0141966
rno-miR-499-5p	regulation of ion transmembrane transport	9	22	3194	23933	0.00127827	0.0141966
rno-miR-499-5p	mitotic cell cycle arrest	5	8	3194	23933	0.001663	0.0146032
rno-miR-499-5p	leukocyte migration involved in inflammatory response	5	8	3194	23933	0.001663	0.0146032
rno-miR-499-5p	regulation of atrial cardiac muscle cell membrane depolarization	5	8	3194	23933	0.001663	0.0146032
rno-miR-499-5p	negative regulation of histone acetylation	5	8	3194	23933	0.001663	0.0146032
rno-miR-499-5p	positive regulation of mapk cascade	20	76	3194	23933	0.0018692	0.0155645
rno-miR-499-5p	cell cycle	33	148	3194	23933	0.00188325	0.0155645
rno-miR-499-5p	regulation of apoptotic process	29	127	3194	23933	0.00236183	0.0189621
rno-miR-499-5p	positive regulation of apoptotic process	48	241	3194	23933	0.00272556	0.0212745
rno-miR-499-5p	regulation of transcription from rna polymerase ii promoter	39	187	3194	23933	0.00283115	0.0215014
rno-miR-499-5p	cytoplasmic mrna processing body assembly	5	9	3194	23933	0.00333069	0.0221046
rno-miR-499-5p	cell morphogenesis	16	58	3194	23933	0.00307378	0.0221046
rno-miR-499-5p	positive regulation of mitochondrial depolarization	4	6	3194	23933	0.00379346	0.0221046
rno-miR-499-5p	intracellular cholesterol transport	4	6	3194	23933	0.00379346	0.0221046
rno-miR-499-5p	enucleate erythrocyte differentiation	4	6	3194	23933	0.00379346	0.0221046
rno-miR-499-5p	negative regulation of rho protein signal transduction	5	9	3194	23933	0.00333069	0.0221046
rno-miR-499-5p	cardiac conduction	4	6	3194	23933	0.00379346	0.0221046
rno-miR-499-5p	histone h3 deacetylation	5	9	3194	23933	0.00333069	0.0221046
rno-miR-499-5p	sphingolipid biosynthetic process	5	9	3194	23933	0.00333069	0.0221046
rno-miR-499-5p	deadenylation dependent decapping of nuclear transcribed mrna	4	6	3194	23933	0.00379346	0.0221046
rno-miR-499-5p	positive regulation of natural killer cell mediated cytotoxicity directed against tumor cell target	4	6	3194	23933	0.00379346	0.0221046
rno-miR-499-5p	negative regulation of phosphatase activity	14	49	3194	23933	0.00385454	0.0221046
rno-miR-499-5p	positive regulation of interferon beta production	7	17	3194	23933	0.00427766	0.0240404
rno-miR-499-5p	transforming growth factor beta receptor signaling pathway	15	56	3194	23933	0.00551891	0.0298233
rno-miR-499-5p	neurotransmitter secretion	10	31	3194	23933	0.00542788	0.0298233
rno-miR-499-5p	positive regulation of b cell differentiation	5	10	3194	23933	0.00593241	0.0303985
rno-miR-499-5p	protein targeting to golgi	5	10	3194	23933	0.00593241	0.0303985
rno-miR-499-5p	cell cell adhesion	21	89	3194	23933	0.00594989	0.0303985
rno-miR-499-5p	cellular response to extracellular stimulus	7	18	3194	23933	0.00620257	0.0311236
rno-miR-499-5p	endosome organization	8	23	3194	23933	0.00758949	0.0353117
rno-miR-499-5p	glutamate secretion	4	7	3194	23933	0.00791686	0.0353117
rno-miR-499-5p	synaptic vesicle transport	4	7	3194	23933	0.00791686	0.0353117
rno-miR-499-5p	negative regulation of calcium ion dependent exocytosis	4	7	3194	23933	0.00791686	0.0353117
rno-miR-499-5p	positive regulation of humoral immune response mediated by circulating immunoglobulin	4	7	3194	23933	0.00791686	0.0353117
rno-miR-499-5p	positive regulation of gluconeogenesis	4	7	3194	23933	0.00791686	0.0353117
rno-miR-499-5p	fatty acid elongation saturated fatty acid	4	7	3194	23933	0.00791686	0.0353117
rno-miR-499-5p	biological_process	224	1447	3194	23933	0.00854326	0.0369332
rno-miR-499-5p	positive regulation of calcium ion transport	9	28	3194	23933	0.00841768	0.0369332
rno-miR-499-5p	calcium mediated signaling	12	43	3194	23933	0.00881543	0.0370055
rno-miR-499-5p	amino acid transmembrane transport	10	33	3194	23933	0.00882337	0.0370055
rno-miR-499-5p	sensory perception of pain	16	65	3194	23933	0.010074	0.0377491
rno-miR-499-5p	bile acid biosynthetic process	5	11	3194	23933	0.00969057	0.0377491
rno-miR-499-5p	actin filament bundle assembly	8	24	3194	23933	0.0100754	0.0377491
rno-miR-499-5p	cell cell junction organization	6	15	3194	23933	0.00957865	0.0377491
rno-miR-499-5p	regulation of cell cycle	18	76	3194	23933	0.00998046	0.0377491
rno-miR-499-5p	negative regulation of androgen receptor signaling pathway	5	11	3194	23933	0.00969057	0.0377491
rno-miR-499-5p	regulation of circadian rhythm	5	11	3194	23933	0.00969057	0.0377491
rno-miR-499-5p	l glutamate transport	5	11	3194	23933	0.00969057	0.0377491
rno-miR-499-5p	wnt receptor signaling pathway	23	105	3194	23933	0.0105375	0.0389609
rno-miR-499-5p	positive regulation of epithelial cell proliferation involved in lung morphogenesis	4	8	3194	23933	0.0141707	0.0475011
rno-miR-499-5p	protein localization	15	64	3194	23933	0.0194112	0.0475011
rno-miR-499-5p	regulation of systemic arterial blood pressure	3	5	3194	23933	0.0192526	0.0475011
rno-miR-499-5p	regulation of t cell receptor signaling pathway	3	5	3194	23933	0.0192526	0.0475011
rno-miR-499-5p	secretion of lysosomal enzymes	3	5	3194	23933	0.0192526	0.0475011
rno-miR-499-5p	vesicle organization	4	9	3194	23933	0.0228427	0.0475011
rno-miR-499-5p	male meiosis i	5	13	3194	23933	0.0214631	0.0475011
rno-miR-499-5p	b cell differentiation	10	35	3194	23933	0.0136436	0.0475011
rno-miR-499-5p	angiogenesis involved in wound healing	3	5	3194	23933	0.0192526	0.0475011
rno-miR-499-5p	regulation of cell shape	17	76	3194	23933	0.020948	0.0475011
rno-miR-499-5p	positive regulation of natural killer cell mediated cytotoxicity	6	17	3194	23933	0.0187181	0.0475011
rno-miR-499-5p	regulation of ventricular cardiac muscle cell membrane repolarization	4	9	3194	23933	0.0228427	0.0475011
rno-miR-499-5p	sphingolipid metabolic process	5	13	3194	23933	0.0214631	0.0475011
rno-miR-499-5p	positive regulation vascular endothelial growth factor production	6	16	3194	23933	0.0136215	0.0475011
rno-miR-499-5p	chloride transport	13	51	3194	23933	0.014439	0.0475011
rno-miR-499-5p	barbed end actin filament capping	3	5	3194	23933	0.0192526	0.0475011
rno-miR-499-5p	lung alveolus development	10	37	3194	23933	0.0202032	0.0475011
rno-miR-499-5p	positive regulation of gene expression	34	176	3194	23933	0.0161954	0.0475011
rno-miR-499-5p	glutamate biosynthetic process	3	5	3194	23933	0.0192526	0.0475011
rno-miR-499-5p	metanephric mesenchyme development	4	8	3194	23933	0.0141707	0.0475011
rno-miR-499-5p	retina morphogenesis in camera type eye	4	9	3194	23933	0.0228427	0.0475011
rno-miR-499-5p	cell projection assembly	4	9	3194	23933	0.0228427	0.0475011
rno-miR-499-5p	clathrin coat assembly	4	9	3194	23933	0.0228427	0.0475011
rno-miR-499-5p	negative regulation of insulin like growth factor receptor signaling pathway	4	9	3194	23933	0.0228427	0.0475011
rno-miR-499-5p	ciliary neurotrophic factor mediated signaling pathway	3	5	3194	23933	0.0192526	0.0475011
rno-miR-499-5p	regulation of vascular endothelial growth factor receptor signaling pathway	3	5	3194	23933	0.0192526	0.0475011
rno-miR-499-5p	positive regulation of protein catabolic process	9	32	3194	23933	0.0208969	0.0475011
rno-miR-499-5p	growth	8	27	3194	23933	0.0211221	0.0475011
rno-miR-499-5p	glucocorticoid receptor signaling pathway	3	5	3194	23933	0.0192526	0.0475011
rno-miR-499-5p	protein hexamerization	3	5	3194	23933	0.0192526	0.0475011
rno-miR-499-5p	cellular calcium ion homeostasis	16	68	3194	23933	0.01553	0.0475011
rno-miR-499-5p	cell migration involved in gastrulation	5	13	3194	23933	0.0214631	0.0475011
rno-miR-499-5p	fatty acid elongation polyunsaturated fatty acid	3	5	3194	23933	0.0192526	0.0475011
rno-miR-499-5p	response to mechanical stimulus	18	81	3194	23933	0.0190458	0.0475011
rno-miR-499-5p	atrioventricular valve morphogenesis	4	8	3194	23933	0.0141707	0.0475011
rno-miR-499-5p	positive regulation of angiogenesis	19	85	3194	23933	0.0153543	0.0475011
rno-miR-499-5p	positive regulation of phosphatidylinositol 3 kinase cascade	11	43	3194	23933	0.0228227	0.0475011
rno-miR-499-5p	l alanine transport	3	5	3194	23933	0.0192526	0.0475011
rno-miR-499-5p	negative regulation of neuron apoptotic process	22	106	3194	23933	0.0221899	0.0475011
rno-miR-499-5p	cerebellar purkinje cell layer development	4	9	3194	23933	0.0228427	0.0475011
rno-miR-499-5p	positive regulation of epidermal growth factor activated receptor activity	4	9	3194	23933	0.0228427	0.0475011
rno-miR-499-5p	choline transport	3	5	3194	23933	0.0192526	0.0475011
rno-miR-499-5p	response to drug	78	465	3194	23933	0.0189469	0.0475011
rno-miR-499-5p	positive regulation of membrane protein ectodomain proteolysis	5	13	3194	23933	0.0214631	0.0475011
rno-miR-499-5p	phosphatidylinositol dephosphorylation	5	13	3194	23933	0.0214631	0.0475011
rno-miR-499-5p	positive regulation of cell migration involved in sprouting angiogenesis	3	5	3194	23933	0.0192526	0.0475011
rno-miR-499-5p	positive regulation of microtubule polymerization	5	13	3194	23933	0.0214631	0.0475011
rno-miR-499-5p	regulation of ventricular cardiac muscle cell action potential	5	13	3194	23933	0.0214631	0.0475011
rno-miR-499-5p	regulation of cell proliferation	28	140	3194	23933	0.0176947	0.0475011
rno-miR-499-5p	glial cell migration	4	9	3194	23933	0.0228427	0.0475011
rno-miR-499-5p	trna splicing via endonucleolytic cleavage and ligation	3	5	3194	23933	0.0192526	0.0475011
rno-miR-499-5p	triglyceride metabolic process	9	30	3194	23933	0.0136256	0.0475011
rno-miR-499-5p	response to peptide hormone stimulus	26	127	3194	23933	0.0163595	0.0475011
rno-miR-499-5p	positive regulation of cell adhesion mediated by integrin	4	9	3194	23933	0.0228427	0.0475011
rno-miR-499-5p	metanephric epithelium development	3	5	3194	23933	0.0192526	0.0475011
rno-miR-499-5p	autophagy	12	48	3194	23933	0.021322	0.0475011
rno-miR-499-5p	positive regulation of endothelial cell proliferation	13	54	3194	23933	0.0229898	0.0475011
rno-miR-499-5p	negative regulation of anoikis	4	9	3194	23933	0.0228427	0.0475011
rno-miR-499-5p	interleukin 4 secretion	3	5	3194	23933	0.0192526	0.0475011
rno-miR-499-5p	lipid particle organization	3	5	3194	23933	0.0192526	0.0475011
rno-miR-499-5p	cellular response to stress	6	18	3194	23933	0.0249758	0.0495128
rno-miR-499-5p	gastrulation	7	24	3194	23933	0.0328954	0.0495128
rno-miR-499-5p	sulfation	3	6	3194	23933	0.0347118	0.0495128
rno-miR-499-5p	peptidyl tyrosine dephosphorylation	9	33	3194	23933	0.0254245	0.0495128
rno-miR-499-5p	embryonic digestive tract development	5	14	3194	23933	0.0297931	0.0495128
rno-miR-499-5p	brain development	40	224	3194	23933	0.0326182	0.0495128
rno-miR-499-5p	very long chain fatty acid biosynthetic process	4	10	3194	23933	0.0341163	0.0495128
rno-miR-499-5p	positive regulation of vasodilation	7	23	3194	23933	0.0262396	0.0495128
rno-miR-499-5p	ammonium transport	3	6	3194	23933	0.0347118	0.0495128
rno-miR-499-5p	regulation of epithelial cell proliferation	5	14	3194	23933	0.0297931	0.0495128
rno-miR-499-5p	cellular component movement	8	29	3194	23933	0.0320765	0.0495128
rno-miR-499-5p	negative regulation of peptidyl serine phosphorylation	4	10	3194	23933	0.0341163	0.0495128
rno-miR-499-5p	regulation of lipid metabolic process	6	19	3194	23933	0.0324854	0.0495128
rno-miR-499-5p	estrous cycle phase	4	10	3194	23933	0.0341163	0.0495128
rno-miR-499-5p	cholesterol biosynthetic process	7	24	3194	23933	0.0328954	0.0495128
rno-miR-499-5p	negative regulation of camp biosynthetic process	5	14	3194	23933	0.0297931	0.0495128
rno-miR-499-5p	g2 m transition of mitotic cell cycle	8	29	3194	23933	0.0320765	0.0495128
rno-miR-499-5p	positive regulation of mammary gland epithelial cell proliferation	3	6	3194	23933	0.0347118	0.0495128
rno-miR-499-5p	mammary gland alveolus development	6	19	3194	23933	0.0324854	0.0495128
rno-miR-499-5p	chaperone mediated protein folding	3	6	3194	23933	0.0347118	0.0495128
rno-miR-499-5p	regulation of cardiac muscle cell action potential involved in contraction	3	6	3194	23933	0.0347118	0.0495128
rno-miR-499-5p	positive regulation of transcription from rna polymerase ii promoter	112	706	3194	23933	0.0281568	0.0495128
rno-miR-499-5p	regulation of glycogen catabolic process	3	6	3194	23933	0.0347118	0.0495128
rno-miR-499-5p	pulmonary valve morphogenesis	3	6	3194	23933	0.0347118	0.0495128
rno-miR-499-5p	positive regulation of endothelial cell differentiation	4	10	3194	23933	0.0341163	0.0495128
rno-miR-499-5p	rna splicing	20	98	3194	23933	0.0332439	0.0495128
rno-miR-499-5p	protection from non homologous end joining at telomere	3	6	3194	23933	0.0347118	0.0495128
rno-miR-499-5p	central nervous system projection neuron axonogenesis	4	10	3194	23933	0.0341163	0.0495128
rno-miR-499-5p	positive regulation of jak stat cascade	6	18	3194	23933	0.0249758	0.0495128
rno-miR-499-5p	extrinsic apoptotic signaling pathway	3	6	3194	23933	0.0347118	0.0495128
rno-miR-499-5p	epithelial cell maturation	3	6	3194	23933	0.0347118	0.0495128
rno-miR-499-5p	l glutamate import	3	6	3194	23933	0.0347118	0.0495128
rno-miR-499-5p	carnitine metabolic process	3	6	3194	23933	0.0347118	0.0495128
rno-miR-499-5p	regulation of neuron apoptotic process	7	24	3194	23933	0.0328954	0.0495128
rno-miR-499-5p	negative regulation of epithelial cell differentiation	3	6	3194	23933	0.0347118	0.0495128
rno-miR-499-5p	natural killer cell activation	3	6	3194	23933	0.0347118	0.0495128
rno-miR-499-5p	blood vessel morphogenesis	8	29	3194	23933	0.0320765	0.0495128
rno-miR-499-5p	negative regulation of i kappab kinase nf kappab cascade	6	19	3194	23933	0.0324854	0.0495128
rno-miR-499-5p	negative regulation of norepinephrine secretion	3	6	3194	23933	0.0347118	0.0495128
rno-miR-499-5p	trna modification	3	6	3194	23933	0.0347118	0.0495128
rno-miR-499-5p	labyrinthine layer blood vessel development	6	18	3194	23933	0.0249758	0.0495128
rno-miR-499-5p	cellular response to nicotine	3	6	3194	23933	0.0347118	0.0495128
rno-miR-499-5p	long chain fatty acid metabolic process	6	19	3194	23933	0.0324854	0.0495128
rno-miR-499-5p	gpi anchor biosynthetic process	8	28	3194	23933	0.0262039	0.0495128
rno-miR-499-5p	tissue development	8	29	3194	23933	0.0320765	0.0495128
rno-miR-499-5p	negative regulation of myotube differentiation	4	10	3194	23933	0.0341163	0.0495128
rno-miR-499-5p	outer ear morphogenesis	3	6	3194	23933	0.0347118	0.0495128
rno-miR-499-5p	cell fate commitment	12	49	3194	23933	0.0249091	0.0495128
rno-miR-499-5p	response to light stimulus	6	19	3194	23933	0.0324854	0.0495128
rno-miR-499-5p	regulated secretory pathway	3	6	3194	23933	0.0347118	0.0495128
rno-miR-499-5p	positive regulation of action potential	4	10	3194	23933	0.0341163	0.0495128
rno-miR-499-5p	regulation of translational initiation	4	10	3194	23933	0.0341163	0.0495128
rno-miR-499-5p	heart development	34	183	3194	23933	0.0276611	0.0495128
rno-miR-499-5p	synaptic vesicle endocytosis	5	14	3194	23933	0.0297931	0.0495128
rno-miR-499-5p	cytoskeletal anchoring at plasma membrane	3	6	3194	23933	0.0347118	0.0495128
rno-miR-499-5p	metanephric s shaped body morphogenesis	3	6	3194	23933	0.0347118	0.0495128
rno-miR-499-5p	induction of apoptosis by extracellular signals	7	24	3194	23933	0.0328954	0.0495128
rno-miR-499-5p	cytoplasmic microtubule organization	4	10	3194	23933	0.0341163	0.0495128
rno-miR-499-5p	release of sequestered calcium ion into cytosol by sarcoplasmic reticulum	3	6	3194	23933	0.0347118	0.0495128
rno-miR-499-5p	dendrite morphogenesis	8	28	3194	23933	0.0262039	0.0495128
rno-miR-499-5p	calcium dependent cell cell adhesion	4	10	3194	23933	0.0341163	0.0495128
rno-miR-499-5p	positive regulation of epithelial cell proliferation	14	63	3194	23933	0.0358374	0.0505445
rno-miR-499-5p	rho protein signal transduction	9	35	3194	23933	0.0364755	0.0505445
rno-miR-499-5p	learning or memory	11	46	3194	23933	0.0364679	0.0505445
rno-miR-499-5p	response to corticosterone stimulus	9	35	3194	23933	0.0364755	0.0505445
rno-miR-499-5p	actin cytoskeleton organization	21	105	3194	23933	0.0362249	0.0505445
rno-miR-499-5p	cytoskeleton organization	15	69	3194	23933	0.0365143	0.0505445
rno-miR-499-5p	atp catabolic process	19	94	3194	23933	0.0406682	0.0534007
rno-miR-499-5p	transmission of nerve impulse	5	15	3194	23933	0.0399004	0.0534007
rno-miR-499-5p	positive regulation of signal transduction	5	15	3194	23933	0.0399004	0.0534007
rno-miR-499-5p	protein tetramerization	7	25	3194	23933	0.0405869	0.0534007
rno-miR-499-5p	heterophilic cell cell adhesion	7	25	3194	23933	0.0405869	0.0534007
rno-miR-499-5p	response to hydrogen peroxide	14	64	3194	23933	0.0404367	0.0534007
rno-miR-499-5p	endoplasmic reticulum unfolded protein response	7	25	3194	23933	0.0405869	0.0534007
rno-miR-499-5p	signal transduction by phosphorylation	5	15	3194	23933	0.0399004	0.0534007
rno-miR-499-5p	negative regulation of endothelial cell proliferation	7	25	3194	23933	0.0405869	0.0534007
rno-miR-499-5p	aging	34	188	3194	23933	0.0391341	0.0534007
rno-miR-499-5p	very long chain fatty acid metabolic process	5	15	3194	23933	0.0399004	0.0534007
rno-miR-499-5p	ventricular septum morphogenesis	6	20	3194	23933	0.0413183	0.054002
rno-miR-499-5p	kidney development	22	113	3194	23933	0.0426328	0.0554621
rno-miR-499-5p	positive regulation of transcription dna dependent	83	518	3194	23933	0.0428876	0.0555365
rno-miR-499-5p	negative regulation of epithelial cell proliferation involved in prostate gland development	3	7	3194	23933	0.0548081	0.0556545
rno-miR-499-5p	positive regulation of innate immune response	4	11	3194	23933	0.0480738	0.0556545
rno-miR-499-5p	angiogenesis	28	152	3194	23933	0.0466189	0.0556545
rno-miR-499-5p	regulation of canonical wnt receptor signaling pathway	3	7	3194	23933	0.0548081	0.0556545
rno-miR-499-5p	ubiquitin dependent protein catabolic process	24	128	3194	23933	0.0519887	0.0556545
rno-miR-499-5p	small gtpase mediated signal transduction	36	204	3194	23933	0.047454	0.0556545
rno-miR-499-5p	epithelial cell proliferation involved in salivary gland morphogenesis	3	7	3194	23933	0.0548081	0.0556545
rno-miR-499-5p	fatty acid transport	5	16	3194	23933	0.0518453	0.0556545
rno-miR-499-5p	regulation of cell morphogenesis	5	16	3194	23933	0.0518453	0.0556545
rno-miR-499-5p	muscle cell differentiation	5	16	3194	23933	0.0518453	0.0556545
rno-miR-499-5p	nervous system development	30	165	3194	23933	0.0471845	0.0556545
rno-miR-499-5p	positive regulation of catalytic activity	9	37	3194	23933	0.0504225	0.0556545
rno-miR-499-5p	g1 s transition of mitotic cell cycle	11	48	3194	23933	0.0482391	0.0556545
rno-miR-499-5p	cardiac epithelial to mesenchymal transition	4	11	3194	23933	0.0480738	0.0556545
rno-miR-499-5p	ameboidal cell migration	3	7	3194	23933	0.0548081	0.0556545
rno-miR-499-5p	negative regulation of cytokine mediated signaling pathway	3	7	3194	23933	0.0548081	0.0556545
rno-miR-499-5p	protein homooligomerization	30	165	3194	23933	0.0471845	0.0556545
rno-miR-499-5p	reproductive structure development	4	11	3194	23933	0.0480738	0.0556545
rno-miR-499-5p	positive regulation of chemotaxis	3	7	3194	23933	0.0548081	0.0556545
rno-miR-499-5p	negative regulation of endocytosis	3	7	3194	23933	0.0548081	0.0556545
rno-miR-499-5p	positive regulation of gamma delta t cell differentiation	3	7	3194	23933	0.0548081	0.0556545
rno-miR-499-5p	glucocorticoid metabolic process	3	7	3194	23933	0.0548081	0.0556545
rno-miR-499-5p	pyrimidine base catabolic process	3	7	3194	23933	0.0548081	0.0556545
rno-miR-499-5p	activation of mapk activity	14	65	3194	23933	0.0454395	0.0556545
rno-miR-499-5p	regulation of neurotransmitter secretion	6	21	3194	23933	0.0515254	0.0556545
rno-miR-499-5p	positive regulation of fever generation	3	7	3194	23933	0.0548081	0.0556545
rno-miR-499-5p	anterior posterior axis specification	5	16	3194	23933	0.0518453	0.0556545
rno-miR-499-5p	positive regulation of programmed cell death	3	7	3194	23933	0.0548081	0.0556545
rno-miR-499-5p	positive regulation of bone mineralization	8	31	3194	23933	0.0463709	0.0556545
rno-miR-499-5p	cholesterol catabolic process	3	7	3194	23933	0.0548081	0.0556545
rno-miR-499-5p	metal ion transport	3	7	3194	23933	0.0548081	0.0556545
rno-miR-499-5p	mesoderm formation	8	32	3194	23933	0.0548623	0.0556545
rno-miR-499-5p	mechanoreceptor differentiation	3	7	3194	23933	0.0548081	0.0556545
rno-miR-499-5p	sphingosine biosynthetic process	3	7	3194	23933	0.0548081	0.0556545
rno-miR-499-5p	intrinsic apoptotic signaling pathway	3	7	3194	23933	0.0548081	0.0556545
rno-miR-499-5p	post embryonic development	18	90	3194	23933	0.0497276	0.0556545
rno-miR-499-5p	positive regulation of natural killer cell activation	3	7	3194	23933	0.0548081	0.0556545
rno-miR-499-5p	cerebellar granule cell differentiation	3	7	3194	23933	0.0548081	0.0556545
rno-miR-499-5p	regulation of s phase	3	7	3194	23933	0.0548081	0.0556545
rno-miR-499-5p	mitotic cell cycle	6	21	3194	23933	0.0515254	0.0556545
rno-miR-499-5p	lipid storage	5	16	3194	23933	0.0518453	0.0556545
rno-miR-499-5p	neuron death	4	11	3194	23933	0.0480738	0.0556545
rno-miR-499-5p	fatty acid metabolic process	12	53	3194	23933	0.0437093	0.0556545
rno-miR-499-5p	membranous septum morphogenesis	3	7	3194	23933	0.0548081	0.0556545
rno-miR-499-5p	negative regulation of intracellular estrogen receptor signaling pathway	3	7	3194	23933	0.0548081	0.0556545
rno-miR-499-5p	cgmp catabolic process	3	7	3194	23933	0.0548081	0.0556545
rno-miR-499-5p	negative regulation of transcription by competitive promoter binding	3	7	3194	23933	0.0548081	0.0556545
rno-miR-499-5p	positive regulation of long term neuronal synaptic plasticity	3	7	3194	23933	0.0548081	0.0556545
rno-miR-499-5p	spermatid development	14	66	3194	23933	0.0508598	0.0556545
rno-miR-499-5p	cellular sodium ion homeostasis	3	7	3194	23933	0.0548081	0.0556545
rno-miR-499-5p	protein phosphorylation	59	358	3194	23933	0.049562	0.0556545
rno-miR-499-5p	fear response	3	7	3194	23933	0.0548081	0.0556545
rno-miR-499-5p	cell motility	4	11	3194	23933	0.0480738	0.0556545
rno-miR-499-5p	cerebellar purkinje cell differentiation	4	11	3194	23933	0.0480738	0.0556545
rno-miR-499-5p	cellular response to hypoxia	13	59	3194	23933	0.0447931	0.0556545
rno-miR-499-5p	negative regulation of wnt receptor signaling pathway	11	48	3194	23933	0.0482391	0.0556545
rno-miR-499-5p	response to fungus	3	7	3194	23933	0.0548081	0.0556545
rno-miR-499-5p	positive regulation of heart contraction	3	7	3194	23933	0.0548081	0.0556545
rno-miR-499-5p	cell morphogenesis involved in neuron differentiation	3	7	3194	23933	0.0548081	0.0556545
rno-miR-499-5p	mitotic anaphase	3	7	3194	23933	0.0548081	0.0556545
rno-miR-499-5p	negative regulation of canonical wnt receptor signaling pathway	16	79	3194	23933	0.0560263	0.0566309
rno-miR-499-5p	response to organic nitrogen	13	61	3194	23933	0.0566024	0.0570081
rno-miR-499-5p	cell division	26	142	3194	23933	0.0569955	0.0571991
rno-miR-499-5p	protein transport	45	267	3194	23933	0.0576254	0.0576254

## Sheet: GO_MF
miRNA	PathName	PathFg	PathBg	GenomeFG	GenomeBG	pval	BH
rno-miR-499-5p	protein binding	211	1135	3194	23933	2.18406e-07	1.79093e-05
rno-miR-499-5p	histone acetyltransferase activity h4 k16 specific	6	8	3194	23933	0.000123661	0.00169003
rno-miR-499-5p	histone acetyltransferase activity h4 k8 specific	6	8	3194	23933	0.000123661	0.00169003
rno-miR-499-5p	dna binding	170	960	3194	23933	5.54458e-05	0.00169003
rno-miR-499-5p	histone acetyltransferase activity h4 k5 specific	6	8	3194	23933	0.000123661	0.00169003
rno-miR-499-5p	zinc ion binding	238	1420	3194	23933	8.72407e-05	0.00169003
rno-miR-499-5p	chromatin binding	62	294	3194	23933	0.000149852	0.00175541
rno-miR-499-5p	interleukin 6 receptor binding	5	6	3194	23933	0.000225181	0.00205165
rno-miR-499-5p	nucleic acid binding	115	627	3194	23933	0.000215064	0.00205165
rno-miR-499-5p	protein serine threonine phosphatase activity	12	33	3194	23933	0.000729229	0.00597968
rno-miR-499-5p	protein homodimerization activity	107	601	3194	23933	0.00103032	0.00768058
rno-miR-499-5p	protein tyrosine phosphatase activity	22	84	3194	23933	0.00121795	0.00832268
rno-miR-499-5p	sh3 domain binding	25	102	3194	23933	0.00164244	0.01036
rno-miR-499-5p	protein kinase binding	60	314	3194	23933	0.00246278	0.0144248
rno-miR-499-5p	double stranded dna binding	31	140	3194	23933	0.00283987	0.0155246
rno-miR-499-5p	sodium ion binding	5	9	3194	23933	0.00333069	0.0170698
rno-miR-499-5p	metal ion binding	103	598	3194	23933	0.00367226	0.0177132
rno-miR-499-5p	atp binding	204	1297	3194	23933	0.00609765	0.023899
rno-miR-499-5p	calcium ion binding	98	575	3194	23933	0.00612048	0.023899
rno-miR-499-5p	l glutamate transmembrane transporter activity	5	10	3194	23933	0.00593241	0.023899
rno-miR-499-5p	molecular_function	273	1776	3194	23933	0.00564457	0.023899
rno-miR-499-5p	ubiquitin protein ligase binding	30	144	3194	23933	0.00820782	0.0239426
rno-miR-499-5p	integrin binding	15	57	3194	23933	0.00658477	0.0239426
rno-miR-499-5p	poly u rna binding	4	7	3194	23933	0.00791686	0.0239426
rno-miR-499-5p	amp activated protein kinase activity	4	7	3194	23933	0.00791686	0.0239426
rno-miR-499-5p	transcription corepressor activity	23	103	3194	23933	0.00833642	0.0239426
rno-miR-499-5p	1 phosphatidylinositol binding	6	15	3194	23933	0.00957865	0.0239426
rno-miR-499-5p	protein c terminus binding	35	176	3194	23933	0.00963542	0.0239426
rno-miR-499-5p	cell adhesion molecule binding	12	42	3194	23933	0.00721317	0.0239426
rno-miR-499-5p	non membrane spanning protein tyrosine kinase activity	10	33	3194	23933	0.00882337	0.0239426
rno-miR-499-5p	rna polymerase ii transcription corepressor activity	6	15	3194	23933	0.00957865	0.0239426
rno-miR-499-5p	phosphoprotein phosphatase activity	11	37	3194	23933	0.00719158	0.0239426
rno-miR-499-5p	voltage gated sodium channel activity	6	15	3194	23933	0.00957865	0.0239426
rno-miR-499-5p	protein heterodimerization activity	76	440	3194	23933	0.0105462	0.0254349
rno-miR-499-5p	gtp binding	60	336	3194	23933	0.0109559	0.0256681
rno-miR-499-5p	ankyrin binding	7	20	3194	23933	0.0118753	0.0270493
rno-miR-499-5p	transcription factor binding	48	261	3194	23933	0.0126402	0.0280133
rno-miR-499-5p	microtubule binding	21	96	3194	23933	0.0142956	0.0303584
rno-miR-499-5p	dynein binding	5	12	3194	23933	0.014809	0.0303584
rno-miR-499-5p	cyclin dependent protein kinase regulator activity	5	12	3194	23933	0.014809	0.0303584
rno-miR-499-5p	cytoskeletal protein binding	12	46	3194	23933	0.0153131	0.0306261
rno-miR-499-5p	n acetyltransferase activity	8	26	3194	23933	0.016779	0.032759
rno-miR-499-5p	phospholipase binding	6	17	3194	23933	0.0187181	0.0335897
rno-miR-499-5p	14 3 3 protein binding	6	17	3194	23933	0.0187181	0.0335897
rno-miR-499-5p	pyruvate dehydrogenase acetyl transferring activity	3	5	3194	23933	0.0192526	0.0335897
rno-miR-499-5p	voltage gated sodium channel activity involved in regulation of cardiac muscle cell action potential	3	5	3194	23933	0.0192526	0.0335897
rno-miR-499-5p	mrna binding	16	69	3194	23933	0.0177828	0.0335897
rno-miR-499-5p	calcium transporting atpase activity	4	9	3194	23933	0.0228427	0.0367275
rno-miR-499-5p	polypeptide n acetylgalactosaminyltransferase activity	4	9	3194	23933	0.0228427	0.0367275
rno-miR-499-5p	protein complex binding	44	244	3194	23933	0.0224365	0.0367275
rno-miR-499-5p	vinculin binding	4	9	3194	23933	0.0228427	0.0367275
rno-miR-499-5p	protein domain specific binding	44	245	3194	23933	0.0239173	0.0377158
rno-miR-499-5p	ubiquitin protein ligase activity	41	226	3194	23933	0.0244672	0.0378549
rno-miR-499-5p	core promoter binding	6	18	3194	23933	0.0249758	0.0379263
rno-miR-499-5p	cadherin binding	7	23	3194	23933	0.0262396	0.0391208
rno-miR-499-5p	kinase activity	19	91	3194	23933	0.0301454	0.041897
rno-miR-499-5p	ubiquitin binding	10	39	3194	23933	0.0288055	0.041897
rno-miR-499-5p	cation transmembrane transporter activity	5	14	3194	23933	0.0297931	0.041897
rno-miR-499-5p	protein phosphatase type 2a regulator activity	5	14	3194	23933	0.0297931	0.041897
rno-miR-499-5p	protein kinase activity	39	217	3194	23933	0.0315513	0.0431201
rno-miR-499-5p	phosphatase activity	6	19	3194	23933	0.0324854	0.0436689
rno-miR-499-5p	protein kinase a catalytic subunit binding	4	10	3194	23933	0.0341163	0.0444745
rno-miR-499-5p	ammonia transmembrane transporter activity	3	6	3194	23933	0.0347118	0.0444745
rno-miR-499-5p	calcium release channel activity	3	6	3194	23933	0.0347118	0.0444745
rno-miR-499-5p	phosphoprotein binding	10	41	3194	23933	0.0397246	0.0486182
rno-miR-499-5p	protein phosphatase binding	13	58	3194	23933	0.0395836	0.0486182
rno-miR-499-5p	protein tyrosine serine threonine phosphatase activity	8	30	3194	23933	0.038786	0.0486182
rno-miR-499-5p	peptide binding	14	64	3194	23933	0.0404367	0.048762
rno-miR-499-5p	phosphotransferase activity alcohol group as acceptor	6	20	3194	23933	0.0413183	0.0491029
rno-miR-499-5p	calmodulin binding	23	120	3194	23933	0.0454346	0.0524737
rno-miR-499-5p	enzyme binding	43	249	3194	23933	0.0448198	0.0524737
rno-miR-499-5p	protein dimerization activity	32	178	3194	23933	0.0474814	0.0534373
rno-miR-499-5p	pdz domain binding	20	102	3194	23933	0.0482239	0.0534373
rno-miR-499-5p	cysteine type endopeptidase activator activity involved in apoptotic process	4	11	3194	23933	0.0480738	0.0534373
rno-miR-499-5p	cyclin binding	5	16	3194	23933	0.0518453	0.0552119
rno-miR-499-5p	histone deacetylase binding	14	66	3194	23933	0.0508598	0.0552119
rno-miR-499-5p	calcium channel regulator activity	6	21	3194	23933	0.0515254	0.0552119
rno-miR-499-5p	phosphatidylinositol 3 phosphatase activity	3	7	3194	23933	0.0548081	0.0554847
rno-miR-499-5p	adp ribosylation factor binding	3	7	3194	23933	0.0548081	0.0554847
rno-miR-499-5p	protein phosphatase 2b binding	3	7	3194	23933	0.0548081	0.0554847
rno-miR-499-5p	kinase activator activity	3	7	3194	23933	0.0548081	0.0554847
rno-miR-499-5p	ubiquitin thiolesterase activity	13	61	3194	23933	0.0566024	0.0566024

## Sheet: GO_CC
miRNA	PathName	PathFg	PathBg	GenomeFG	GenomeBG	pval	BH
rno-miR-499-5p	nucleus	678	4063	3194	23933	1.18413e-11	1.00651e-09
rno-miR-499-5p	cytoplasm	640	3883	3194	23933	5.05451e-10	2.14817e-08
rno-miR-499-5p	nucleolus	252	1420	3194	23933	7.64841e-07	2.16705e-05
rno-miR-499-5p	intracellular	191	1043	3194	23933	2.30241e-06	4.89262e-05
rno-miR-499-5p	plasma membrane	356	2168	3194	23933	9.65048e-06	0.000164058
rno-miR-499-5p	endoplasmic reticulum	108	564	3194	23933	5.88074e-05	0.000833105
rno-miR-499-5p	membrane raft	42	180	3194	23933	0.000179651	0.00218148
rno-miR-499-5p	golgi apparatus	119	653	3194	23933	0.000220237	0.00234002
rno-miR-499-5p	intracellular membrane bounded organelle	88	462	3194	23933	0.000325094	0.00307034
rno-miR-499-5p	voltage gated sodium channel complex	7	13	3194	23933	0.000614204	0.00416649
rno-miR-499-5p	cell surface	74	382	3194	23933	0.000565133	0.00416649
rno-miR-499-5p	recycling endosome	16	51	3194	23933	0.000686245	0.00416649
rno-miR-499-5p	endosome	35	151	3194	23933	0.000675075	0.00416649
rno-miR-499-5p	synaptic vesicle	24	90	3194	23933	0.000564862	0.00416649
rno-miR-499-5p	synapse	42	194	3194	23933	0.000937891	0.00468946
rno-miR-499-5p	cytosol	164	974	3194	23933	0.000864021	0.00468946
rno-miR-499-5p	integral to plasma membrane	57	283	3194	23933	0.000889195	0.00468946
rno-miR-499-5p	histone acetyltransferase complex	8	18	3194	23933	0.0012528	0.00591602
rno-miR-499-5p	protein phosphatase type 1 complex	4	5	3194	23933	0.00141461	0.00632851
rno-miR-499-5p	filopodium	13	43	3194	23933	0.00307399	0.0130645
rno-miR-499-5p	mrna cap binding complex	5	9	3194	23933	0.00333069	0.0134814
rno-miR-499-5p	membrane	166	1023	3194	23933	0.00388955	0.0137755
rno-miR-499-5p	cilium basal body	4	6	3194	23933	0.00379346	0.0137755
rno-miR-499-5p	protein complex	74	409	3194	23933	0.00374184	0.0137755
rno-miR-499-5p	dendritic spine	23	98	3194	23933	0.00442395	0.0150189
rno-miR-499-5p	cellular_component	251	1615	3194	23933	0.00459401	0.0150189
rno-miR-499-5p	mll1 complex	9	26	3194	23933	0.00487822	0.0153573
rno-miR-499-5p	t tubule	11	36	3194	23933	0.00573202	0.0174008
rno-miR-499-5p	endoplasmic reticulum membrane	72	404	3194	23933	0.00607126	0.0177951
rno-miR-499-5p	cytoskeleton	38	190	3194	23933	0.00657617	0.0185104
rno-miR-499-5p	trans golgi network	24	107	3194	23933	0.00675086	0.0185104
rno-miR-499-5p	cell cortex	22	96	3194	23933	0.00711982	0.018912
rno-miR-499-5p	axon	42	216	3194	23933	0.00739261	0.0190416
rno-miR-499-5p	amp activated protein kinase complex	4	7	3194	23933	0.00791686	0.0197921
rno-miR-499-5p	cell projection	17	70	3194	23933	0.00936122	0.0227344
rno-miR-499-5p	hops complex	5	11	3194	23933	0.00969057	0.0228805
rno-miR-499-5p	apical plasma membrane	45	240	3194	23933	0.0110291	0.0246704
rno-miR-499-5p	cell cell adherens junction	11	39	3194	23933	0.0109648	0.0246704
rno-miR-499-5p	synaptic vesicle membrane	13	50	3194	23933	0.0122133	0.0266187
rno-miR-499-5p	paranode region of axon	4	8	3194	23933	0.0141707	0.0267669
rno-miR-499-5p	mll5 l complex	4	8	3194	23933	0.0141707	0.0267669
rno-miR-499-5p	clathrin coated vesicle	11	40	3194	23933	0.0133421	0.0267669
rno-miR-499-5p	condensed chromosome	10	35	3194	23933	0.0136436	0.0267669
rno-miR-499-5p	t cell receptor complex	4	8	3194	23933	0.0141707	0.0267669
rno-miR-499-5p	nuclear telomere cap complex	4	8	3194	23933	0.0141707	0.0267669
rno-miR-499-5p	axon initial segment	5	12	3194	23933	0.014809	0.0273644
rno-miR-499-5p	cell cell junction	23	109	3194	23933	0.0163368	0.0289297
rno-miR-499-5p	neuronal cell body	64	369	3194	23933	0.0162655	0.0289297
rno-miR-499-5p	actin cytoskeleton	29	146	3194	23933	0.017496	0.0303501
rno-miR-499-5p	synapse part	3	5	3194	23933	0.0192526	0.0314707
rno-miR-499-5p	guanyl nucleotide exchange factor complex	3	5	3194	23933	0.0192526	0.0314707
rno-miR-499-5p	trna splicing ligase complex	3	5	3194	23933	0.0192526	0.0314707
rno-miR-499-5p	early endosome	26	129	3194	23933	0.0197613	0.0316927
rno-miR-499-5p	histone methyltransferase complex	5	13	3194	23933	0.0214631	0.0331702
rno-miR-499-5p	cytoplasmic vesicle membrane	12	48	3194	23933	0.021322	0.0331702
rno-miR-499-5p	lipid particle	11	44	3194	23933	0.0268697	0.0374414
rno-miR-499-5p	excitatory synapse	7	23	3194	23933	0.0262396	0.0374414
rno-miR-499-5p	spindle	17	78	3194	23933	0.026589	0.0374414
rno-miR-499-5p	vesicle membrane	7	23	3194	23933	0.0262396	0.0374414
rno-miR-499-5p	cytoplasmic stress granule	8	28	3194	23933	0.0262039	0.0374414
rno-miR-499-5p	nurd complex	6	18	3194	23933	0.0249758	0.0374414
rno-miR-499-5p	microvillus membrane	5	14	3194	23933	0.0297931	0.0401971
rno-miR-499-5p	neuronal cell body membrane	5	14	3194	23933	0.0297931	0.0401971
rno-miR-499-5p	cleavage furrow	8	29	3194	23933	0.0320765	0.0415564
rno-miR-499-5p	cyclin dependent protein kinase holoenzyme complex	4	10	3194	23933	0.0341163	0.0415564
rno-miR-499-5p	ptw pp1 phosphatase complex	3	6	3194	23933	0.0347118	0.0415564
rno-miR-499-5p	cul2 ring ubiquitin ligase complex	3	6	3194	23933	0.0347118	0.0415564
rno-miR-499-5p	histone pre mrna 3 end processing complex	3	6	3194	23933	0.0347118	0.0415564
rno-miR-499-5p	set1c compass complex	3	6	3194	23933	0.0347118	0.0415564
rno-miR-499-5p	saga type complex	3	6	3194	23933	0.0347118	0.0415564
rno-miR-499-5p	barr body	3	6	3194	23933	0.0347118	0.0415564
rno-miR-499-5p	endosome membrane	15	69	3194	23933	0.0365143	0.0425167
rno-miR-499-5p	transport vesicle	11	46	3194	23933	0.0364679	0.0425167
rno-miR-499-5p	microtubule cytoskeleton	22	112	3194	23933	0.0390832	0.0448929
rno-miR-499-5p	caveola	15	70	3194	23933	0.0409424	0.0464014
rno-miR-499-5p	voltage gated potassium channel complex	12	53	3194	23933	0.0437093	0.0488855
rno-miR-499-5p	filopodium membrane	4	11	3194	23933	0.0480738	0.051725
rno-miR-499-5p	mitochondrial small ribosomal subunit	4	11	3194	23933	0.0480738	0.051725
rno-miR-499-5p	node of ranvier	4	11	3194	23933	0.0480738	0.051725
rno-miR-499-5p	calcium channel complex	3	7	3194	23933	0.0548081	0.0560248
rno-miR-499-5p	zymogen granule	3	7	3194	23933	0.0548081	0.0560248
rno-miR-499-5p	late endosome	17	85	3194	23933	0.0553657	0.0560248
rno-miR-499-5p	copii vesicle coat	3	7	3194	23933	0.0548081	0.0560248
rno-miR-499-5p	basolateral plasma membrane	28	154	3194	23933	0.0536796	0.0560248
rno-miR-499-5p	extrinsic to membrane	7	27	3194	23933	0.059241	0.059241
