# Supplementary material for: Hypoxia treatment and resistance training alters microRNA profiling in rats skeletal muscle
Source: Sci Rep. 2024 Apr 10;14:8388. doi: 10.1038/s41598-024-58996-7 (PMC11006875; doi:10.1038/s41598-024-58996-7)
Supplement: Supplementary file 5 — Supplementary Information 5. [file 41598_2024_58996_MOESM5_ESM.xlsx]

## Sheet: Sheet1
miRNA	PathName	PathFg	PathBg	GenomeFG	GenomeBG	pval	BH
rno-miR-32-5p	Phosphatidylinositol signaling system	25	73	3388	23933	1.24506e-05	0.00227847
rno-miR-32-5p	Pancreatic cancer	23	74	3388	23933	0.000150229	0.0270412
rno-miR-32-5p	Cell cycle	33	126	3388	23933	0.000264765	0.0471282
rno-miR-32-5p	Calcium signaling pathway	45	191	3388	23933	0.000329653	0.0586782
rno-miR-32-5p	Inositol phosphate metabolism	18	55	3388	23933	0.000377729	0.0672358
rno-miR-32-5p	Renal cell carcinoma	21	70	3388	23933	0.000489181	0.086585
rno-miR-32-5p	SNARE interactions in vesicular transport	13	36	3388	23933	0.000848446	0.147049
rno-miR-32-5p	Fc gamma R mediated phagocytosis	25	95	3388	23933	0.00129298	0.214634
rno-miR-32-5p	Axon guidance	31	129	3388	23933	0.00185536	0.298713
rno-miR-32-5p	Leukocyte transendothelial migration	28	116	3388	23933	0.00279669	0.425096
rno-miR-32-5p	mTOR signaling pathway	16	56	3388	23933	0.00380439	0.559245
rno-miR-32-5p	Focal adhesion	41	192	3388	23933	0.00419394	0.612315
rno-miR-32-5p	Long term depression	19	73	3388	23933	0.0053193	0.733345
rno-miR-32-5p	Wnt signaling pathway	33	150	3388	23933	0.00597551	0.794743
rno-miR-32-5p	Tight junction	30	134	3388	23933	0.00655634	0.852324
rno-miR-32-5p	Non small cell lung cancer	14	54	3388	23933	0.0159894	1
rno-miR-32-5p	Small cell lung cancer	20	87	3388	23933	0.0177473	1
rno-miR-32-5p	Hypertrophic cardiomyopathy HCM	20	82	3388	23933	0.00928617	1
rno-miR-32-5p	Chemokine signaling pathway	36	174	3388	23933	0.0114805	1
rno-miR-32-5p	Bladder cancer	10	37	3388	23933	0.0293442	1
rno-miR-32-5p	Cysteine and methionine metabolism	9	35	3388	23933	0.0505365	1
rno-miR-32-5p	MAPK signaling pathway	50	278	3388	23933	0.0428124	1
rno-miR-32-5p	Glioma	16	65	3388	23933	0.0171752	1
rno-miR-32-5p	Sphingolipid metabolism	12	44	3388	23933	0.0166757	1
rno-miR-32-5p	VEGF signaling pathway	17	77	3388	23933	0.0390705	1
rno-miR-32-5p	Pantothenate and CoA biosynthesis	5	15	3388	23933	0.0498108	1
rno-miR-32-5p	Insulin signaling pathway	27	138	3388	23933	0.0484983	1
rno-miR-32-5p	Vascular smooth muscle contraction	26	118	3388	23933	0.0132744	1
rno-miR-32-5p	TGF beta signaling pathway	19	86	3388	23933	0.0301996	1
rno-miR-32-5p	Pathways in cancer	60	332	3388	23933	0.0265233	1
rno-miR-32-5p	Primary bile acid biosynthesis	6	15	3388	23933	0.0127386	1
rno-miR-32-5p	Chronic myeloid leukemia	20	82	3388	23933	0.00928617	1
rno-miR-32-5p	Prion diseases	10	38	3388	23933	0.0349308	1
rno-miR-32-5p	Terpenoid backbone biosynthesis	5	14	3388	23933	0.0374534	1
rno-miR-32-5p	Regulation of actin cytoskeleton	39	212	3388	23933	0.050146	1
rno-miR-32-5p	Dilated cardiomyopathy	21	89	3388	23933	0.0114933	1
rno-miR-32-5p	Prostate cancer	22	93	3388	23933	0.00955196	1
rno-miR-32-5p	Heparan sulfate biosynthesis	9	32	3388	23933	0.0296029	1
rno-miR-32-5p	GnRH signaling pathway	22	97	3388	23933	0.0155818	1
rno-miR-32-5p	Neurotrophin signaling pathway	27	136	3388	23933	0.0413939	1
rno-miR-32-5p	Oocyte meiosis	25	116	3388	23933	0.0194984	1
rno-miR-32-5p	Long term potentiation	17	74	3388	23933	0.0275183	1
rno-miR-32-5p	ECM receptor interaction	18	74	3388	23933	0.0135201	1
rno-miR-32-5p	Adherens junction	18	74	3388	23933	0.0135201	1
rno-miR-32-5p	ErbB signaling pathway	20	88	3388	23933	0.0199982	1
rno-miR-32-5p	Endocytosis	40	215	3388	23933	0.0410877	1
rno-miR-32-5p	Basal transcription factors	9	34	3388	23933	0.0427151	1
rno-miR-32-5p	Acute myeloid leukemia	13	58	3388	23933	0.0591084	1
rno-miR-32-5p	Valine leucine and isoleucine biosynthesis	4	10	3388	23933	0.0414027	1
rno-miR-32-5p	Ubiquitin mediated proteolysis	28	131	3388	23933	0.0156597	1
rno-miR-326-3p	Wnt signaling pathway	61	150	4882	23933	1.10952e-08	2.1081e-06
rno-miR-326-3p	Pathways in cancer	109	332	4882	23933	6.32651e-08	1.19571e-05
rno-miR-326-3p	Renal cell carcinoma	31	70	4882	23933	5.37173e-06	0.00100989
rno-miR-326-3p	Axon guidance	47	129	4882	23933	1.78778e-05	0.00323588
rno-miR-326-3p	Focal adhesion	64	192	4882	23933	1.79434e-05	0.00324775
rno-miR-326-3p	Basal cell carcinoma	25	56	4882	23933	3.61367e-05	0.00643233
rno-miR-326-3p	Pancreatic cancer	30	74	4882	23933	5.98748e-05	0.010538
rno-miR-326-3p	Dorso ventral axis formation	13	22	4882	23933	7.97294e-05	0.0139526
rno-miR-326-3p	Chronic myeloid leukemia	32	82	4882	23933	8.31866e-05	0.0144745
rno-miR-326-3p	Chemokine signaling pathway	57	174	4882	23933	8.61167e-05	0.0149843
rno-miR-326-3p	GnRH signaling pathway	36	97	4882	23933	0.000105703	0.0183923
rno-miR-326-3p	Bladder cancer	18	37	4882	23933	0.000113697	0.0196696
rno-miR-326-3p	Hedgehog signaling pathway	24	56	4882	23933	0.000113928	0.0197095
rno-miR-326-3p	Melanogenesis	37	101	4882	23933	0.000116877	0.0202197
rno-miR-326-3p	Endocytosis	67	215	4882	23933	0.000122295	0.0211571
rno-miR-326-3p	Dilated cardiomyopathy	33	89	4882	23933	0.000205197	0.0342678
rno-miR-326-3p	Hypertrophic cardiomyopathy HCM	31	82	4882	23933	0.000210748	0.035195
rno-miR-326-3p	Inositol phosphate metabolism	23	55	4882	23933	0.000244422	0.0403297
rno-miR-326-3p	Metabolic pathways	279	1141	4882	23933	0.000365192	0.0587958
rno-miR-326-3p	Non small cell lung cancer	22	54	4882	23933	0.000512536	0.0809807
rno-miR-326-3p	Glioma	25	65	4882	23933	0.000618578	0.0971167
rno-miR-326-3p	N Glycan biosynthesis	19	45	4882	23933	0.000718371	0.112784
rno-miR-326-3p	Phosphatidylinositol signaling system	27	73	4882	23933	0.000781158	0.121861
rno-miR-326-3p	Glycosphingolipid biosynthesis lacto and neolacto series	12	24	4882	23933	0.00116814	0.181062
rno-miR-326-3p	Type II diabetes mellitus	20	50	4882	23933	0.00119175	0.184721
rno-miR-326-3p	Regulation of actin cytoskeleton	62	212	4882	23933	0.00132762	0.204453
rno-miR-326-3p	Colorectal cancer	31	91	4882	23933	0.00162211	0.248182
rno-miR-326-3p	B cell receptor signaling pathway	28	80	4882	23933	0.00168543	0.257872
rno-miR-326-3p	Vascular smooth muscle contraction	38	118	4882	23933	0.001708	0.261324
rno-miR-326-3p	Insulin signaling pathway	43	138	4882	23933	0.00183934	0.27958
rno-miR-326-3p	Selenoamino acid metabolism	11	22	4882	23933	0.00187332	0.284744
rno-miR-326-3p	Natural killer cell mediated cytotoxicity	36	111	4882	23933	0.00193896	0.294721
rno-miR-326-3p	Arrhythmogenic right ventricular cardiomyopathy ARVC	26	74	4882	23933	0.0022767	0.340665
rno-miR-326-3p	Leukocyte transendothelial migration	37	116	4882	23933	0.00235001	0.350151
rno-miR-326-3p	Endometrial cancer	20	53	4882	23933	0.00272624	0.400757
rno-miR-326-3p	Aldosterone regulated sodium reabsorption	18	46	4882	23933	0.00275092	0.402615
rno-miR-326-3p	Fc epsilon RI signaling pathway	27	79	4882	23933	0.00297576	0.431485
rno-miR-326-3p	MAPK signaling pathway	75	278	4882	23933	0.00482927	0.666439
rno-miR-326-3p	Calcium signaling pathway	54	191	4882	23933	0.00562546	0.765062
rno-miR-326-3p	ErbB signaling pathway	28	88	4882	23933	0.00774627	0.952791
rno-miR-326-3p	Neurotrophin signaling pathway	40	136	4882	23933	0.00778816	0.956644
rno-miR-326-3p	Gap junction	27	87	4882	23933	0.0125166	1
rno-miR-326-3p	Fc gamma R mediated phagocytosis	27	95	4882	23933	0.0384241	1
rno-miR-326-3p	Long term potentiation	23	74	4882	23933	0.0197342	1
rno-miR-326-3p	mTOR signaling pathway	18	56	4882	23933	0.0261895	1
rno-miR-326-3p	VEGF signaling pathway	25	77	4882	23933	0.00868864	1
rno-miR-326-3p	Apoptosis	28	97	4882	23933	0.0293307	1
rno-miR-326-3p	Steroid hormone biosynthesis	16	53	4882	23933	0.0595099	1
rno-miR-326-3p	Cell adhesion molecules CAMs	42	156	4882	23933	0.0297806	1
rno-miR-326-3p	T cell receptor signaling pathway	32	116	4882	23933	0.0386087	1
rno-miR-326-3p	ECM receptor interaction	22	74	4882	23933	0.0363091	1
rno-miR-326-3p	Notch signaling pathway	16	46	4882	23933	0.0164755	1
rno-miR-326-3p	Adherens junction	22	74	4882	23933	0.0363091	1
rno-miR-326-3p	Maturity onset diabetes of the young	10	27	4882	23933	0.0344064	1
rno-miR-326-3p	Thyroid cancer	11	32	4882	23933	0.0465755	1
rno-miR-326-3p	Pyrimidine metabolism	27	92	4882	23933	0.0260597	1
rno-miR-326-3p	Terpenoid backbone biosynthesis	6	14	4882	23933	0.0477761	1
rno-miR-326-3p	Amino sugar and nucleotide sugar metabolism	14	43	4882	23933	0.041953	1
rno-miR-326-3p	Glycerophospholipid metabolism	20	68	4882	23933	0.0492998	1
rno-miR-326-3p	Lysosome	35	125	4882	23933	0.0256827	1
rno-miR-326-3p	Peroxisome	24	78	4882	23933	0.0198114	1
rno-miR-326-3p	Neuroactive ligand receptor interaction	70	268	4882	23933	0.0136177	1
rno-miR-341	Calcium signaling pathway	9	191	211	23933	5.23749e-05	0.00434712
rno-miR-341	GnRH signaling pathway	5	97	211	23933	0.00169734	0.13409
rno-miR-341	Purine metabolism	6	155	211	23933	0.00257393	0.200766
rno-miR-341	Renal cell carcinoma	4	70	211	23933	0.00341841	0.263218
rno-miR-341	Vascular smooth muscle contraction	5	118	211	23933	0.00397301	0.305922
rno-miR-341	Gap junction	4	87	211	23933	0.00739231	0.498892
rno-miR-341	ErbB signaling pathway	4	88	211	23933	0.00769195	0.509111
rno-miR-341	Dilated cardiomyopathy	4	89	211	23933	0.00799948	0.520087
rno-miR-341	Leukocyte transendothelial migration	4	116	211	23933	0.0195488	0.723307
rno-miR-341	Glycerophospholipid metabolism	3	68	211	23933	0.0222609	0.740782
rno-miR-341	Long term depression	3	73	211	23933	0.026763	0.775444
rno-miR-341	Adherens junction	3	74	211	23933	0.0277174	0.776088
rno-miR-341	Basal transcription factors	2	34	211	23933	0.0360772	0.806289
rno-miR-341	Chronic myeloid leukemia	3	82	211	23933	0.0359966	0.806289
rno-miR-341	MAPK signaling pathway	6	278	211	23933	0.0371713	0.809795
rno-miR-465-5p	Pentose and glucuronate interconversions	12	24	3187	23933	1.73408e-05	0.00329474
rno-miR-465-5p	Porphyrin and chlorophyll metabolism	16	41	3187	23933	3.56097e-05	0.00673022
rno-miR-465-5p	Starch and sucrose metabolism	16	44	3187	23933	9.71138e-05	0.0182574
rno-miR-465-5p	Drug metabolism other enzymes	17	53	3187	23933	0.000343307	0.0641983
rno-miR-465-5p	Primary immunodeficiency	12	34	3187	23933	0.000971997	0.179819
rno-miR-465-5p	Ascorbate and aldarate metabolism	10	27	3187	23933	0.00167758	0.30532
rno-miR-465-5p	Metabolic pathways	185	1141	3187	23933	0.00225262	0.396461
rno-miR-465-5p	Ubiquitin mediated proteolysis	29	131	3187	23933	0.00369888	0.606617
rno-miR-465-5p	N Glycan biosynthesis	13	45	3187	23933	0.0046609	0.713118
rno-miR-465-5p	Steroid hormone biosynthesis	14	53	3187	23933	0.00805962	0.98782
rno-miR-465-5p	Aldosterone regulated sodium reabsorption	11	46	3187	23933	0.0359601	1
rno-miR-465-5p	Prion diseases	9	38	3187	23933	0.0578762	1
rno-miR-465-5p	Phosphatidylinositol signaling system	17	73	3187	23933	0.0139672	1
rno-miR-465-5p	Metabolism of xenobiotics by cytochrome P450	16	74	3187	23933	0.0324002	1
rno-miR-465-5p	Vitamin B6 metabolism	3	7	3187	23933	0.0545002	1
rno-miR-465-5p	Selenoamino acid metabolism	7	22	3187	23933	0.0203346	1
rno-miR-465-5p	Calcium signaling pathway	37	191	3187	23933	0.011657	1
rno-miR-465-5p	Leukocyte transendothelial migration	23	116	3187	23933	0.0315267	1
rno-miR-465-5p	Pantothenate and CoA biosynthesis	5	15	3187	23933	0.0395689	1
rno-miR-465-5p	Regulation of actin cytoskeleton	37	212	3187	23933	0.0503965	1
rno-miR-465-5p	Glutathione metabolism	13	55	3187	23933	0.026114	1
rno-miR-465-5p	SNARE interactions in vesicular transport	10	36	3187	23933	0.0164476	1
rno-miR-465-5p	Retinol metabolism	17	72	3187	23933	0.0121871	1
rno-miR-465-5p	Fc gamma R mediated phagocytosis	19	95	3187	23933	0.0438706	1
rno-miR-465-5p	TGF beta signaling pathway	18	86	3187	23933	0.0327922	1
rno-miR-465-5p	Hematopoietic cell lineage	17	76	3187	23933	0.020542	1
rno-miR-465-5p	Axon guidance	25	129	3187	23933	0.0332367	1
rno-miR-465-5p	Ubiquinone and other terpenoid quinone biosynthesis	3	7	3187	23933	0.0545002	1
rno-miR-465-5p	Pyruvate metabolism	11	40	3187	23933	0.0131348	1
rno-miR-465-5p	Arrhythmogenic right ventricular cardiomyopathy ARVC	17	74	3187	23933	0.0159441	1
rno-miR-465-5p	Inositol phosphate metabolism	12	55	3187	23933	0.0552993	1
rno-miR-465-5p	Citrate cycle TCA cycle	8	30	3187	23933	0.0383463	1
rno-miR-465-5p	Dilated cardiomyopathy	19	89	3187	23933	0.0238637	1
rno-miR-465-5p	Hypertrophic cardiomyopathy HCM	19	82	3187	23933	0.0102701	1
rno-miR-465-5p	Biosynthesis of unsaturated fatty acids	7	27	3187	23933	0.0586578	1
rno-miR-465-5p	Drug metabolism cytochrome P450	18	86	3187	23933	0.0327922	1
rno-miR-465-5p	Thyroid cancer	8	32	3187	23933	0.0542686	1
rno-miR-465-5p	Neuroactive ligand receptor interaction	45	268	3187	23933	0.0588756	1
rno-miR-465-5p	Lysine degradation	11	46	3187	23933	0.0359601	1
rno-miR-499-5p	Regulation of actin cytoskeleton	47	212	3194	23933	0.000276441	0.0516945
rno-miR-499-5p	Insulin signaling pathway	31	138	3194	23933	0.00224528	0.39966
rno-miR-499-5p	Endocytosis	44	215	3194	23933	0.00233964	0.414117
rno-miR-499-5p	N Glycan biosynthesis	13	45	3194	23933	0.0047502	0.750531
rno-miR-499-5p	Dorso ventral axis formation	8	22	3194	23933	0.00559431	0.839147
rno-miR-499-5p	Axon guidance	28	129	3194	23933	0.0058817	0.870492
rno-miR-499-5p	Prostate cancer	20	93	3194	23933	0.0197487	1
rno-miR-499-5p	Spliceosome	25	129	3194	23933	0.0340116	1
rno-miR-499-5p	Renin angiotensin system	6	21	3194	23933	0.0515254	1
rno-miR-499-5p	Hypertrophic cardiomyopathy HCM	19	82	3194	23933	0.0105041	1
rno-miR-499-5p	Oocyte meiosis	23	116	3194	23933	0.0322323	1
rno-miR-499-5p	Dilated cardiomyopathy	19	89	3194	23933	0.0243588	1
rno-miR-499-5p	Primary immunodeficiency	9	34	3194	23933	0.0306045	1
rno-miR-499-5p	Biosynthesis of unsaturated fatty acids	8	27	3194	23933	0.0211221	1
rno-miR-499-5p	B cell receptor signaling pathway	18	80	3194	23933	0.0168561	1
rno-miR-499-5p	Focal adhesion	37	192	3194	23933	0.013055	1
rno-miR-499-5p	Chronic myeloid leukemia	17	82	3194	23933	0.0411711	1
rno-miR-499-5p	T cell receptor signaling pathway	24	116	3194	23933	0.0181333	1
rno-miR-499-5p	Natural killer cell mediated cytotoxicity	22	111	3194	23933	0.0357562	1
rno-miR-499-5p	Wnt signaling pathway	29	150	3194	23933	0.0245995	1
rno-miR-499-5p	Fc gamma R mediated phagocytosis	20	95	3194	23933	0.024515	1
rno-miR-499-5p	Cell adhesion molecules CAMs	30	156	3194	23933	0.0241311	1
rno-miR-499-5p	ECM receptor interaction	17	74	3194	23933	0.0162683	1
rno-miR-499-5p	Pathways in cancer	60	332	3194	23933	0.00855141	1
rno-miR-499-5p	Leukocyte transendothelial migration	22	116	3194	23933	0.054686	1
rno-miR-499-5p	Non small cell lung cancer	12	54	3194	23933	0.0496292	1
rno-miR-499-5p	Pancreatic cancer	16	74	3194	23933	0.0329829	1
rno-miR-499-5p	Renal cell carcinoma	15	70	3194	23933	0.0409424	1
rno-miR-499-5p	RNA degradation	14	64	3194	23933	0.0404367	1
rno-miR-499-5p	Calcium signaling pathway	35	191	3194	23933	0.0310156	1
rno-miR-760-3p	Wnt signaling pathway	62	150	4790	23933	1.83877e-09	3.49366e-07
rno-miR-760-3p	Axon guidance	48	129	4790	23933	4.4218e-06	0.000835721
rno-miR-760-3p	Focal adhesion	64	192	4790	23933	9.56804e-06	0.00178922
rno-miR-760-3p	Endocytosis	69	215	4790	23933	1.85068e-05	0.00346077
rno-miR-760-3p	Chemokine signaling pathway	56	174	4790	23933	9.9043e-05	0.018323
rno-miR-760-3p	Leukocyte transendothelial migration	40	116	4790	23933	0.000186381	0.0341077
rno-miR-760-3p	Type II diabetes mellitus	21	50	4790	23933	0.000319033	0.0568656
rno-miR-760-3p	Ubiquitin mediated proteolysis	43	131	4790	23933	0.000375052	0.0663842
rno-miR-760-3p	Phosphatidylinositol signaling system	27	73	4790	23933	0.000573865	0.0987049
rno-miR-760-3p	Pathways in cancer	91	332	4790	23933	0.000668134	0.113583
rno-miR-760-3p	Regulation of actin cytoskeleton	62	212	4790	23933	0.000810658	0.137001
rno-miR-760-3p	Inositol phosphate metabolism	21	55	4790	23933	0.00141941	0.221427
rno-miR-760-3p	Dorso ventral axis formation	11	22	4790	23933	0.00159163	0.243519
rno-miR-760-3p	Renal cell carcinoma	25	70	4790	23933	0.0016082	0.246054
rno-miR-760-3p	Neurotrophin signaling pathway	42	136	4790	23933	0.00170918	0.258087
rno-miR-760-3p	Aldosterone regulated sodium reabsorption	18	46	4790	23933	0.00220645	0.320787
rno-miR-760-3p	Calcium signaling pathway	55	191	4790	23933	0.00225005	0.326257
rno-miR-760-3p	Fc gamma R mediated phagocytosis	31	95	4790	23933	0.00255289	0.36251
rno-miR-760-3p	ErbB signaling pathway	29	88	4790	23933	0.00293106	0.407418
rno-miR-760-3p	Synthesis and degradation of ketone bodies	6	9	4790	23933	0.00307224	0.423969
rno-miR-760-3p	Starch and sucrose metabolism	17	44	4790	23933	0.00338814	0.460787
rno-miR-760-3p	ECM receptor interaction	25	74	4790	23933	0.00381222	0.507025
rno-miR-760-3p	Adherens junction	25	74	4790	23933	0.00381222	0.507025
rno-miR-760-3p	Insulin signaling pathway	41	138	4790	23933	0.00418909	0.547728
rno-miR-760-3p	Hedgehog signaling pathway	20	56	4790	23933	0.00452033	0.583123
rno-miR-760-3p	Steroid hormone biosynthesis	19	53	4790	23933	0.00531764	0.664705
rno-miR-760-3p	Notch signaling pathway	17	46	4790	23933	0.0057572	0.708653
rno-miR-760-3p	Neuroactive ligand receptor interaction	71	268	4790	23933	0.00594964	0.727177
rno-miR-760-3p	Phenylalanine tyrosine and tryptophan biosynthesis	4	5	4790	23933	0.00673231	0.801145
rno-miR-760-3p	Metabolic pathways	254	1141	4790	23933	0.0294484	1
rno-miR-760-3p	Cysteine and methionine metabolism	12	35	4790	23933	0.0344232	1
rno-miR-760-3p	Terpenoid backbone biosynthesis	6	14	4790	23933	0.0439434	1
rno-miR-760-3p	Colorectal cancer	26	91	4790	23933	0.0317134	1
rno-miR-760-3p	Pentose and glucuronate interconversions	9	24	4790	23933	0.0362503	1
rno-miR-760-3p	PPAR signaling pathway	22	74	4790	23933	0.0299168	1
rno-miR-760-3p	T cell receptor signaling pathway	33	116	4790	23933	0.0183115	1
rno-miR-760-3p	mTOR signaling pathway	19	56	4790	23933	0.0103048	1
rno-miR-760-3p	Oocyte meiosis	31	116	4790	23933	0.0486633	1
rno-miR-760-3p	Non small cell lung cancer	18	54	4790	23933	0.0149487	1
rno-miR-760-3p	Keratan sulfate biosynthesis	7	15	4790	23933	0.0180952	1
rno-miR-760-3p	Glycerophospholipid metabolism	21	68	4790	23933	0.0221461	1
rno-miR-760-3p	Pancreatic cancer	21	74	4790	23933	0.0531856	1
rno-miR-760-3p	MAPK signaling pathway	70	278	4790	23933	0.0203722	1
rno-miR-760-3p	Cell adhesion molecules CAMs	40	156	4790	23933	0.051367	1
rno-miR-760-3p	SNARE interactions in vesicular transport	12	36	4790	23933	0.0425128	1
rno-miR-760-3p	Biosynthesis of unsaturated fatty acids	10	27	4790	23933	0.0304861	1
rno-miR-760-3p	GnRH signaling pathway	28	97	4790	23933	0.0233101	1
rno-miR-760-3p	Vascular smooth muscle contraction	31	118	4790	23933	0.059591	1
rno-miR-760-3p	N Glycan biosynthesis	16	45	4790	23933	0.0110111	1
rno-miR-760-3p	VEGF signaling pathway	24	77	4790	23933	0.0135023	1
rno-miR-760-3p	Glioma	20	65	4790	23933	0.0261522	1
rno-miR-760-3p	Valine leucine and isoleucine degradation	17	48	4790	23933	0.00932051	1
rno-miR-760-3p	Fc epsilon RI signaling pathway	23	79	4790	23933	0.0339027	1
rno-miR-760-3p	Basal cell carcinoma	18	56	4790	23933	0.0218847	1
rno-miR-760-3p	Circadian rhythm mammal	6	13	4790	23933	0.030096	1
rno-miR-760-3p	Hypertrophic cardiomyopathy HCM	24	82	4790	23933	0.0289302	1
rno-miR-760-3p	Tight junction	37	134	4790	23933	0.0209144	1
rno-miR-760-3p	Endometrial cancer	17	53	4790	23933	0.0259659	1
rno-miR-760-3p	Melanogenesis	30	101	4790	23933	0.0129623	1
rno-miR-760-3p	Progesterone mediated oocyte maturation	25	90	4790	23933	0.0474063	1
rno-miR-760-3p	Gap junction	25	87	4790	23933	0.0324664	1
rno-miR-760-3p	Heparan sulfate biosynthesis	11	32	4790	23933	0.0411724	1
rno-miR-760-3p	Acute myeloid leukemia	17	58	4790	23933	0.0586437	1
rno-miR-760-3p	Adipocytokine signaling pathway	21	70	4790	23933	0.0303269	1
rno-miR-760-3p	Ascorbate and aldarate metabolism	11	27	4790	23933	0.0109896	1
rno-miR-760-3p	Non homologous end joining	6	12	4790	23933	0.0194442	1
rno-miR-760-3p	Dilated cardiomyopathy	26	89	4790	23933	0.0242562	1
rno-miR-760-3p	Phenylalanine metabolism	7	17	4790	23933	0.0377417	1
rno-miR-760-3p	B cell receptor signaling pathway	23	80	4790	23933	0.0388439	1
rno-miR-760-3p	TGF beta signaling pathway	26	86	4790	23933	0.0157	1
