# Supplementary material for: Hypoxia treatment and resistance training alters microRNA profiling in rats skeletal muscle
Source: Sci Rep. 2024 Apr 10;14:8388. doi: 10.1038/s41598-024-58996-7 (PMC11006875; doi:10.1038/s41598-024-58996-7)
Supplement: Supplementary file 6 — Supplementary Information 6. [file 41598_2024_58996_MOESM6_ESM.xlsx]

## Sheet: Sheet1
miRNA	PathName	PathFg	PathBg	GenomeFG	GenomeBG	pval	BH
rno-miR-101b-3p	Ubiquitin mediated proteolysis	31	131	3171	23933	0.00081872	0.148188
rno-miR-101b-3p	MAPK signaling pathway	56	278	3171	23933	0.00082341	0.149037
rno-miR-101b-3p	Wnt signaling pathway	34	150	3171	23933	0.00106473	0.192717
rno-miR-101b-3p	Endocytosis	45	215	3171	23933	0.00113661	0.205726
rno-miR-101b-3p	Glycosphingolipid biosynthesis globo series	6	13	3171	23933	0.00401121	0.69795
rno-miR-101b-3p	Axon guidance	28	129	3171	23933	0.00532637	0.878852
rno-miR-101b-3p	SNARE interactions in vesicular transport	11	36	3171	23933	0.00542339	0.889435
rno-miR-101b-3p	Glycosphingolipid biosynthesis lacto and neolacto series	7	24	3171	23933	0.0317585	1
rno-miR-101b-3p	GnRH signaling pathway	20	97	3171	23933	0.0281303	1
rno-miR-101b-3p	Long term depression	15	73	3171	23933	0.0536148	1
rno-miR-101b-3p	Adherens junction	15	74	3171	23933	0.0593396	1
rno-miR-101b-3p	Cell cycle	25	126	3171	23933	0.0242473	1
rno-miR-101b-3p	Metabolic pathways	173	1141	3171	23933	0.0298069	1
rno-miR-101b-3p	Vascular smooth muscle contraction	23	118	3171	23933	0.0357711	1
rno-miR-101b-3p	Thyroid cancer	9	32	3171	23933	0.0200079	1
rno-miR-101b-3p	Riboflavin metabolism	5	14	3171	23933	0.0289609	1
rno-miR-101b-3p	Neuroactive ligand receptor interaction	45	268	3171	23933	0.0550368	1
rno-miR-101b-3p	Alanine aspartate and glutamate metabolism	8	30	3171	23933	0.0373545	1
rno-miR-101b-3p	Gap junction	18	87	3171	23933	0.0348346	1
rno-miR-101b-3p	Renal cell carcinoma	16	70	3171	23933	0.0190491	1
rno-miR-101b-3p	Thiamine metabolism	3	6	3171	23933	0.0340474	1
rno-miR-101b-3p	Focal adhesion	34	192	3171	23933	0.0465046	1
rno-miR-101b-3p	Neurotrophin signaling pathway	26	136	3171	23933	0.0334889	1
rno-miR-130a-3p	TGF beta signaling pathway	28	86	3576	23933	3.17665e-05	0.00597209
rno-miR-130a-3p	Endocytosis	52	215	3576	23933	0.000232562	0.0425589
rno-miR-130a-3p	Renal cell carcinoma	22	70	3576	23933	0.000378635	0.0681543
rno-miR-130a-3p	SNARE interactions in vesicular transport	14	36	3576	23933	0.000392897	0.0707215
rno-miR-130a-3p	Dorso ventral axis formation	10	22	3576	23933	0.000627009	0.110354
rno-miR-130a-3p	Phosphatidylinositol signaling system	22	73	3576	23933	0.000720882	0.126154
rno-miR-130a-3p	Glioma	20	65	3576	23933	0.000925588	0.159201
rno-miR-130a-3p	Pathways in cancer	71	332	3576	23933	0.000970937	0.167001
rno-miR-130a-3p	MAPK signaling pathway	61	278	3576	23933	0.00110544	0.187924
rno-miR-130a-3p	Wnt signaling pathway	37	150	3576	23933	0.00117798	0.199078
rno-miR-130a-3p	Regulation of actin cytoskeleton	48	212	3576	23933	0.00180257	0.292016
rno-miR-130a-3p	Insulin signaling pathway	34	138	3576	23933	0.00185767	0.300942
rno-miR-130a-3p	Adipocytokine signaling pathway	20	70	3576	23933	0.00251159	0.394319
rno-miR-130a-3p	Prostate cancer	24	93	3576	23933	0.00434357	0.616433
rno-miR-130a-3p	Non small cell lung cancer	16	54	3576	23933	0.00440647	0.621312
rno-miR-130a-3p	PPAR signaling pathway	20	74	3576	23933	0.00504869	0.681573
rno-miR-130a-3p	Pancreatic cancer	20	74	3576	23933	0.00504869	0.681573
rno-miR-130a-3p	Chemokine signaling pathway	39	174	3576	23933	0.00545512	0.720076
rno-miR-130a-3p	Ubiquitin mediated proteolysis	31	131	3576	23933	0.0054573	0.720363
rno-miR-130a-3p	Pentose and glucuronate interconversions	9	24	3576	23933	0.00569694	0.740602
rno-miR-130a-3p	Lysine degradation	14	46	3576	23933	0.00577196	0.750355
rno-miR-130a-3p	mTOR signaling pathway	16	56	3576	23933	0.00649385	0.811731
rno-miR-130a-3p	Gap junction	22	87	3576	23933	0.00791756	0.887833
rno-miR-130a-3p	Hypertrophic cardiomyopathy HCM	21	82	3576	23933	0.00802767	0.893514
rno-miR-130a-3p	NOD like receptor signaling pathway	17	63	3576	23933	0.0094517	0.961688
rno-miR-130a-3p	Focal adhesion	41	192	3576	23933	0.0104998	1
rno-miR-130a-3p	RIG I like receptor signaling pathway	16	65	3576	23933	0.0273425	1
rno-miR-130a-3p	Propanoate metabolism	9	34	3576	23933	0.0573227	1
rno-miR-130a-3p	Dilated cardiomyopathy	20	89	3576	23933	0.0374747	1
rno-miR-130a-3p	Chronic myeloid leukemia	19	82	3576	23933	0.0314261	1
rno-miR-130a-3p	Progesterone mediated oocyte maturation	20	90	3576	23933	0.0416476	1
rno-miR-130a-3p	Axon guidance	29	129	3576	23933	0.0143829	1
rno-miR-130a-3p	Bladder cancer	11	37	3576	23933	0.0163895	1
rno-miR-130a-3p	Fatty acid elongation in mitochondria	4	8	3576	23933	0.0210463	1
rno-miR-130a-3p	p53 signaling pathway	17	74	3576	23933	0.0433402	1
rno-miR-130a-3p	Fatty acid metabolism	13	45	3576	23933	0.0122174	1
rno-miR-130a-3p	Oocyte meiosis	26	116	3576	23933	0.0203938	1
rno-miR-130a-3p	Inositol phosphate metabolism	13	55	3576	23933	0.0585946	1
rno-miR-130a-3p	Adherens junction	18	74	3576	23933	0.0225512	1
rno-miR-130a-3p	Neurotrophin signaling pathway	28	136	3576	23933	0.0459722	1
rno-miR-130a-3p	Peroxisome	19	78	3576	23933	0.0191925	1
rno-miR-130a-3p	Metabolic pathways	195	1141	3576	23933	0.0218515	1
rno-miR-130a-3p	ErbB signaling pathway	19	88	3576	23933	0.0594755	1
rno-miR-130a-3p	Glycosphingolipid biosynthesis lacto and neolacto series	7	24	3576	23933	0.05609	1
rno-miR-130a-3p	Colorectal cancer	20	91	3576	23933	0.0461482	1
rno-miR-130a-3p	Leukocyte transendothelial migration	26	116	3576	23933	0.0203938	1
rno-miR-130a-3p	Cell adhesion molecules CAMs	31	156	3576	23933	0.0565407	1
rno-miR-130a-3p	Toll like receptor signaling pathway	21	96	3576	23933	0.0437288	1
rno-miR-130a-3p	Maturity onset diabetes of the young	9	27	3576	23933	0.0134352	1
rno-miR-130a-3p	Butanoate metabolism	10	35	3576	23933	0.0283838	1
rno-miR-130a-3p	Pentose phosphate pathway	7	24	3576	23933	0.05609	1
rno-miR-130a-3p	Aldosterone regulated sodium reabsorption	13	46	3576	23933	0.0147565	1
rno-miR-130a-3p	Complement and coagulation cascades	18	70	3576	23933	0.0129098	1
rno-miR-139-3p	N Glycan biosynthesis	13	45	1608	23933	5.1854e-06	0.000897075
rno-miR-139-3p	Non small cell lung cancer	11	54	1608	23933	0.000794754	0.132724
rno-miR-139-3p	Dilated cardiomyopathy	15	89	1608	23933	0.000820019	0.136943
rno-miR-139-3p	Hypertrophic cardiomyopathy HCM	14	82	1608	23933	0.00106006	0.175969
rno-miR-139-3p	Pancreatic cancer	13	74	1608	23933	0.0012033	0.199749
rno-miR-139-3p	Leukocyte transendothelial migration	17	116	1608	23933	0.0019078	0.309063
rno-miR-139-3p	Adipocytokine signaling pathway	12	70	1608	23933	0.00227175	0.36348
rno-miR-139-3p	Endometrial cancer	10	53	1608	23933	0.00249006	0.39592
rno-miR-139-3p	Axon guidance	18	129	1608	23933	0.00249053	0.395994
rno-miR-139-3p	Type II diabetes mellitus	9	50	1608	23933	0.00558023	0.758911
rno-miR-139-3p	ErbB signaling pathway	13	88	1608	23933	0.00578748	0.77932
rno-miR-139-3p	Cell adhesion molecules CAMs	19	156	1608	23933	0.00862527	0.941386
rno-miR-139-3p	Cardiac muscle contraction	12	84	1608	23933	0.0101942	0.958254
rno-miR-139-3p	mTOR signaling pathway	9	56	1608	23933	0.0117782	0.976688
rno-miR-139-3p	Wnt signaling pathway	18	150	1608	23933	0.0120002	0.978511
rno-miR-139-3p	Primary bile acid biosynthesis	4	15	1608	23933	0.0152312	0.993475
rno-miR-139-3p	Pathways in cancer	33	332	1608	23933	0.015904	0.994955
rno-miR-139-3p	Calcium signaling pathway	21	191	1608	23933	0.0179577	0.998111
rno-miR-139-3p	Glycosphingolipid biosynthesis lacto and neolacto series	5	24	1608	23933	0.0197744	0.998111
rno-miR-139-3p	Endocytosis	23	215	1608	23933	0.0184989	0.998111
rno-miR-139-3p	Focal adhesion	21	192	1608	23933	0.0189307	0.998111
rno-miR-139-3p	Vascular smooth muscle contraction	13	118	1608	23933	0.0534665	0.998111
rno-miR-139-3p	Regulation of actin cytoskeleton	22	212	1608	23933	0.0283213	0.998111
rno-miR-139-3p	Toll like receptor signaling pathway	12	96	1608	23933	0.0271169	0.998111
rno-miR-139-3p	Renal cell carcinoma	9	70	1608	23933	0.044093	0.998111
rno-miR-139-3p	Arrhythmogenic right ventricular cardiomyopathy ARVC	10	74	1608	23933	0.0258062	0.998111
rno-miR-139-3p	VEGF signaling pathway	10	77	1608	23933	0.0329422	0.998111
rno-miR-139-3p	Colorectal cancer	11	91	1608	23933	0.0413014	0.998111
rno-miR-139-3p	Insulin signaling pathway	16	138	1608	23933	0.0230383	0.998111
rno-miR-139-3p	B cell receptor signaling pathway	10	80	1608	23933	0.0413566	0.998111
rno-miR-139-3p	Ubiquitin mediated proteolysis	14	131	1608	23933	0.0571495	0.998111
rno-miR-139-3p	Tight junction	15	134	1608	23933	0.0356504	0.998111
rno-miR-139-3p	Progesterone mediated oocyte maturation	11	90	1608	23933	0.0385526	0.998111
rno-miR-140-5p	Wnt signaling pathway	47	150	4162	23933	2.10117e-05	0.0039502
rno-miR-140-5p	Ubiquitin mediated proteolysis	39	131	4162	23933	0.000332445	0.0615023
rno-miR-140-5p	Regulation of actin cytoskeleton	57	212	4162	23933	0.000349227	0.064607
rno-miR-140-5p	MAPK signaling pathway	70	278	4162	23933	0.000635778	0.115076
rno-miR-140-5p	Neurotrophin signaling pathway	39	136	4162	23933	0.000751793	0.135323
rno-miR-140-5p	Renal cell carcinoma	23	70	4162	23933	0.00123992	0.216986
rno-miR-140-5p	Pathways in cancer	78	332	4162	23933	0.00267407	0.435873
rno-miR-140-5p	Peroxisome	24	78	4162	23933	0.00267673	0.436308
rno-miR-140-5p	Hematopoietic cell lineage	23	76	4162	23933	0.004091	0.61774
rno-miR-140-5p	Inositol phosphate metabolism	18	55	4162	23933	0.00422702	0.634053
rno-miR-140-5p	Metabolic pathways	232	1141	4162	23933	0.00461017	0.676425
rno-miR-140-5p	Focal adhesion	48	192	4162	23933	0.00478325	0.691933
rno-miR-140-5p	Hedgehog signaling pathway	18	56	4162	23933	0.00523466	0.732853
rno-miR-140-5p	Hypertrophic cardiomyopathy HCM	24	82	4162	23933	0.00544496	0.751404
rno-miR-140-5p	Melanogenesis	28	101	4162	23933	0.00649154	0.84392
rno-miR-140-5p	Insulin signaling pathway	36	138	4162	23933	0.00659501	0.857352
rno-miR-140-5p	Axon guidance	34	129	4162	23933	0.00687475	0.879968
rno-miR-140-5p	Propanoate metabolism	10	34	4162	23933	0.0587313	1
rno-miR-140-5p	Cysteine and methionine metabolism	11	35	4162	23933	0.0308031	1
rno-miR-140-5p	Adherens junction	20	74	4162	23933	0.0253131	1
rno-miR-140-5p	Notch signaling pathway	13	46	4162	23933	0.0458782	1
rno-miR-140-5p	ECM receptor interaction	20	74	4162	23933	0.0253131	1
rno-miR-140-5p	Natural killer cell mediated cytotoxicity	27	111	4162	23933	0.0395681	1
rno-miR-140-5p	Colorectal cancer	25	91	4162	23933	0.0109671	1
rno-miR-140-5p	Arrhythmogenic right ventricular cardiomyopathy ARVC	19	74	4162	23933	0.0467837	1
rno-miR-140-5p	Leukocyte transendothelial migration	30	116	4162	23933	0.0139265	1
rno-miR-140-5p	Adipocytokine signaling pathway	20	70	4162	23933	0.0139158	1
rno-miR-140-5p	Steroid biosynthesis	7	17	4162	23933	0.0183674	1
rno-miR-140-5p	RIG I like receptor signaling pathway	19	65	4162	23933	0.0126932	1
rno-miR-140-5p	GnRH signaling pathway	24	97	4162	23933	0.0419395	1
rno-miR-140-5p	Pancreatic cancer	19	74	4162	23933	0.0467837	1
rno-miR-140-5p	Valine leucine and isoleucine degradation	14	48	4162	23933	0.0303709	1
rno-miR-140-5p	Prostate cancer	24	93	4162	23933	0.0264317	1
rno-miR-140-5p	Type II diabetes mellitus	16	50	4162	23933	0.00861185	1
rno-miR-140-5p	Phosphatidylinositol signaling system	20	73	4162	23933	0.02196	1
rno-miR-140-5p	PPAR signaling pathway	19	74	4162	23933	0.0467837	1
rno-miR-140-5p	Chronic myeloid leukemia	23	82	4162	23933	0.0110767	1
rno-miR-140-5p	Thyroid cancer	11	32	4162	23933	0.0156834	1
rno-miR-140-5p	Biosynthesis of unsaturated fatty acids	10	27	4162	23933	0.0119354	1
rno-miR-140-5p	Arachidonic acid metabolism	19	76	4162	23933	0.0593487	1
rno-miR-140-5p	Basal cell carcinoma	15	56	4162	23933	0.0519241	1
rno-miR-140-5p	p53 signaling pathway	19	74	4162	23933	0.0467837	1
rno-miR-143-3p	Gap junction	29	87	3949	23933	9.09972e-05	0.0171075
rno-miR-143-3p	Wnt signaling pathway	42	150	3949	23933	0.000269323	0.0500941
rno-miR-143-3p	Axon guidance	37	129	3949	23933	0.000363448	0.0672379
rno-miR-143-3p	Pathways in cancer	78	332	3949	23933	0.000594967	0.108879
rno-miR-143-3p	Phosphatidylinositol signaling system	23	73	3949	23933	0.00113052	0.204624
rno-miR-143-3p	N Glycan biosynthesis	16	45	3949	23933	0.00153064	0.272454
rno-miR-143-3p	Leukocyte transendothelial migration	32	116	3949	23933	0.00177393	0.312212
rno-miR-143-3p	Glycerophospholipid metabolism	21	68	3949	23933	0.0023972	0.412319
rno-miR-143-3p	Long term depression	22	73	3949	23933	0.00269435	0.460734
rno-miR-143-3p	Tight junction	34	134	3949	23933	0.00565657	0.83675
rno-miR-143-3p	Inositol phosphate metabolism	17	55	3949	23933	0.00591529	0.857718
rno-miR-143-3p	Endocytosis	50	215	3949	23933	0.0063581	0.893385
rno-miR-143-3p	Neurotrophin signaling pathway	34	136	3949	23933	0.00719619	0.964289
rno-miR-143-3p	Chemokine signaling pathway	37	174	3949	23933	0.0585955	1
rno-miR-143-3p	Non small cell lung cancer	15	54	3949	23933	0.0254243	1
rno-miR-143-3p	Regulation of actin cytoskeleton	47	212	3949	23933	0.0188361	1
rno-miR-143-3p	Focal adhesion	43	192	3949	23933	0.0202345	1
rno-miR-143-3p	MAPK signaling pathway	59	278	3949	23933	0.0226017	1
rno-miR-143-3p	VEGF signaling pathway	21	77	3949	23933	0.0115274	1
rno-miR-143-3p	GnRH signaling pathway	24	97	3949	23933	0.0241014	1
rno-miR-143-3p	Cell adhesion molecules CAMs	34	156	3949	23933	0.05027	1
rno-miR-143-3p	Apoptosis	24	97	3949	23933	0.0241014	1
rno-miR-143-3p	Lysosome	29	125	3949	23933	0.0325604	1
rno-miR-143-3p	Fc gamma R mediated phagocytosis	25	95	3949	23933	0.0100525	1
rno-miR-143-3p	ECM receptor interaction	20	74	3949	23933	0.0148885	1
rno-miR-143-3p	Aldosterone regulated sodium reabsorption	13	46	3949	23933	0.0314763	1
rno-miR-143-3p	Long term potentiation	18	74	3949	23933	0.0536395	1
rno-miR-143-3p	Glioma	18	65	3949	23933	0.0157802	1
rno-miR-143-3p	Vascular smooth muscle contraction	29	118	3949	23933	0.0155859	1
rno-miR-143-3p	Fc epsilon RI signaling pathway	19	79	3949	23933	0.0535086	1
rno-miR-143-3p	Hematopoietic cell lineage	20	76	3949	23933	0.0198603	1
rno-miR-143-3p	Metabolic pathways	218	1141	3949	23933	0.00930974	1
rno-miR-146b-5p	Endocytosis	60	215	4086	23933	4.76585e-05	0.0089598
rno-miR-146b-5p	Axon guidance	38	129	4086	23933	0.000340965	0.0637605
rno-miR-146b-5p	Renal cell carcinoma	23	70	4086	23933	0.000957813	0.176238
rno-miR-146b-5p	Non small cell lung cancer	18	54	4086	23933	0.00275204	0.473352
rno-miR-146b-5p	Phosphatidylinositol signaling system	22	73	4086	23933	0.00414146	0.683341
rno-miR-146b-5p	Glioma	20	65	4086	23933	0.00470913	0.762879
rno-miR-146b-5p	ErbB signaling pathway	25	88	4086	23933	0.00551612	0.843352
rno-miR-146b-5p	Leukocyte transendothelial migration	31	116	4086	23933	0.00590523	0.87988
rno-miR-146b-5p	N Glycan biosynthesis	15	45	4086	23933	0.00601283	0.889898
rno-miR-146b-5p	Bladder cancer	13	37	4086	23933	0.00624601	0.911918
rno-miR-146b-5p	Neurotrophin signaling pathway	35	136	4086	23933	0.00685137	0.972895
rno-miR-146b-5p	Natural killer cell mediated cytotoxicity	27	111	4086	23933	0.0322364	1
rno-miR-146b-5p	Nucleotide excision repair	14	43	4086	23933	0.00981805	1
rno-miR-146b-5p	Metabolic pathways	223	1141	4086	23933	0.0137763	1
rno-miR-146b-5p	Pyrimidine metabolism	23	92	4086	23933	0.0341364	1
rno-miR-146b-5p	Gap junction	22	87	4086	23933	0.0334642	1
rno-miR-146b-5p	Vitamin B6 metabolism	4	7	4086	23933	0.0191839	1
rno-miR-146b-5p	B cell receptor signaling pathway	21	80	4086	23933	0.0252684	1
rno-miR-146b-5p	Glycerophospholipid metabolism	19	68	4086	23933	0.0171317	1
rno-miR-146b-5p	Pantothenate and CoA biosynthesis	6	15	4086	23933	0.0305086	1
rno-miR-146b-5p	Pathways in cancer	68	332	4086	23933	0.0584858	1
rno-miR-146b-5p	Fc gamma R mediated phagocytosis	23	95	4086	23933	0.0475927	1
rno-miR-146b-5p	Pyruvate metabolism	12	40	4086	23933	0.0308884	1
rno-miR-146b-5p	Chronic myeloid leukemia	20	82	4086	23933	0.057607	1
rno-miR-146b-5p	MAPK signaling pathway	63	278	4086	23933	0.00965349	1
rno-miR-146b-5p	Fc epsilon RI signaling pathway	21	79	4086	23933	0.0220875	1
rno-miR-146b-5p	Ubiquitin mediated proteolysis	33	131	4086	23933	0.0117402	1
rno-miR-146b-5p	Purine metabolism	37	155	4086	23933	0.0187963	1
rno-miR-146b-5p	VEGF signaling pathway	20	77	4086	23933	0.0317167	1
rno-miR-146b-5p	T cell receptor signaling pathway	29	116	4086	23933	0.019165	1
rno-miR-146b-5p	Pancreatic cancer	19	74	4086	23933	0.0397585	1
rno-miR-146b-5p	Wnt signaling pathway	37	150	4086	23933	0.0112814	1
rno-miR-146b-5p	Glycerolipid metabolism	13	48	4086	23933	0.0550645	1
rno-miR-152-3p	Pathways in cancer	83	332	3479	23933	3.08984e-07	5.62351e-05
rno-miR-152-3p	Wnt signaling pathway	45	150	3479	23933	9.1636e-07	0.000165861
rno-miR-152-3p	MAPK signaling pathway	68	278	3479	23933	7.68199e-06	0.00138276
rno-miR-152-3p	Focal adhesion	49	192	3479	23933	4.29355e-05	0.00764251
rno-miR-152-3p	Melanogenesis	30	101	3479	23933	6.94389e-05	0.0122907
rno-miR-152-3p	ECM receptor interaction	23	74	3479	23933	0.000224249	0.037898
rno-miR-152-3p	Prostate cancer	27	93	3479	23933	0.00023737	0.0398781
rno-miR-152-3p	Thiamine metabolism	5	6	3479	23933	0.00034148	0.0570271
rno-miR-152-3p	Primary bile acid biosynthesis	8	15	3479	23933	0.000487568	0.0799612
rno-miR-152-3p	Phosphatidylinositol signaling system	22	73	3479	23933	0.000491903	0.0806721
rno-miR-152-3p	Chemokine signaling pathway	42	174	3479	23933	0.000520952	0.0854362
rno-miR-152-3p	Calcium signaling pathway	45	191	3479	23933	0.000589658	0.0967039
rno-miR-152-3p	Pancreatic cancer	22	74	3479	23933	0.000605141	0.098638
rno-miR-152-3p	Glioma	20	65	3479	23933	0.000649349	0.105844
rno-miR-152-3p	Renal cell carcinoma	21	70	3479	23933	0.000699147	0.113961
rno-miR-152-3p	Regulation of actin cytoskeleton	48	212	3479	23933	0.00100422	0.162684
rno-miR-152-3p	Chronic myeloid leukemia	23	82	3479	23933	0.00112156	0.181692
rno-miR-152-3p	Small cell lung cancer	24	87	3479	23933	0.00114234	0.185059
rno-miR-152-3p	Axon guidance	32	129	3479	23933	0.00140841	0.225346
rno-miR-152-3p	Neurotrophin signaling pathway	33	136	3479	23933	0.00177704	0.277218
rno-miR-152-3p	TGF beta signaling pathway	23	86	3479	23933	0.00223515	0.339743
rno-miR-152-3p	Endocytosis	47	215	3479	23933	0.00240034	0.36005
rno-miR-152-3p	B cell receptor signaling pathway	21	80	3479	23933	0.00430992	0.586149
rno-miR-152-3p	Peroxisome	20	78	3479	23933	0.00695865	0.880805
rno-miR-152-3p	Cell cycle	29	126	3479	23933	0.00718402	0.905187
rno-miR-152-3p	Non small cell lung cancer	15	54	3479	23933	0.00847369	0.991422
rno-miR-152-3p	Antigen processing and presentation	21	100	3479	23933	0.0500054	1
rno-miR-152-3p	Arrhythmogenic right ventricular cardiomyopathy ARVC	18	74	3479	23933	0.0174378	1
rno-miR-152-3p	Aldosterone regulated sodium reabsorption	12	46	3479	23933	0.0283909	1
rno-miR-152-3p	Nitrogen metabolism	7	23	3479	23933	0.0398268	1
rno-miR-152-3p	mTOR signaling pathway	13	56	3479	23933	0.0552892	1
rno-miR-152-3p	Basal cell carcinoma	14	56	3479	23933	0.0268442	1
rno-miR-152-3p	Leukocyte transendothelial migration	25	116	3479	23933	0.0261992	1
rno-miR-152-3p	GnRH signaling pathway	21	97	3479	23933	0.0374086	1
rno-miR-152-3p	Colorectal cancer	21	91	3479	23933	0.0194442	1
rno-miR-152-3p	Fc gamma R mediated phagocytosis	22	95	3479	23933	0.0163933	1
rno-miR-152-3p	VEGF signaling pathway	19	77	3479	23933	0.0127693	1
rno-miR-152-3p	Adipocytokine signaling pathway	18	70	3479	23933	0.00982422	1
rno-miR-152-3p	Long term potentiation	18	74	3479	23933	0.0174378	1
rno-miR-152-3p	N Glycan biosynthesis	11	45	3479	23933	0.0538089	1
rno-miR-152-3p	Pantothenate and CoA biosynthesis	5	15	3479	23933	0.0549493	1
rno-miR-152-3p	Natural killer cell mediated cytotoxicity	24	111	3479	23933	0.0279211	1
rno-miR-152-3p	ABC transporters	12	46	3479	23933	0.0283909	1
rno-miR-152-3p	Insulin signaling pathway	29	138	3479	23933	0.0244134	1
rno-miR-152-3p	Tryptophan metabolism	11	45	3479	23933	0.0538089	1
rno-miR-152-3p	Hypertrophic cardiomyopathy HCM	20	82	3479	23933	0.0123046	1
rno-miR-152-3p	Dilated cardiomyopathy	21	89	3479	23933	0.0152615	1
rno-miR-152-3p	Neuroactive ligand receptor interaction	49	268	3479	23933	0.0513513	1
rno-miR-152-3p	Steroid hormone biosynthesis	13	53	3479	23933	0.037152	1
rno-miR-152-3p	Gap junction	19	87	3479	23933	0.042588	1
rno-miR-152-3p	Toll like receptor signaling pathway	23	96	3479	23933	0.00954754	1
rno-miR-152-3p	Pentose and glucuronate interconversions	7	24	3479	23933	0.0494003	1
rno-miR-152-3p	SNARE interactions in vesicular transport	10	36	3479	23933	0.0288521	1
rno-miR-152-3p	Inositol phosphate metabolism	13	55	3479	23933	0.0486859	1
rno-miR-199a-5p	Focal adhesion	70	192	4751	23933	5.96253e-08	1.12692e-05
rno-miR-199a-5p	Axon guidance	49	129	4751	23933	1.39268e-06	0.000260431
rno-miR-199a-5p	Phosphatidylinositol signaling system	32	73	4751	23933	2.7108e-06	0.000506919
rno-miR-199a-5p	Leukocyte transendothelial migration	43	116	4751	23933	1.22706e-05	0.00228232
rno-miR-199a-5p	Wnt signaling pathway	51	150	4751	23933	3.24727e-05	0.00597498
rno-miR-199a-5p	Small cell lung cancer	33	87	4751	23933	7.15887e-05	0.0130291
rno-miR-199a-5p	Renal cell carcinoma	28	70	4751	23933	8.38193e-05	0.0151713
rno-miR-199a-5p	Pathways in cancer	94	332	4751	23933	0.000121247	0.0218244
rno-miR-199a-5p	Inositol phosphate metabolism	23	55	4751	23933	0.00016007	0.0286525
rno-miR-199a-5p	Metabolic pathways	273	1141	4751	23933	0.000304401	0.053879
rno-miR-199a-5p	Ubiquitin mediated proteolysis	43	131	4751	23933	0.000312433	0.0553006
rno-miR-199a-5p	ECM receptor interaction	27	74	4751	23933	0.000642485	0.111792
rno-miR-199a-5p	Glycerophospholipid metabolism	25	68	4751	23933	0.000882725	0.151829
rno-miR-199a-5p	Pentose and glucuronate interconversions	12	24	4751	23933	0.000906255	0.155249
rno-miR-199a-5p	Insulin signaling pathway	43	138	4751	23933	0.00105309	0.179025
rno-miR-199a-5p	Adherens junction	26	74	4751	23933	0.00152008	0.247773
rno-miR-199a-5p	Regulation of actin cytoskeleton	60	212	4751	23933	0.00187989	0.298902
rno-miR-199a-5p	Steroid hormone biosynthesis	20	53	4751	23933	0.00194363	0.309037
rno-miR-199a-5p	Chemokine signaling pathway	50	174	4751	23933	0.00304889	0.46648
rno-miR-199a-5p	Chronic myeloid leukemia	27	82	4751	23933	0.00360961	0.541442
rno-miR-199a-5p	mTOR signaling pathway	20	56	4751	23933	0.00410215	0.598914
rno-miR-199a-5p	Lysosome	37	125	4751	23933	0.00585667	0.784794
rno-miR-199a-5p	SNARE interactions in vesicular transport	14	36	4751	23933	0.00653938	0.856659
rno-miR-199a-5p	Pancreatic cancer	24	74	4751	23933	0.00722087	0.924272
rno-miR-199a-5p	Long term potentiation	24	74	4751	23933	0.00722087	0.924272
rno-miR-199a-5p	RIG I like receptor signaling pathway	19	65	4751	23933	0.0453161	1
rno-miR-199a-5p	MAPK signaling pathway	71	278	4751	23933	0.0119287	1
rno-miR-199a-5p	Melanogenesis	30	101	4751	23933	0.0115842	1
rno-miR-199a-5p	Peroxisome	22	78	4751	23933	0.047856	1
rno-miR-199a-5p	Oocyte meiosis	31	116	4751	23933	0.0442158	1
rno-miR-199a-5p	Dorso ventral axis formation	9	22	4751	23933	0.0191723	1
rno-miR-199a-5p	Ether lipid metabolism	12	36	4751	23933	0.0401884	1
rno-miR-199a-5p	Non small cell lung cancer	18	54	4751	23933	0.0137766	1
rno-miR-199a-5p	Aminoacyl tRNA biosynthesis	14	41	4751	23933	0.0226556	1
rno-miR-199a-5p	Ascorbate and aldarate metabolism	10	27	4751	23933	0.0289284	1
rno-miR-199a-5p	Arrhythmogenic right ventricular cardiomyopathy ARVC	22	74	4751	23933	0.0274872	1
rno-miR-199a-5p	Pantothenate and CoA biosynthesis	7	15	4751	23933	0.0173184	1
rno-miR-199a-5p	Basal cell carcinoma	17	56	4751	23933	0.0403894	1
rno-miR-199a-5p	Fc epsilon RI signaling pathway	22	79	4751	23933	0.0543129	1
rno-miR-199a-5p	Tryptophan metabolism	14	45	4751	23933	0.0491434	1
rno-miR-199a-5p	Acute myeloid leukemia	17	58	4751	23933	0.0549092	1
rno-miR-199a-5p	Endocytosis	55	215	4751	23933	0.0236266	1
rno-miR-199a-5p	Long term depression	22	73	4751	23933	0.0236221	1
rno-miR-199a-5p	Glioma	20	65	4751	23933	0.0241051	1
rno-miR-199a-5p	Tight junction	36	134	4751	23933	0.0298567	1
rno-miR-199a-5p	Endometrial cancer	17	53	4751	23933	0.0241124	1
rno-miR-199a-5p	Notch signaling pathway	15	46	4751	23933	0.0284735	1
rno-miR-199a-5p	Propanoate metabolism	11	34	4751	23933	0.0591092	1
rno-miR-199a-5p	Neurotrophin signaling pathway	38	136	4751	23933	0.0142367	1
rno-miR-199a-5p	Glycerolipid metabolism	16	48	4751	23933	0.0195639	1
rno-miR-199a-5p	Prostate cancer	28	93	4751	23933	0.0119082	1
rno-miR-199a-5p	Lysine degradation	15	46	4751	23933	0.0284735	1
rno-miR-199a-5p	ErbB signaling pathway	27	88	4751	23933	0.0102883	1
rno-miR-199a-5p	Type II diabetes mellitus	15	50	4751	23933	0.0572565	1
rno-miR-199a-5p	Colorectal cancer	26	91	4751	23933	0.0289089	1
rno-miR-203a-3p	Wnt signaling pathway	53	150	5046	23933	3.86207e-05	0.00733792
rno-miR-203a-3p	Metabolic pathways	293	1141	5046	23933	7.81283e-05	0.0147663
rno-miR-203a-3p	TGF beta signaling pathway	33	86	5046	23933	0.000185256	0.0348281
rno-miR-203a-3p	Glycosphingolipid biosynthesis lacto and neolacto series	13	24	5046	23933	0.000373635	0.0691225
rno-miR-203a-3p	Ubiquitin mediated proteolysis	44	131	5046	23933	0.000593973	0.107509
rno-miR-203a-3p	Leukocyte transendothelial migration	39	116	5046	23933	0.00115309	0.202943
rno-miR-203a-3p	Axon guidance	42	129	5046	23933	0.00156087	0.271592
rno-miR-203a-3p	ECM receptor interaction	27	74	5046	23933	0.00166571	0.288167
rno-miR-203a-3p	Starch and sucrose metabolism	18	44	5046	23933	0.0022555	0.381179
rno-miR-203a-3p	Phosphatidylinositol signaling system	26	73	5046	23933	0.00296522	0.4774
rno-miR-203a-3p	Focal adhesion	57	192	5046	23933	0.00301501	0.482401
rno-miR-203a-3p	Natural killer cell mediated cytotoxicity	36	111	5046	23933	0.00347949	0.539321
rno-miR-203a-3p	Insulin signaling pathway	43	138	5046	23933	0.00352384	0.542672
rno-miR-203a-3p	Adherens junction	26	74	5046	23933	0.00366912	0.561375
rno-miR-203a-3p	Drug metabolism other enzymes	20	53	5046	23933	0.00407476	0.611213
rno-miR-203a-3p	Endocytosis	62	215	5046	23933	0.00426828	0.631705
rno-miR-203a-3p	Glioma	23	65	5046	23933	0.00549784	0.780693
rno-miR-203a-3p	Pantothenate and CoA biosynthesis	8	15	5046	23933	0.00595041	0.833057
rno-miR-203a-3p	Pathways in cancer	89	332	5046	23933	0.00718643	0.966515
rno-miR-203a-3p	Long term potentiation	25	74	5046	23933	0.00765767	0.993987
rno-miR-203a-3p	Renal cell carcinoma	23	70	5046	23933	0.0146199	1
rno-miR-203a-3p	Neurotrophin signaling pathway	39	136	5046	23933	0.0219107	1
rno-miR-203a-3p	Endometrial cancer	17	53	5046	23933	0.0410125	1
rno-miR-203a-3p	ErbB signaling pathway	26	88	5046	23933	0.0382729	1
rno-miR-203a-3p	Peroxisome	25	78	5046	23933	0.0155901	1
rno-miR-203a-3p	Thiamine metabolism	4	6	5046	23933	0.020506	1
rno-miR-203a-3p	Pentose phosphate pathway	9	24	5046	23933	0.0489488	1
rno-miR-203a-3p	Non small cell lung cancer	17	54	5046	23933	0.0484736	1
rno-miR-203a-3p	Oocyte meiosis	34	116	5046	23933	0.0225187	1
rno-miR-203a-3p	Pancreatic cancer	22	74	5046	23933	0.0502328	1
rno-miR-203a-3p	Steroid hormone biosynthesis	19	53	5046	23933	0.00946659	1
rno-miR-203a-3p	Small cell lung cancer	27	87	5046	23933	0.019018	1
rno-miR-203a-3p	Glycosphingolipid biosynthesis globo series	6	13	5046	23933	0.0381599	1
rno-miR-203a-3p	Cell cycle	37	126	5046	23933	0.0174069	1
rno-miR-203a-3p	Spliceosome	38	129	5046	23933	0.015329	1
rno-miR-203a-3p	Thyroid cancer	11	32	5046	23933	0.0574398	1
rno-miR-203a-3p	Pentose and glucuronate interconversions	10	24	5046	23933	0.0181186	1
rno-miR-203a-3p	Inositol phosphate metabolism	18	55	5046	23933	0.029765	1
rno-miR-203a-3p	Long term depression	23	73	5046	23933	0.0242369	1
rno-miR-203a-3p	p53 signaling pathway	22	74	5046	23933	0.0502328	1
rno-miR-203a-3p	Homologous recombination	10	26	5046	23933	0.0326246	1
rno-miR-222-3p	Wnt signaling pathway	50	150	3961	23933	3.58313e-07	6.70045e-05
rno-miR-222-3p	Axon guidance	42	129	3961	23933	5.86117e-06	0.00109018
rno-miR-222-3p	Neurotrophin signaling pathway	42	136	3961	23933	2.49763e-05	0.00462061
rno-miR-222-3p	Pathways in cancer	82	332	3961	23933	8.62624e-05	0.0158723
rno-miR-222-3p	MAPK signaling pathway	69	278	3961	23933	0.000257384	0.0460718
rno-miR-222-3p	Oocyte meiosis	34	116	3961	23933	0.000422233	0.0751575
rno-miR-222-3p	Leukocyte transendothelial migration	34	116	3961	23933	0.000422233	0.0751575
rno-miR-222-3p	Long term depression	24	73	3961	23933	0.000468291	0.0833558
rno-miR-222-3p	Renal cell carcinoma	23	70	3961	23933	0.000614953	0.108847
rno-miR-222-3p	Melanogenesis	30	101	3961	23933	0.000702039	0.124261
rno-miR-222-3p	Long term potentiation	23	74	3961	23933	0.00144693	0.247425
rno-miR-222-3p	Adherens junction	23	74	3961	23933	0.00144693	0.247425
rno-miR-222-3p	Thyroid cancer	12	32	3961	23933	0.00358866	0.559194
rno-miR-222-3p	Aldosterone regulated sodium reabsorption	15	46	3961	23933	0.005626	0.776388
rno-miR-222-3p	Toll like receptor signaling pathway	26	96	3961	23933	0.00614883	0.835719
rno-miR-222-3p	PPAR signaling pathway	21	74	3961	23933	0.00741698	0.964208
rno-miR-222-3p	Ubiquitin mediated proteolysis	33	131	3961	23933	0.00744076	0.966671
rno-miR-222-3p	RIG I like receptor signaling pathway	19	65	3961	23933	0.00753548	0.972077
rno-miR-222-3p	Cysteine and methionine metabolism	12	35	3961	23933	0.00819682	1
rno-miR-222-3p	p53 signaling pathway	18	74	3961	23933	0.054993	1
rno-miR-222-3p	Phosphatidylinositol signaling system	20	73	3961	23933	0.0132165	1
rno-miR-222-3p	Arginine and proline metabolism	15	55	3961	23933	0.0305202	1
rno-miR-222-3p	Cell cycle	30	126	3961	23933	0.0224464	1
rno-miR-222-3p	Progesterone mediated oocyte maturation	22	90	3961	23933	0.0349301	1
rno-miR-222-3p	Sphingolipid metabolism	12	44	3961	23933	0.0497671	1
rno-miR-222-3p	SNARE interactions in vesicular transport	12	36	3961	23933	0.0104795	1
rno-miR-222-3p	Calcium signaling pathway	42	191	3961	23933	0.0298684	1
rno-miR-222-3p	Alanine aspartate and glutamate metabolism	9	30	3961	23933	0.0485447	1
rno-miR-222-3p	Vascular smooth muscle contraction	28	118	3961	23933	0.0278491	1
rno-miR-222-3p	Endometrial cancer	14	53	3961	23933	0.0460291	1
rno-miR-222-3p	Inositol phosphate metabolism	15	55	3961	23933	0.0305202	1
rno-miR-222-3p	Glycosphingolipid biosynthesis lacto and neolacto series	9	24	3961	23933	0.0112019	1
rno-miR-222-3p	Metabolic pathways	210	1141	3961	23933	0.0472427	1
rno-miR-222-3p	Chemokine signaling pathway	41	174	3961	23933	0.0105264	1
rno-miR-222-3p	Tyrosine metabolism	11	36	3961	23933	0.0270793	1
rno-miR-222-3p	Adipocytokine signaling pathway	18	70	3961	23933	0.0335276	1
rno-miR-222-3p	Fatty acid metabolism	14	45	3961	23933	0.0115047	1
rno-miR-338-5p	Wnt signaling pathway	40	150	3414	23933	4.84669e-05	0.00896637
rno-miR-338-5p	Glycosphingolipid biosynthesis lacto and neolacto series	10	24	3414	23933	0.00099024	0.178243
rno-miR-338-5p	Phosphatidylinositol signaling system	21	73	3414	23933	0.000996521	0.179374
rno-miR-338-5p	Axon guidance	32	129	3414	23933	0.00102592	0.184666
rno-miR-338-5p	N Glycan biosynthesis	14	45	3414	23933	0.00301811	0.522133
rno-miR-338-5p	Melanogenesis	25	101	3414	23933	0.00355088	0.600099
rno-miR-338-5p	Notch signaling pathway	14	46	3414	23933	0.00377822	0.627953
rno-miR-338-5p	TGF beta signaling pathway	22	86	3414	23933	0.00392986	0.648426
rno-miR-338-5p	Pathways in cancer	65	332	3414	23933	0.00453102	0.720432
rno-miR-338-5p	Long term potentiation	19	74	3414	23933	0.00676126	0.91277
rno-miR-338-5p	Adherens junction	18	74	3414	23933	0.0145593	1
rno-miR-338-5p	T cell receptor signaling pathway	24	116	3414	23933	0.0368674	1
rno-miR-338-5p	Complement and coagulation cascades	16	70	3414	23933	0.0353753	1
rno-miR-338-5p	Primary bile acid biosynthesis	5	15	3414	23933	0.0512467	1
rno-miR-338-5p	Leukocyte transendothelial migration	24	116	3414	23933	0.0368674	1
rno-miR-338-5p	Propanoate metabolism	10	34	3414	23933	0.0172474	1
rno-miR-338-5p	Inositol phosphate metabolism	15	55	3414	23933	0.00853711	1
rno-miR-338-5p	ECM receptor interaction	16	74	3414	23933	0.0555752	1
rno-miR-338-5p	Small cell lung cancer	21	87	3414	23933	0.00961737	1
rno-miR-338-5p	Peroxisome	17	78	3414	23933	0.0463837	1
rno-miR-338-5p	Long term depression	16	73	3414	23933	0.0499142	1
rno-miR-338-5p	Ubiquitin mediated proteolysis	26	131	3414	23933	0.0484623	1
rno-miR-338-5p	Cysteine and methionine metabolism	10	35	3414	23933	0.0211388	1
rno-miR-338-5p	Metabolic pathways	185	1141	3414	23933	0.0312023	1
rno-miR-338-5p	Renal cell carcinoma	18	70	3414	23933	0.00811492	1
rno-miR-338-5p	Cell cycle	25	126	3414	23933	0.0523378	1
rno-miR-338-5p	MAPK signaling pathway	53	278	3414	23933	0.0158574	1
rno-miR-338-5p	Dorso ventral axis formation	8	22	3414	23933	0.00840312	1
rno-miR-338-5p	Focal adhesion	38	192	3414	23933	0.0213992	1
rno-miR-497-5p	Wnt signaling pathway	67	150	5207	23933	3.07531e-10	5.68933e-08
rno-miR-497-5p	Axon guidance	60	129	5207	23933	3.57977e-10	6.62258e-08
rno-miR-497-5p	Pathways in cancer	113	332	5207	23933	1.49314e-07	2.73245e-05
rno-miR-497-5p	Insulin signaling pathway	57	138	5207	23933	1.78218e-07	3.26139e-05
rno-miR-497-5p	Oocyte meiosis	49	116	5207	23933	5.69052e-07	0.000102998
rno-miR-497-5p	Focal adhesion	71	192	5207	23933	1.02181e-06	0.000184948
rno-miR-497-5p	Neurotrophin signaling pathway	53	136	5207	23933	3.90035e-06	0.000698162
rno-miR-497-5p	Cell cycle	50	126	5207	23933	3.95426e-06	0.000707812
rno-miR-497-5p	B cell receptor signaling pathway	34	80	5207	23933	2.49691e-05	0.00431966
rno-miR-497-5p	Prostate cancer	38	93	5207	23933	2.52181e-05	0.00436274
rno-miR-497-5p	Regulation of actin cytoskeleton	72	212	5207	23933	2.7075e-05	0.00465691
rno-miR-497-5p	Glioma	29	65	5207	23933	3.25471e-05	0.00556555
rno-miR-497-5p	Non small cell lung cancer	25	54	5207	23933	5.27843e-05	0.00886776
rno-miR-497-5p	Renal cell carcinoma	30	70	5207	23933	6.07565e-05	0.0101463
rno-miR-497-5p	Ubiquitin mediated proteolysis	48	131	5207	23933	6.99857e-05	0.0116176
rno-miR-497-5p	mTOR signaling pathway	25	56	5207	23933	0.000110356	0.017988
rno-miR-497-5p	Chronic myeloid leukemia	33	82	5207	23933	0.000119034	0.0192835
rno-miR-497-5p	MAPK signaling pathway	87	278	5207	23933	0.000128468	0.0208117
rno-miR-497-5p	Long term potentiation	30	74	5207	23933	0.000204164	0.0322579
rno-miR-497-5p	Acute myeloid leukemia	25	58	5207	23933	0.000218252	0.0342656
rno-miR-497-5p	ErbB signaling pathway	34	88	5207	23933	0.000240454	0.0375108
rno-miR-497-5p	Progesterone mediated oocyte maturation	34	90	5207	23933	0.000393402	0.0594038
rno-miR-497-5p	Melanogenesis	37	101	5207	23933	0.00045104	0.067656
rno-miR-497-5p	Endocytosis	68	215	5207	23933	0.000474643	0.0707218
rno-miR-497-5p	p53 signaling pathway	29	74	5207	23933	0.000507999	0.0756918
rno-miR-497-5p	ECM receptor interaction	29	74	5207	23933	0.000507999	0.0756918
rno-miR-497-5p	Pancreatic cancer	29	74	5207	23933	0.000507999	0.0756918
rno-miR-497-5p	Fc gamma R mediated phagocytosis	35	95	5207	23933	0.000562009	0.0831773
rno-miR-497-5p	Phosphatidylinositol signaling system	28	73	5207	23933	0.000937493	0.134999
rno-miR-497-5p	Gap junction	32	87	5207	23933	0.000979405	0.140055
rno-miR-497-5p	Small cell lung cancer	32	87	5207	23933	0.000979405	0.140055
rno-miR-497-5p	Adipocytokine signaling pathway	27	70	5207	23933	0.00103861	0.147483
rno-miR-497-5p	Natural killer cell mediated cytotoxicity	38	111	5207	23933	0.00166035	0.227467
rno-miR-497-5p	Apoptosis	34	97	5207	23933	0.00181157	0.246373
rno-miR-497-5p	SNARE interactions in vesicular transport	16	36	5207	23933	0.0019677	0.26564
rno-miR-497-5p	T cell receptor signaling pathway	39	116	5207	23933	0.00211694	0.28367
rno-miR-497-5p	Aldosterone regulated sodium reabsorption	19	46	5207	23933	0.00221389	0.294447
rno-miR-497-5p	Colorectal cancer	32	91	5207	23933	0.00228947	0.3045
rno-miR-497-5p	VEGF signaling pathway	28	77	5207	23933	0.00239416	0.318423
rno-miR-497-5p	Bladder cancer	16	37	5207	23933	0.00277446	0.363454
rno-miR-497-5p	Toll like receptor signaling pathway	33	96	5207	23933	0.00300078	0.393103
rno-miR-497-5p	Dorso ventral axis formation	11	22	5207	23933	0.00322718	0.419534
rno-miR-497-5p	Selenoamino acid metabolism	11	22	5207	23933	0.00322718	0.419534
rno-miR-497-5p	GnRH signaling pathway	33	97	5207	23933	0.00361397	0.469817
rno-miR-497-5p	Chemokine signaling pathway	53	174	5207	23933	0.0045156	0.568966
rno-miR-497-5p	Hedgehog signaling pathway	21	56	5207	23933	0.00528917	0.639989
rno-miR-497-5p	TGF beta signaling pathway	29	86	5207	23933	0.00701956	0.786191
rno-miR-497-5p	Glycerophospholipid metabolism	24	68	5207	23933	0.00723581	0.803175
rno-miR-497-5p	RIG I like receptor signaling pathway	23	65	5207	23933	0.00816043	0.856846
rno-miR-497-5p	Calcium signaling pathway	56	191	5207	23933	0.00852249	0.877817
rno-miR-497-5p	Vascular smooth muscle contraction	37	118	5207	23933	0.00967033	0.947693
rno-miR-497-5p	N Glycan biosynthesis	17	45	5207	23933	0.0105791	0.995566
rno-miR-497-5p	Fc epsilon RI signaling pathway	26	79	5207	23933	0.0143982	1
rno-miR-497-5p	Nucleotide excision repair	16	43	5207	23933	0.0151342	1
rno-miR-497-5p	Endometrial cancer	19	53	5207	23933	0.0132386	1
rno-miR-497-5p	Lysine degradation	15	46	5207	23933	0.0587375	1
rno-miR-497-5p	Type II diabetes mellitus	18	50	5207	23933	0.0149516	1
rno-miR-497-5p	Primary immunodeficiency	12	34	5207	23933	0.0493919	1
rno-miR-497-5p	Sphingolipid metabolism	16	44	5207	23933	0.0190867	1
rno-miR-497-5p	Glycosphingolipid biosynthesis lacto and neolacto series	9	24	5207	23933	0.0583802	1
rno-miR-497-5p	Ether lipid metabolism	14	36	5207	23933	0.0148002	1
rno-miR-497-5p	Inositol phosphate metabolism	19	55	5207	23933	0.020006	1
rno-miR-497-5p	Metabolic pathways	271	1141	5207	23933	0.0519158	1
rno-miR-497-5p	Lysosome	36	125	5207	23933	0.0386874	1
rno-miR-497-5p	Long term depression	24	73	5207	23933	0.0184596	1
rno-miR-497-5p	Adherens junction	24	74	5207	23933	0.0218238	1
rno-miR-497-5p	Valine leucine and isoleucine biosynthesis	5	10	5207	23933	0.0458096	1
rno-miR-497-5p	Leukocyte transendothelial migration	36	116	5207	23933	0.0125534	1
rno-miR-497-5p	Glycerolipid metabolism	16	48	5207	23933	0.0430492	1
rno-miR-497-5p	Valine leucine and isoleucine degradation	16	48	5207	23933	0.0430492	1
rno-miR-497-5p	Keratan sulfate biosynthesis	7	15	5207	23933	0.0281086	1
rno-miR-92b-3p	Hypertrophic cardiomyopathy HCM	20	82	2252	23933	5.52679e-05	0.00978241
rno-miR-92b-3p	Sphingolipid metabolism	12	44	2252	23933	0.000563876	0.0981144
rno-miR-92b-3p	Phosphatidylinositol signaling system	16	73	2252	23933	0.00105332	0.181171
rno-miR-92b-3p	Dilated cardiomyopathy	18	89	2252	23933	0.00142314	0.244779
rno-miR-92b-3p	Pantothenate and CoA biosynthesis	6	15	2252	23933	0.00163263	0.277547
rno-miR-92b-3p	Calcium signaling pathway	31	191	2252	23933	0.00189264	0.317963
rno-miR-92b-3p	Chemokine signaling pathway	27	174	2252	23933	0.00662261	0.933788
rno-miR-92b-3p	Fc gamma R mediated phagocytosis	17	95	2252	23933	0.00708029	0.97708
rno-miR-92b-3p	Regulation of actin cytoskeleton	30	212	2252	23933	0.0156925	1
rno-miR-92b-3p	Vascular smooth muscle contraction	17	118	2252	23933	0.0502816	1
rno-miR-92b-3p	Chondroitin sulfate biosynthesis	6	23	2252	23933	0.0171249	1
rno-miR-92b-3p	T cell receptor signaling pathway	19	116	2252	23933	0.0118781	1
rno-miR-92b-3p	VEGF signaling pathway	13	77	2252	23933	0.0268362	1
rno-miR-92b-3p	Axon guidance	20	129	2252	23933	0.0177896	1
rno-miR-92b-3p	Type II diabetes mellitus	9	50	2252	23933	0.0417483	1
rno-miR-92b-3p	Inositol phosphate metabolism	11	55	2252	23933	0.0123261	1
rno-miR-92b-3p	MAPK signaling pathway	38	278	2252	23933	0.0124963	1
rno-miR-92b-3p	Aldosterone regulated sodium reabsorption	10	46	2252	23933	0.00928933	1
rno-miR-92b-3p	GnRH signaling pathway	16	97	2252	23933	0.0186468	1
rno-miR-92b-3p	Neurotrophin signaling pathway	19	136	2252	23933	0.0523649	1
rno-miR-92b-3p	Arrhythmogenic right ventricular cardiomyopathy ARVC	14	74	2252	23933	0.0084785	1
rno-miR-92b-3p	Wnt signaling pathway	22	150	2252	23933	0.0242069	1
rno-miR-92b-3p	Thiamine metabolism	3	6	2252	23933	0.0133809	1
rno-miR-92b-3p	Other glycan degradation	4	16	2252	23933	0.0568049	1
rno-miR-92b-3p	Leukocyte transendothelial migration	18	116	2252	23933	0.0234797	1
rno-miR-92b-3p	ECM receptor interaction	12	74	2252	23933	0.0428385	1
