# Supplementary material for: Hypoxia treatment and resistance training alters microRNA profiling in rats skeletal muscle
Source: Sci Rep. 2024 Apr 10;14:8388. doi: 10.1038/s41598-024-58996-7 (PMC11006875; doi:10.1038/s41598-024-58996-7)
Supplement: Supplementary file 7 — Supplementary Information 7. [file 41598_2024_58996_MOESM7_ESM.xlsx]

## Sheet: Sheet1
miRNA	PathName	PathFg	PathBg	GenomeFG	GenomeBG	pval	BH
rno-miR-499-5p	Regulation of actin cytoskeleton	47	212	3194	23933	0.000276441	0.0516945
rno-miR-499-5p	Insulin signaling pathway	31	138	3194	23933	0.00224528	0.39966
rno-miR-499-5p	Endocytosis	44	215	3194	23933	0.00233964	0.414117
rno-miR-499-5p	N Glycan biosynthesis	13	45	3194	23933	0.0047502	0.750531
rno-miR-499-5p	Dorso ventral axis formation	8	22	3194	23933	0.00559431	0.839147
rno-miR-499-5p	Axon guidance	28	129	3194	23933	0.0058817	0.870492
rno-miR-499-5p	Prostate cancer	20	93	3194	23933	0.0197487	1
rno-miR-499-5p	Spliceosome	25	129	3194	23933	0.0340116	1
rno-miR-499-5p	Renin angiotensin system	6	21	3194	23933	0.0515254	1
rno-miR-499-5p	Hypertrophic cardiomyopathy HCM	19	82	3194	23933	0.0105041	1
rno-miR-499-5p	Oocyte meiosis	23	116	3194	23933	0.0322323	1
rno-miR-499-5p	Dilated cardiomyopathy	19	89	3194	23933	0.0243588	1
rno-miR-499-5p	Primary immunodeficiency	9	34	3194	23933	0.0306045	1
rno-miR-499-5p	Biosynthesis of unsaturated fatty acids	8	27	3194	23933	0.0211221	1
rno-miR-499-5p	B cell receptor signaling pathway	18	80	3194	23933	0.0168561	1
rno-miR-499-5p	Focal adhesion	37	192	3194	23933	0.013055	1
rno-miR-499-5p	Chronic myeloid leukemia	17	82	3194	23933	0.0411711	1
rno-miR-499-5p	T cell receptor signaling pathway	24	116	3194	23933	0.0181333	1
rno-miR-499-5p	Natural killer cell mediated cytotoxicity	22	111	3194	23933	0.0357562	1
rno-miR-499-5p	Wnt signaling pathway	29	150	3194	23933	0.0245995	1
rno-miR-499-5p	Fc gamma R mediated phagocytosis	20	95	3194	23933	0.024515	1
rno-miR-499-5p	Cell adhesion molecules CAMs	30	156	3194	23933	0.0241311	1
rno-miR-499-5p	ECM receptor interaction	17	74	3194	23933	0.0162683	1
rno-miR-499-5p	Pathways in cancer	60	332	3194	23933	0.00855141	1
rno-miR-499-5p	Leukocyte transendothelial migration	22	116	3194	23933	0.054686	1
rno-miR-499-5p	Non small cell lung cancer	12	54	3194	23933	0.0496292	1
rno-miR-499-5p	Pancreatic cancer	16	74	3194	23933	0.0329829	1
rno-miR-499-5p	Renal cell carcinoma	15	70	3194	23933	0.0409424	1
rno-miR-499-5p	RNA degradation	14	64	3194	23933	0.0404367	1
rno-miR-499-5p	Calcium signaling pathway	35	191	3194	23933	0.0310156	1
