# Supplementary material for: Hypoxia treatment and resistance training alters microRNA profiling in rats skeletal muscle
Source: Sci Rep. 2024 Apr 10;14:8388. doi: 10.1038/s41598-024-58996-7 (PMC11006875; doi:10.1038/s41598-024-58996-7)
Supplement: Supplementary file 8 — Supplementary Information 8. [file 41598_2024_58996_MOESM8_ESM.xlsx]

## Sheet: Sheet1
miRNA	PathName	PathFg	PathBg	GenomeFG	GenomeBG	pval	BH
rno-miR-1306-3p	Wnt signaling pathway	33	150	2535	23933	3.529e-05	0.0063522
rno-miR-1306-3p	Axon guidance	29	129	2535	23933	6.78157e-05	0.0122068
rno-miR-1306-3p	Phosphatidylinositol signaling system	18	73	2535	23933	0.000480173	0.0849907
rno-miR-1306-3p	Endocytosis	39	215	2535	23933	0.000572977	0.101417
rno-miR-1306-3p	Neuroactive ligand receptor interaction	45	268	2535	23933	0.00124433	0.219003
rno-miR-1306-3p	Inositol phosphate metabolism	14	55	2535	23933	0.00141774	0.248104
rno-miR-1306-3p	Focal adhesion	33	192	2535	23933	0.00356227	0.569964
rno-miR-1306-3p	B cell receptor signaling pathway	17	80	2535	23933	0.0038151	0.605949
rno-miR-1306-3p	Pathways in cancer	50	332	2535	23933	0.00683748	0.902548
rno-miR-1306-3p	Calcium signaling pathway	29	191	2535	23933	0.0299795	1
rno-miR-1306-3p	Ubiquinone and other terpenoid quinone biosynthesis	3	7	2535	23933	0.0299375	1
rno-miR-1306-3p	Endometrial cancer	11	53	2535	23933	0.021284	1
rno-miR-1306-3p	ECM receptor interaction	13	74	2535	23933	0.0459986	1
rno-miR-1306-3p	Glycerophospholipid metabolism	12	68	2535	23933	0.0522468	1
rno-miR-1306-3p	SNARE interactions in vesicular transport	8	36	2535	23933	0.031799	1
rno-miR-1306-3p	Renal cell carcinoma	14	70	2535	23933	0.0139848	1
rno-miR-1306-3p	Bladder cancer	8	37	2535	23933	0.0369319	1
rno-miR-1306-3p	T cell receptor signaling pathway	20	116	2535	23933	0.0194013	1
rno-miR-1306-3p	Small cell lung cancer	16	87	2535	23933	0.019566	1
rno-miR-1306-3p	O Glycan biosynthesis	6	27	2535	23933	0.0593764	1
rno-miR-1306-3p	Neurotrophin signaling pathway	24	136	2535	23933	0.00847616	1
rno-miR-1306-3p	Regulation of actin cytoskeleton	33	212	2535	23933	0.0155893	1
rno-miR-1306-3p	VEGF signaling pathway	14	77	2535	23933	0.0303588	1
rno-miR-1306-3p	GnRH signaling pathway	16	97	2535	23933	0.0483676	1
rno-miR-1306-3p	Colorectal cancer	15	91	2535	23933	0.0549578	1
rno-miR-1306-3p	Cell cycle	20	126	2535	23933	0.0427177	1
rno-miR-1306-3p	Thyroid cancer	8	32	2535	23933	0.0161294	1
rno-miR-1306-3p	Non small cell lung cancer	11	54	2535	23933	0.0242501	1
rno-miR-1306-3p	Lysosome	20	125	2535	23933	0.0397443	1
rno-miR-1306-3p	MAPK signaling pathway	41	278	2535	23933	0.0183821	1
rno-miR-1306-3p	p53 signaling pathway	15	74	2535	23933	0.00991053	1
rno-miR-1306-3p	Circadian rhythm mammal	5	13	2535	23933	0.00823776	1
rno-miR-1306-3p	Hedgehog signaling pathway	11	56	2535	23933	0.0310638	1
rno-miR-203a-3p	Wnt signaling pathway	53	150	5046	23933	3.86207e-05	0.00733792
rno-miR-203a-3p	Metabolic pathways	293	1141	5046	23933	7.81283e-05	0.0147663
rno-miR-203a-3p	TGF beta signaling pathway	33	86	5046	23933	0.000185256	0.0348281
rno-miR-203a-3p	Glycosphingolipid biosynthesis lacto and neolacto series	13	24	5046	23933	0.000373635	0.0691225
rno-miR-203a-3p	Ubiquitin mediated proteolysis	44	131	5046	23933	0.000593973	0.107509
rno-miR-203a-3p	Leukocyte transendothelial migration	39	116	5046	23933	0.00115309	0.202943
rno-miR-203a-3p	Axon guidance	42	129	5046	23933	0.00156087	0.271592
rno-miR-203a-3p	ECM receptor interaction	27	74	5046	23933	0.00166571	0.288167
rno-miR-203a-3p	Starch and sucrose metabolism	18	44	5046	23933	0.0022555	0.381179
rno-miR-203a-3p	Phosphatidylinositol signaling system	26	73	5046	23933	0.00296522	0.4774
rno-miR-203a-3p	Focal adhesion	57	192	5046	23933	0.00301501	0.482401
rno-miR-203a-3p	Natural killer cell mediated cytotoxicity	36	111	5046	23933	0.00347949	0.539321
rno-miR-203a-3p	Insulin signaling pathway	43	138	5046	23933	0.00352384	0.542672
rno-miR-203a-3p	Adherens junction	26	74	5046	23933	0.00366912	0.561375
rno-miR-203a-3p	Drug metabolism other enzymes	20	53	5046	23933	0.00407476	0.611213
rno-miR-203a-3p	Endocytosis	62	215	5046	23933	0.00426828	0.631705
rno-miR-203a-3p	Glioma	23	65	5046	23933	0.00549784	0.780693
rno-miR-203a-3p	Pantothenate and CoA biosynthesis	8	15	5046	23933	0.00595041	0.833057
rno-miR-203a-3p	Pathways in cancer	89	332	5046	23933	0.00718643	0.966515
rno-miR-203a-3p	Long term potentiation	25	74	5046	23933	0.00765767	0.993987
rno-miR-203a-3p	Renal cell carcinoma	23	70	5046	23933	0.0146199	1
rno-miR-203a-3p	Neurotrophin signaling pathway	39	136	5046	23933	0.0219107	1
rno-miR-203a-3p	Endometrial cancer	17	53	5046	23933	0.0410125	1
rno-miR-203a-3p	ErbB signaling pathway	26	88	5046	23933	0.0382729	1
rno-miR-203a-3p	Peroxisome	25	78	5046	23933	0.0155901	1
rno-miR-203a-3p	Thiamine metabolism	4	6	5046	23933	0.020506	1
rno-miR-203a-3p	Pentose phosphate pathway	9	24	5046	23933	0.0489488	1
rno-miR-203a-3p	Non small cell lung cancer	17	54	5046	23933	0.0484736	1
rno-miR-203a-3p	Oocyte meiosis	34	116	5046	23933	0.0225187	1
rno-miR-203a-3p	Pancreatic cancer	22	74	5046	23933	0.0502328	1
rno-miR-203a-3p	Steroid hormone biosynthesis	19	53	5046	23933	0.00946659	1
rno-miR-203a-3p	Small cell lung cancer	27	87	5046	23933	0.019018	1
rno-miR-203a-3p	Glycosphingolipid biosynthesis globo series	6	13	5046	23933	0.0381599	1
rno-miR-203a-3p	Cell cycle	37	126	5046	23933	0.0174069	1
rno-miR-203a-3p	Spliceosome	38	129	5046	23933	0.015329	1
rno-miR-203a-3p	Thyroid cancer	11	32	5046	23933	0.0574398	1
rno-miR-203a-3p	Pentose and glucuronate interconversions	10	24	5046	23933	0.0181186	1
rno-miR-203a-3p	Inositol phosphate metabolism	18	55	5046	23933	0.029765	1
rno-miR-203a-3p	Long term depression	23	73	5046	23933	0.0242369	1
rno-miR-203a-3p	p53 signaling pathway	22	74	5046	23933	0.0502328	1
rno-miR-203a-3p	Homologous recombination	10	26	5046	23933	0.0326246	1
rno-miR-205	Metabolic pathways	252	1141	4061	23933	2.93135e-06	0.000551094
rno-miR-205	Pentose and glucuronate interconversions	14	24	4061	23933	5.70161e-06	0.0010662
rno-miR-205	Leukocyte transendothelial migration	39	116	4061	23933	9.63469e-06	0.00179205
rno-miR-205	Porphyrin and chlorophyll metabolism	19	41	4061	23933	1.18481e-05	0.00220375
rno-miR-205	Wnt signaling pathway	45	150	4061	23933	5.47704e-05	0.0101325
rno-miR-205	Ascorbate and aldarate metabolism	13	27	4061	23933	0.00017725	0.0324367
rno-miR-205	Neurotrophin signaling pathway	40	136	4061	23933	0.000219651	0.0399766
rno-miR-205	Axon guidance	37	129	4061	23933	0.000629791	0.111473
rno-miR-205	Peroxisome	25	78	4061	23933	0.000809353	0.143255
rno-miR-205	Calcium signaling pathway	50	191	4061	23933	0.000843046	0.149219
rno-miR-205	Inositol phosphate metabolism	19	55	4061	23933	0.0012247	0.212075
rno-miR-205	Retinol metabolism	23	72	4061	23933	0.00135205	0.232552
rno-miR-205	Phosphatidylinositol signaling system	23	73	4061	23933	0.00166167	0.280823
rno-miR-205	Dorso ventral axis formation	10	22	4061	23933	0.00173874	0.292109
rno-miR-205	Glycosphingolipid biosynthesis lacto and neolacto series	10	24	4061	23933	0.00380447	0.574475
rno-miR-205	Adherens junction	22	74	4061	23933	0.00460112	0.671764
rno-miR-205	Steroid hormone biosynthesis	17	53	4061	23933	0.00520992	0.718969
rno-miR-205	N Glycan biosynthesis	15	45	4061	23933	0.00567155	0.748622
rno-miR-205	Chemokine signaling pathway	42	174	4061	23933	0.00969838	0.998933
rno-miR-205	Ubiquitin mediated proteolysis	33	131	4061	23933	0.0107458	1
rno-miR-205	VEGF signaling pathway	19	77	4061	23933	0.0541002	1
rno-miR-205	Prion diseases	11	38	4061	23933	0.0464688	1
rno-miR-205	Metabolism of xenobiotics by cytochrome P450	20	74	4061	23933	0.0198243	1
rno-miR-205	Apoptosis	25	97	4061	23933	0.0182846	1
rno-miR-205	Starch and sucrose metabolism	13	44	4061	23933	0.0272574	1
rno-miR-205	Drug metabolism other enzymes	16	53	4061	23933	0.0123779	1
rno-miR-205	Pancreatic cancer	19	74	4061	23933	0.0376302	1
rno-miR-205	Steroid biosynthesis	6	17	4061	23933	0.0542993	1
rno-miR-205	Adipocytokine signaling pathway	18	70	4061	23933	0.0416646	1
rno-miR-205	Sphingolipid metabolism	12	44	4061	23933	0.0585045	1
rno-miR-205	Butanoate metabolism	12	35	4061	23933	0.00999536	1
rno-miR-205	Hematopoietic cell lineage	21	76	4061	23933	0.0134448	1
rno-miR-205	Chronic myeloid leukemia	21	82	4061	23933	0.0307604	1
rno-miR-205	NOD like receptor signaling pathway	16	63	4061	23933	0.0582236	1
rno-miR-205	Pathways in cancer	68	332	4061	23933	0.0526216	1
rno-miR-205	T cell receptor signaling pathway	27	116	4061	23933	0.0496295	1
rno-miR-205	Aldosterone regulated sodium reabsorption	14	46	4061	23933	0.0173274	1
rno-miR-205	ABC transporters	14	46	4061	23933	0.0173274	1
rno-miR-205	Renal cell carcinoma	20	70	4061	23933	0.0107129	1
rno-miR-205	Lysosome	29	125	4061	23933	0.0448219	1
rno-miR-205	Melanogenesis	24	101	4061	23933	0.0499063	1
rno-miR-205	Fc gamma R mediated phagocytosis	23	95	4061	23933	0.0448315	1
rno-miR-205	Terpenoid backbone biosynthesis	6	14	4061	23933	0.02072	1
rno-miR-205	Glioma	17	65	4061	23933	0.0404524	1
rno-miR-205	Non small cell lung cancer	16	54	4061	23933	0.0148847	1
rno-miR-205	Glycerophospholipid metabolism	19	68	4061	23933	0.0161135	1
rno-miR-205	MAPK signaling pathway	61	278	4061	23933	0.0184004	1
